# Supplementary material for: Structure and Function of RhoBTB1 Required for Substrate Specificity and Cullin-3 Ubiquitination
Source: Function (Oxf). 2023 Jul 3;4(5):zqad034. doi: 10.1093/function/zqad034 (PMC10413933; doi:10.1093/function/zqad034)
Supplement: zqad034_Supplemental_Figures_and_Tables [file zqad034_supplemental_figures_and_tables.zip]

Archive with 3 entries (3 files):
- Supplemental Figures and Tables Revised.docx
- Table S6.xlsx
- Table S7.xlsx
