# Supplementary material for: Structure and Function of RhoBTB1 Required for Substrate Specificity and Cullin-3 Ubiquitination
Source: Function (Oxf). 2023 Jul 3;4(5):zqad034. doi: 10.1093/function/zqad034 (PMC10413933; doi:10.1093/function/zqad034)
Supplement: zqad034_Supplemental_Figures_and_Tables [file zqad034_supplemental_figures_and_tables.zip › Table S6.xlsx]

## Sheet: Table 1
List of atom-atom interactions across protein-protein interface
PDB code: p118 Chains A }{ B
Hydrogen bonds
<----- A T O M				1	----->	<----- A T O M				2	----->
Atom		Atom	Res	Res			Atom	Atom	Res	Res
no.		name	name	no.	Chain		no.	name	name	no.	Chain	Distance
1. 4794		NH2	ARG	475	A	<-->	784	OD2	ASP	351	B	2.73
2. 4804		OD1	ASP	476	A	<-->	817	OG	SER	355	B	2.9
3. 4983		OG1	THR	494	A	<-->	431	OE2	GLU	312	B	2.88
4. 5087		O	ARG	506	A	<-->	852	NE2	GLN	359	B	2.96
5. 5109		OG1	THR	509	A	<-->	813	N	SER	355	B	2.69
6. 5114		N	THR	510	A	<-->	810	OE2	GLU	354	B	2.89
7. 5223		NZ	LYS	521	A	<-->	902	O	SER	365	B	2.63
8. 5235		O	CYS	522	A	<-->	890	N	GLY	364	B	2.94
9. 5242		ND2	ASN	523	A	<-->	910	OE2	GLU	366	B	2.79
10. 5292		NH1	ARG	529	A	<-->	889	O	SER	363	B	2.7
11. 5295		NH2	ARG	529	A	<-->	889	O	SER	363	B	2.85
12. 5387		NH1	ARG	537	A	<-->	412	O	GLY	309	B	2.79
13. 5390		NH2	ARG	537	A	<-->	412	O	GLY	309	B	2.68
14. 5448		O	LYS	542	A	<-->	472	NE	ARG	317	B	2.7
15. 5448		O	LYS	542	A	<-->	478	NH2	ARG	317	B	2.67
16. 5483		NH1	ARG	546	A	<-->	802	O	PRO	353	B	2.71
17. 5483		NH1	ARG	546	A	<-->	812	O	GLU	354	B	2.55
18. 5486		NH2	ARG	546	A	<-->	802	O	PRO	353	B	3.18
19. 5498		NE2	GLN	547	A	<-->	1083	O	VAL	384	B	2.9
20. 5512		N	THR	549	A	<-->	835	O	ALA	357	B	2.81
21. 5520		O	THR	549	A	<-->	845	N	GLN	359	B	2.63
22. 5516		OG1	THR	549	A	<-->	835	O	ALA	357	B	2.85
23. 5521		N	LEU	550	A	<-->	865	O	MET	360	B	3.08
24. 5530		N	GLN	551	A	<-->	851	OE1	GLN	359	B	3.06
Non-bonded contacts
<----- A T O M				1	----->	<----- A T O M				2	----->
Atom		Atom	Res	Res			Atom	Atom	Res	Res
no.		name	name	no.	Chain		no.	name	name	no.	Chain	Distance
1. 4790		CZ	ARG	475	A	<-->	781	CB	ASP	351	B	3.72
2. 4790		CZ	ARG	475	A	<-->	782	CG	ASP	351	B	3.36
3. 4790		CZ	ARG	475	A	<-->	783	OD1	ASP	351	B	3.65
4. 4790		CZ	ARG	475	A	<-->	784	OD2	ASP	351	B	3.33
5. 4791		NH1	ARG	475	A	<-->	781	CB	ASP	351	B	3.62
6. 4791		NH1	ARG	475	A	<-->	782	CG	ASP	351	B	2.91
7. 4791		NH1	ARG	475	A	<-->	783	OD1	ASP	351	B	2.76
8. 4791		NH1	ARG	475	A	<-->	784	OD2	ASP	351	B	3.09
9	4794	NH2	ARG	475	A	<-->	781	CB	ASP	351	B		3.43
10	4794	NH2	ARG	475	A	<-->	782	CG	ASP	351	B		3.13
11	4794	NH2	ARG	475	A	<-->	783	OD1	ASP	351	B		3.82
12	4794	NH2	ARG	475	A	<-->	784	OD2	ASP	351	B		2.73
13	4804	OD1	ASP	476	A	<-->	815	CA	SER	355	B		3.71
14	4804	OD1	ASP	476	A	<-->	816	CB	SER	355	B		3.43
15	4804	OD1	ASP	476	A	<-->	817	OG	SER	355	B		2.9
16	4904	CD1	PHE	487	A	<-->	430	OE1	GLU	312	B		3.24
17	4906	CE1	PHE	487	A	<-->	430	OE1	GLU	312	B		3.16
18	4942	CA	HIS	490	A	<-->	431	OE2	GLU	312	B		3.74
19	4950	C	HIS	490	A	<-->	429	CD	GLU	312	B		3.89
20	4950	C	HIS	490	A	<-->	431	OE2	GLU	312	B		3.05
21	4951	O	HIS	490	A	<-->	431	OE2	GLU	312	B		2.93
22	4943	CB	HIS	490	A	<-->	429	CD	GLU	312	B		3.68
23	4943	CB	HIS	490	A	<-->	430	OE1	GLU	312	B		3.28
24	4943	CB	HIS	490	A	<-->	431	OE2	GLU	312	B		3.35
25	4944	CG	HIS	490	A	<-->	431	OE2	GLU	312	B		3.83
26	4947	CD2	HIS	490	A	<-->	431	OE2	GLU	312	B		3.58
27	4947	CD2	HIS	490	A	<-->	449	CG2	VAL	314	B		3.89
28	4948	NE2	HIS	490	A	<-->	449	CG2	VAL	314	B		3.7
29	4952	N	LEU	491	A	<-->	431	OE2	GLU	312	B		3.45
30	4954	CA	LEU	491	A	<-->	431	OE2	GLU	312	B		3.84
31	4958	CD2	LEU	491	A	<-->	429	CD	GLU	312	B		3.87
32	4958	CD2	LEU	491	A	<-->	430	OE1	GLU	312	B		3.79
33	4982	CB	THR	494	A	<-->	431	OE2	GLU	312	B		3.7
34	4983	OG1	THR	494	A	<-->	431	OE2	GLU	312	B		2.88
35	4985	CG2	THR	494	A	<-->	431	OE2	GLU	312	B		3.46
36	5067	CG1	VAL	505	A	<-->	848	CB	GLN	359	B		3.68
37	5087	O	ARG	506	A	<-->	849	CG	GLN	359	B		2.98
38	5087	O	ARG	506	A	<-->	850	CD	GLN	359	B		3.52
39	5087	O	ARG	506	A	<-->	852	NE2	GLN	359	B		2.96
40	5090	CA	VAL	507	A	<-->	820	O	SER	355	B		3.54
41	5094	C	VAL	507	A	<-->	820	O	SER	355	B		3.04
42	5095	O	VAL	507	A	<-->	820	O	SER	355	B		3.25
43	5091	CB	VAL	507	A	<-->	820	O	SER	355	B		3.1
44	5093	CG2	VAL	507	A	<-->	820	O	SER	355	B		3.52
45	5096	N	LEU	508	A	<-->	820	O	SER	355	B		3.26
46	5103	C	LEU	508	A	<-->	815	CA	SER	355	B		3.9
47	5103	C	LEU	508	A	<-->	819	C	SER	355	B		3.68
48	5103	C	LEU	508	A	<-->	820	O	SER	355	B		3.69
49	5104	O	LEU	508	A	<-->	819	C	SER	355	B		3.69
50	5104	O	LEU	508	A	<-->	820	O	SER	355	B		3.75
51	5104	O	LEU	508	A	<-->	821	N	LEU	356	B		3.88
52	5104	O	LEU	508	A	<-->	836	N	LEU	358	B		3.65
53	5104	O	LEU	508	A	<-->	839	CB	LEU	358	B		3.61
54	5104	O	LEU	508	A	<-->	840	CG	LEU	358	B		3.47
55	5104	O	LEU	508	A	<-->	841	CD1	LEU	358	B		3.73
56	5099	CB	LEU	508	A	<-->	841	CD1	LEU	358	B		3.64
57	5105	N	THR	509	A	<-->	815	CA	SER	355	B		3.56
58	5105	N	THR	509	A	<-->	819	C	SER	355	B		3.86
59	5107	CA	THR	509	A	<-->	808	CD	GLU	354	B		3.59
60	5107	CA	THR	509	A	<-->	809	OE1	GLU	354	B		3.13
61	5107	CA	THR	509	A	<-->	810	OE2	GLU	354	B		3.62
62	5107	CA	THR	509	A	<-->	813	N	SER	355	B		3.58
63	5107	CA	THR	509	A	<-->	815	CA	SER	355	B		3.67
64	5112	C	THR	509	A	<-->	809	OE1	GLU	354	B		3.79
65	5112	C	THR	509	A	<-->	810	OE2	GLU	354	B		3.51
66	5108	CB	THR	509	A	<-->	809	OE1	GLU	354	B		3.85
67	5108	CB	THR	509	A	<-->	813	N	SER	355	B		3.47
68	5108	CB	THR	509	A	<-->	815	CA	SER	355	B		3.88
69	5109	OG1	THR	509	A	<-->	811	C	GLU	354	B		3.86
70	5109	OG1	THR	509	A	<-->	813	N	SER	355	B		2.69
71	5109	OG1	THR	509	A	<-->	815	CA	SER	355	B		3.02
72	5109	OG1	THR	509	A	<-->	816	CB	SER	355	B		3.74
73	5109	OG1	THR	509	A	<-->	817	OG	SER	355	B		3.33
74	5111	CG2	THR	509	A	<-->	806	CB	GLU	354	B		3.51
75	5111	CG2	THR	509	A	<-->	808	CD	GLU	354	B		3.51
76	5111	CG2	THR	509	A	<-->	809	OE1	GLU	354	B		3.86
77	5111	CG2	THR	509	A	<-->	810	OE2	GLU	354	B		3.31
78	5114	N	THR	510	A	<-->	808	CD	GLU	354	B		3.57
79	5114	N	THR	510	A	<-->	809	OE1	GLU	354	B		3.48
80	5114	N	THR	510	A	<-->	810	OE2	GLU	354	B		2.89
81	5116	CA	THR	510	A	<-->	810	OE2	GLU	354	B		3.76
82	5117	CB	THR	510	A	<-->	810	OE2	GLU	354	B		3.77
83	5117	CB	THR	510	A	<-->	833	CB	ALA	357	B		3.78
84	5118	OG1	THR	510	A	<-->	833	CB	ALA	357	B		3.04
85	5118	OG1	THR	510	A	<-->	840	CG	LEU	358	B		3.85
86	5118	OG1	THR	510	A	<-->	842	CD2	LEU	358	B		3.72
87	5123	N	GLY	511	A	<-->	810	OE2	GLU	354	B		3.89
88	5222	CE	LYS	521	A	<-->	902	O	SER	365	B		3.34
89	5222	CE	LYS	521	A	<-->	898	CB	SER	365	B		3.7
90	5222	CE	LYS	521	A	<-->	899	OG	SER	365	B		3.62
91	5223	NZ	LYS	521	A	<-->	901	C	SER	365	B		3.48
92	5223	NZ	LYS	521	A	<-->	902	O	SER	365	B		2.63
93	5223	NZ	LYS	521	A	<-->	898	CB	SER	365	B		3.41
94	5223	NZ	LYS	521	A	<-->	899	OG	SER	365	B		3.83
95	5234	C	CYS	522	A	<-->	890	N	GLY	364	B		3.59
96	5235	O	CYS	522	A	<-->	881	O	ALA	362	B		3.31
97	5235	O	CYS	522	A	<-->	884	CA	SER	363	B		3.31
98	5235	O	CYS	522	A	<-->	888	C	SER	363	B		3.37
99	5235	O	CYS	522	A	<-->	890	N	GLY	364	B		2.94
100	5235	O	CYS	522	A	<-->	892	CA	GLY	364	B		3.89
101	5236	N	ASN	523	A	<-->	890	N	GLY	364	B		3.89
102	5238	CA	ASN	523	A	<-->	888	C	SER	363	B		3.73
103	5238	CA	ASN	523	A	<-->	889	O	SER	363	B		3.88
104	5238	CA	ASN	523	A	<-->	890	N	GLY	364	B		3.67
105	5240	CG	ASN	523	A	<-->	889	O	SER	363	B		3.63
106	5240	CG	ASN	523	A	<-->	892	CA	GLY	364	B		3.79
107	5241	OD1	ASN	523	A	<-->	889	O	SER	363	B		3.27
108	5242	ND2	ASN	523	A	<-->	892	CA	GLY	364	B		3.37
109	5242	ND2	ASN	523	A	<-->	908	CD	GLU	366	B		3.32
110	5242	ND2	ASN	523	A	<-->	909	OE1	GLU	366	B		3.47
111	5242	ND2	ASN	523	A	<-->	910	OE2	GLU	366	B		2.79
112	5247	N	ILE	524	A	<-->	884	CA	SER	363	B		3.8
113	5247	N	ILE	524	A	<-->	885	CB	SER	363	B		3.65
114	5250	CB	ILE	524	A	<-->	871	CD	GLU	361	B		3.8
115	5250	CB	ILE	524	A	<-->	872	OE1	GLU	361	B		3.42
116	5250	CB	ILE	524	A	<-->	873	OE2	GLU	361	B		3.85
117	5250	CB	ILE	524	A	<-->	885	CB	SER	363	B		3.65
118	5252	CG1	ILE	524	A	<-->	872	OE1	GLU	361	B		3.54
119	5251	CG2	ILE	524	A	<-->	871	CD	GLU	361	B		3.65
120	5251	CG2	ILE	524	A	<-->	872	OE1	GLU	361	B		3.78
121	5251	CG2	ILE	524	A	<-->	873	OE2	GLU	361	B		3.31
122	5253	CD1	ILE	524	A	<-->	872	OE1	GLU	361	B		3.83
123	5282	O	PRO	528	A	<-->	873	OE2	GLU	361	B		3.76
124	5285	CA	ARG	529	A	<-->	870	CG	GLU	361	B		3.55
125	5285	CA	ARG	529	A	<-->	871	CD	GLU	361	B		3.83
126	5285	CA	ARG	529	A	<-->	873	OE2	GLU	361	B		3.55
127	5299	O	ARG	529	A	<-->	870	CG	GLU	361	B		3.68
128	5287	CG	ARG	529	A	<-->	870	CG	GLU	361	B		3.68
129	5287	CG	ARG	529	A	<-->	886	OG	SER	363	B		3.37
130	5288	CD	ARG	529	A	<-->	886	OG	SER	363	B		3.63
131	5289	NE	ARG	529	A	<-->	885	CB	SER	363	B		3.72
132	5289	NE	ARG	529	A	<-->	886	OG	SER	363	B		3.55
133	5291	CZ	ARG	529	A	<-->	889	O	SER	363	B		3.09
134	5291	CZ	ARG	529	A	<-->	885	CB	SER	363	B		3.29
135	5291	CZ	ARG	529	A	<-->	886	OG	SER	363	B		3.22
136	5292	NH1	ARG	529	A	<-->	888	C	SER	363	B		3.71
137	5292	NH1	ARG	529	A	<-->	889	O	SER	363	B		2.7
138	5292	NH1	ARG	529	A	<-->	885	CB	SER	363	B		3.38
139	5292	NH1	ARG	529	A	<-->	886	OG	SER	363	B		2.9
140	5295	NH2	ARG	529	A	<-->	888	C	SER	363	B		3.74
141	5295	NH2	ARG	529	A	<-->	889	O	SER	363	B		2.85
142	5295	NH2	ARG	529	A	<-->	885	CB	SER	363	B		3.5
143	5309	CE1	HIS	530	A	<-->	418	O	ALA	310	B		3.34
144	5308	NE2	HIS	530	A	<-->	410	CA	GLY	309	B		3.63
145	5321	CB	PHE	532	A	<-->	869	CB	GLU	361	B		3.71
146	5321	CB	PHE	532	A	<-->	873	OE2	GLU	361	B		3.47
147	5322	CG	PHE	532	A	<-->	873	OE2	GLU	361	B		3.87
148	5323	CD1	PHE	532	A	<-->	856	O	GLN	359	B		3.81
149	5323	CD1	PHE	532	A	<-->	866	N	GLU	361	B		3.88
150	5325	CE1	PHE	532	A	<-->	855	C	GLN	359	B		3.56
151	5325	CE1	PHE	532	A	<-->	856	O	GLN	359	B		3.19
152	5325	CE1	PHE	532	A	<-->	848	CB	GLN	359	B		3.57
153	5327	CZ	PHE	532	A	<-->	848	CB	GLN	359	B		3.75
154	5348	O	ILE	534	A	<-->	424	N	GLU	312	B		3.84
155	5345	CG1	ILE	534	A	<-->	418	O	ALA	310	B		3.82
156	5345	CG1	ILE	534	A	<-->	421	CA	GLY	311	B		3.75
157	5344	CG2	ILE	534	A	<-->	424	N	GLU	312	B		3.74
158	5344	CG2	ILE	534	A	<-->	428	CG	GLU	312	B		3.87
159	5365	CG	ARG	536	A	<-->	861	CG	MET	360	B		3.54
160	5393	C	ARG	537	A	<-->	433	O	GLU	312	B		3.48
161	5394	O	ARG	537	A	<-->	433	O	GLU	312	B		3.73
162	5381	CB	ARG	537	A	<-->	433	O	GLU	312	B		3.64
163	5381	CB	ARG	537	A	<-->	440	OE1	GLU	313	B		3.86
164	5383	CD	ARG	537	A	<-->	439	CD	GLU	313	B		3.76
165	5383	CD	ARG	537	A	<-->	440	OE1	GLU	313	B		3.04
166	5386	CZ	ARG	537	A	<-->	412	O	GLY	309	B		3.14
167	5386	CZ	ARG	537	A	<-->	440	OE1	GLU	313	B		3.84
168	5387	NH1	ARG	537	A	<-->	411	C	GLY	309	B		3.82
169	5387	NH1	ARG	537	A	<-->	412	O	GLY	309	B		2.79
170	5387	NH1	ARG	537	A	<-->	415	CA	ALA	310	B		3.59
171	5387	NH1	ARG	537	A	<-->	417	C	ALA	310	B		3.51
172	5387	NH1	ARG	537	A	<-->	419	N	GLY	311	B		3.28
173	5387	NH1	ARG	537	A	<-->	439	CD	GLU	313	B		3.09
174	5387	NH1	ARG	537	A	<-->	440	OE1	GLU	313	B		2.93
175	5387	NH1	ARG	537	A	<-->	441	OE2	GLU	313	B		2.82
176	5390	NH2	ARG	537	A	<-->	411	C	GLY	309	B		3.81
177	5390	NH2	ARG	537	A	<-->	412	O	GLY	309	B		2.68
178	5395	N	PHE	538	A	<-->	433	O	GLU	312	B		3.41
179	5397	CA	PHE	538	A	<-->	433	O	GLU	312	B		3.7
180	5400	CD1	PHE	538	A	<-->	430	OE1	GLU	312	B		3.81
181	5411	CG	TYR	539	A	<-->	827	CD2	LEU	356	B		3.68
182	5412	CD1	TYR	539	A	<-->	827	CD2	LEU	356	B		3.72
183	5414	CD2	TYR	539	A	<-->	827	CD2	LEU	356	B		3.51
184	5413	CE1	TYR	539	A	<-->	826	CD1	LEU	356	B		3.66
185	5413	CE1	TYR	539	A	<-->	827	CD2	LEU	356	B		3.71
186	5415	CE2	TYR	539	A	<-->	827	CD2	LEU	356	B		3.46
187	5416	CZ	TYR	539	A	<-->	826	CD1	LEU	356	B		3.87
188	5416	CZ	TYR	539	A	<-->	827	CD2	LEU	356	B		3.62
189	5435	O	ALA	541	A	<-->	461	CA	CYS	316	B		3.72
190	5433	CB	ALA	541	A	<-->	451	O	VAL	314	B		3.2
191	5433	CB	ALA	541	A	<-->	447	CB	VAL	314	B		3.64
192	5447	C	LYS	542	A	<-->	472	NE	ARG	317	B		3.67
193	5447	C	LYS	542	A	<-->	478	NH2	ARG	317	B		3.89
194	5448	O	LYS	542	A	<-->	472	NE	ARG	317	B		2.7
195	5448	O	LYS	542	A	<-->	474	CZ	ARG	317	B		3.1
196	5448	O	LYS	542	A	<-->	478	NH2	ARG	317	B		2.67
197	5452	CB	HIS	543	A	<-->	826	CD1	LEU	356	B		3.8
198	5453	CG	HIS	543	A	<-->	826	CD1	LEU	356	B		3.51
199	5454	ND1	HIS	543	A	<-->	826	CD1	LEU	356	B		3.33
200	5456	CD2	HIS	543	A	<-->	478	NH2	ARG	317	B		3.87
201	5457	NE2	HIS	543	A	<-->	478	NH2	ARG	317	B		3.86
202	5465	OG	SER	544	A	<-->	471	CD	ARG	317	B		3.61
203	5465	OG	SER	544	A	<-->	472	NE	ARG	317	B		3.78
204	5477	CB	ARG	546	A	<-->	829	O	LEU	356	B		3.42
205	5477	CB	ARG	546	A	<-->	824	CB	LEU	356	B		3.88
206	5482	CZ	ARG	546	A	<-->	802	O	PRO	353	B		3.39
207	5482	CZ	ARG	546	A	<-->	812	O	GLU	354	B		3.84
208	5483	NH1	ARG	546	A	<-->	801	C	PRO	353	B		3.66
209	5483	NH1	ARG	546	A	<-->	802	O	PRO	353	B		2.71
210	5483	NH1	ARG	546	A	<-->	805	CA	GLU	354	B		3.25
211	5483	NH1	ARG	546	A	<-->	811	C	GLU	354	B		3.28
212	5483	NH1	ARG	546	A	<-->	812	O	GLU	354	B		2.55
213	5486	NH2	ARG	546	A	<-->	802	O	PRO	353	B		3.18
214	5491	N	GLN	547	A	<-->	829	O	LEU	356	B		3.52
215	5501	C	GLN	547	A	<-->	829	O	LEU	356	B		3.46
216	5502	O	GLN	547	A	<-->	828	C	LEU	356	B		3.36
217	5502	O	GLN	547	A	<-->	829	O	LEU	356	B		2.68
218	5502	O	GLN	547	A	<-->	830	N	ALA	357	B		3.56
219	5502	O	GLN	547	A	<-->	832	CA	ALA	357	B		2.79
220	5502	O	GLN	547	A	<-->	834	C	ALA	357	B		2.98
221	5502	O	GLN	547	A	<-->	835	O	ALA	357	B		3.07
222	5502	O	GLN	547	A	<-->	833	CB	ALA	357	B		3.87
223	5502	O	GLN	547	A	<-->	836	N	LEU	358	B		3.85
224	5496	CD	GLN	547	A	<-->	1083	O	VAL	384	B		3.69
225	5497	OE1	GLN	547	A	<-->	1083	O	VAL	384	B		3.72
226	5498	NE2	GLN	547	A	<-->	1083	O	VAL	384	B		2.9
227	5505	CA	LEU	548	A	<-->	835	O	ALA	357	B		3.66
228	5505	CA	LEU	548	A	<-->	843	C	LEU	358	B		3.68
229	5505	CA	LEU	548	A	<-->	844	O	LEU	358	B		3.58
230	5505	CA	LEU	548	A	<-->	857	N	MET	360	B		3.88
231	5510	C	LEU	548	A	<-->	835	O	ALA	357	B		3.55
232	5510	C	LEU	548	A	<-->	857	N	MET	360	B		3.45
233	5510	C	LEU	548	A	<-->	860	CB	MET	360	B		3.57
234	5511	O	LEU	548	A	<-->	857	N	MET	360	B		3.62
235	5511	O	LEU	548	A	<-->	859	CA	MET	360	B		3.82
236	5511	O	LEU	548	A	<-->	860	CB	MET	360	B		3.01
237	5506	CB	LEU	548	A	<-->	843	C	LEU	358	B		3.71
238	5506	CB	LEU	548	A	<-->	844	O	LEU	358	B		3.29
239	5506	CB	LEU	548	A	<-->	855	C	GLN	359	B		3.28
240	5506	CB	LEU	548	A	<-->	856	O	GLN	359	B		3.37
241	5506	CB	LEU	548	A	<-->	857	N	MET	360	B		3.31
242	5506	CB	LEU	548	A	<-->	859	CA	MET	360	B		3.78
243	5506	CB	LEU	548	A	<-->	860	CB	MET	360	B		3.35
244	5507	CG	LEU	548	A	<-->	844	O	LEU	358	B		3.7
245	5508	CD1	LEU	548	A	<-->	856	O	GLN	359	B		3.5
246	5509	CD2	LEU	548	A	<-->	829	O	LEU	356	B		3.58
247	5509	CD2	LEU	548	A	<-->	827	CD2	LEU	356	B		3.6
248	5509	CD2	LEU	548	A	<-->	844	O	LEU	358	B		3.21
249	5512	N	THR	549	A	<-->	834	C	ALA	357	B		3.65
250	5512	N	THR	549	A	<-->	835	O	ALA	357	B		2.81
251	5512	N	THR	549	A	<-->	838	CA	LEU	358	B		3.43
252	5512	N	THR	549	A	<-->	843	C	LEU	358	B		3.45
253	5512	N	THR	549	A	<-->	845	N	GLN	359	B		3.36
254	5512	N	THR	549	A	<-->	857	N	MET	360	B		3.61
255	5514	CA	THR	549	A	<-->	835	O	ALA	357	B		3.61
256	5514	CA	THR	549	A	<-->	845	N	GLN	359	B		3.9
257	5519	C	THR	549	A	<-->	845	N	GLN	359	B		3.16
258	5519	C	THR	549	A	<-->	847	CA	GLN	359	B		3.74
259	5519	C	THR	549	A	<-->	857	N	MET	360	B		3.61
260	5520	O	THR	549	A	<-->	838	CA	LEU	358	B		3.15
261	5520	O	THR	549	A	<-->	843	C	LEU	358	B		3.37
262	5520	O	THR	549	A	<-->	839	CB	LEU	358	B		3.4
263	5520	O	THR	549	A	<-->	840	CG	LEU	358	B		3.87
264	5520	O	THR	549	A	<-->	842	CD2	LEU	358	B		3.22
265	5520	O	THR	549	A	<-->	845	N	GLN	359	B		2.63
266	5520	O	THR	549	A	<-->	847	CA	GLN	359	B		3.52
267	5520	O	THR	549	A	<-->	851	OE1	GLN	359	B		3.55
268	5515	CB	THR	549	A	<-->	835	O	ALA	357	B		3.3
269	5516	OG1	THR	549	A	<-->	835	O	ALA	357	B		2.85
270	5521	N	LEU	550	A	<-->	845	N	GLN	359	B		3.78
271	5521	N	LEU	550	A	<-->	847	CA	GLN	359	B		3.87
272	5521	N	LEU	550	A	<-->	857	N	MET	360	B		3.37
273	5521	N	LEU	550	A	<-->	865	O	MET	360	B		3.08
274	5523	CA	LEU	550	A	<-->	847	CA	GLN	359	B		3.76
275	5523	CA	LEU	550	A	<-->	851	OE1	GLN	359	B		3.25
276	5523	CA	LEU	550	A	<-->	857	N	MET	360	B		3.79
277	5523	CA	LEU	550	A	<-->	865	O	MET	360	B		3.55
278	5528	C	LEU	550	A	<-->	851	OE1	GLN	359	B		3.64
279	5524	CB	LEU	550	A	<-->	857	N	MET	360	B		3.85
280	5524	CB	LEU	550	A	<-->	864	C	MET	360	B		3.54
281	5524	CB	LEU	550	A	<-->	865	O	MET	360	B		2.99
282	5525	CG	LEU	550	A	<-->	851	OE1	GLN	359	B		3.66
283	5526	CD1	LEU	550	A	<-->	866	N	GLU	361	B		3.84
284	5526	CD1	LEU	550	A	<-->	868	CA	GLU	361	B		3.56
285	5526	CD1	LEU	550	A	<-->	871	CD	GLU	361	B		3.6
286	5526	CD1	LEU	550	A	<-->	872	OE1	GLU	361	B		3.48
287	5526	CD1	LEU	550	A	<-->	873	OE2	GLU	361	B		3.51
288	5527	CD2	LEU	550	A	<-->	851	OE1	GLN	359	B		3.36
289	5530	N	GLN	551	A	<-->	851	OE1	GLN	359	B		3.06
290	5551	CE1	HIS	552	A	<-->	881	O	ALA	362	B		3.23
291	5551	CE1	HIS	552	A	<-->	879	CB	ALA	362	B		3.69
292	5550	NE2	HIS	552	A	<-->	876	N	ALA	362	B		3.89
293	5550	NE2	HIS	552	A	<-->	880	C	ALA	362	B		3.86
294	5550	NE2	HIS	552	A	<-->	881	O	ALA	362	B	3.51
295	5550	NE2	HIS	552	A	<-->	879	CB	ALA	362	B	3.75
296	6213	OD2	ASP	621	A	<-->	895	N	SER	365	B	3.3
297	6213	OD2	ASP	621	A	<-->	897	CA	SER	365	B	3.73
298	6213	OD2	ASP	621	A	<-->	901	C	SER	365	B	3.8
299	6213	OD2	ASP	621	A	<-->	902	O	SER	365	B	3.72
300	6213	OD2	ASP	621	A	<-->	898	CB	SER	365	B	3.56
301	6213	OD2	ASP	621	A	<-->	910	OE2	GLU	366	B	3.77
Salt Bridges
<----- A T O M				1	----->	<----- A T O M				2	----->
Atom		Atom	Res	Res			Atom	Atom	Res	Res
no.		name	name	no.	Chain		no.	name	name	no.	Chain	Distance
1. 4794		NH2	ARG	475	A	<-->	783	OD1	ASP	351	B	2.73
2. 5387		NH1	ARG	537	A	<-->	441	OE2	GLU	313	B	2.82
Number of salt bridges: 2
Number of hydrogen bonds: 24
Number of non-bonded contacts: 301
