# Supplementary material for: Structure and Function of RhoBTB1 Required for Substrate Specificity and Cullin-3 Ubiquitination
Source: Function (Oxf). 2023 Jul 3;4(5):zqad034. doi: 10.1093/function/zqad034 (PMC10413933; doi:10.1093/function/zqad034)
Supplement: zqad034_Supplemental_Figures_and_Tables [file zqad034_supplemental_figures_and_tables.zip › Table S7.xlsx]

## Sheet: Total Proteins
Protein FDR Confidence: Combined	Accession	Description	Exp. q-value: Combined	Contaminant	Sum PEP Score	Coverage [%]	# Peptides	# PSMs	# Unique Peptides	# AAs	MW [kDa]	calc. pI	Score Sequest HT: Sequest HT	Gene Symbol	Abundance Ratio: (B1B2C) / (B1B2)	Abundance Ratio: (B1B2) / (PQC)	Abundance Ratio: (B1B2C) / (PQC)	Abundance Ratio Adj. P-Value: (B1B2C) / (B1B2)	Abundance Ratio Adj. P-Value: (B1B2) / (PQC)	Abundance Ratio Adj. P-Value: (B1B2C) / (PQC)	Abundances (Grouped): B1B2	Abundances (Grouped): B1B2C	Abundances (Grouped): PQC	Abundances (Grouped) CV [%]: B1B2	Abundances (Grouped) CV [%]: B1B2C	Abundances (Grouped) CV [%]: PQC	Abundance: F1: Sample, B1B2	Abundance: F2: Sample, B1B2	Abundance: F3: Sample, B1B2	Abundance: F4: Sample, B1B2	Abundance: F5: Sample, B1B2	Abundance: F6: Sample, B1B2	Abundance: F7: Sample, B1B2C	Abundance: F8: Sample, B1B2C	Abundance: F9: Sample, B1B2C	Abundance: F10: Sample, B1B2C	Abundance: F11: Sample, B1B2C	Abundance: F12: Sample, B1B2C	Abundance: F13: Sample, PQC	Abundance: F14: Sample, PQC	Abundance: F15: Sample, PQC	Abundance: F16: Sample, PQC	Found in Sample: [S1] F1: Sample, B1B2	Found in Sample: [S2] F2: Sample, B1B2	Found in Sample: [S3] F3: Sample, B1B2	Found in Sample: [S4] F4: Sample, B1B2	Found in Sample: [S5] F5: Sample, B1B2	Found in Sample: [S6] F6: Sample, B1B2	Found in Sample: [S7] F7: Sample, B1B2C
High	P15311	Ezrin OS=Homo sapiens OX=9606 GN=EZR PE=1 SV=4	0	FALSE	48.635	19	12	172	5	586	69.4	6.27	362.86	EZR	0.621	1.182	0.733	1.15987e-07	0.00550583	6.66848e-05	1.52158e+08	9.4426e+07	1.28781e+08	4.79	2.53	3.59	128378608	1.31686e+08	1.41144e+08	1.38015e+08	1.5488e+08	1.57678e+08	8.44906e+07	9.41742e+07	9.73482e+07	7.47325e+07	72938219	7.52803e+07	1.01148e+08	1.05107e+08	1.03597e+08	1.12733e+08	High	High	High	High	High	High	High
High	P27824	Calnexin OS=Homo sapiens OX=9606 GN=CANX PE=1 SV=2	0	FALSE	78.78	26	12	188	12	592	67.5	4.6	444.58	CANX	0.625	1.339	0.837	1.15987e-07	0.000113611	0.00259438	1.76245e+08	1.10177e+08	1.31604e+08	3.35	4.7	2.92	1.53858e+08	1.56695e+08	1.60912e+08	1.5792e+08	1.73386e+08	1.79817e+08	1.07208e+08	1.11448e+08	1.11079e+08	8.11204e+07	7.95671e+07	8.78044e+07	1.0409e+08	1.14367e+08	1.00495e+08	1.09745e+08	High	High	High	High	High	High	High
High	P35637	RNA-binding protein FUS OS=Homo sapiens OX=9606 GN=FUS PE=1 SV=1	0	FALSE	45.052	13	6	140	4	526	53.4	9.36	309.28	FUS	0.563	1.153	0.649	1.15987e-07	0.0214233	1.48052e-05	2.8439e+08	1.59992e+08	2.46655e+08	2.76	4.84	6.04	2.50921e+08	2.56153e+08	2.70316e+08	2.4585e+08	2.90408e+08	2.92301e+08	1.41034e+08	1.50685e+08	154445995	1.26426e+08	1.32341e+08	1.32673e+08	1.9959e+08	2.03363e+08	2.0013e+08	197805677	High	High	High	High	High	High	High
High	P22626	Heterogeneous nuclear ribonucleoproteins A2/B1 OS=Homo sapiens OX=9606 GN=HNRNPA2B1 PE=1 SV=2	0	FALSE	56.507	34	11	163	10	353	37.4	8.95	400.94	HNRNPA2B1	0.457	1.256	0.575	2.12464e-07	0.0162754	9.82312e-05	4.34086e+08	1.98558e+08	3.45618e+08	6.33	8.43	2.18	3.68216e+08	382602245	3.82536e+08	4.01593e+08	4.39487e+08	4.61682e+08	1.81985e+08	1.8872e+08	1.97096e+08	1.48626e+08	1.78465e+08	1.84241e+08	2.73959e+08	292893810	2.63345e+08	2.87967e+08	High	High	High	High	High	High	High
High	Q99729-2	Isoform 2 of Heterogeneous nuclear ribonucleoprotein A/B OS=Homo sapiens OX=9606 GN=HNRNPAB	0	FALSE	13.273	11	3	50	2	332	35.9	6.95	135.34	HNRNPAB	0.731	1.114	0.814	5.87098e-07	0.016276	0.000602218	9.42644e+07	6.89285e+07	8.46292e+07	2.85	2.62	4.37	8.42566e+07	8.66046e+07	86586465	82840026	9.10533e+07	9.61779e+07	6.39095e+07	7.08889e+07	6.78409e+07	5.19751e+07	5.36269e+07	5.33243e+07	6.91974e+07	72368133	6.37138e+07	6.8671e+07	High	High	High	High	High	High	High
High	Q9HCC0	Methylcrotonoyl-CoA carboxylase beta chain, mitochondrial OS=Homo sapiens OX=9606 GN=MCCC2 PE=1 SV=1	0	FALSE	130.903	44	22	379	22	563	61.3	7.68	1227.06	MCCC2	1.556	0.781	1.216	1.28532e-06	0.00215917	0.00534881	2.90143e+08	4.51529e+08	3.71466e+08	6.16	4.14	2.79	2.41698e+08	2.65345e+08	2.7852e+08	2.67668e+08	3.2317e+08	2.86368e+08	405472453	4.22858e+08	4.48767e+08	355635914	3.72528e+08	3.65023e+08	2.95007e+08	3.27529e+08	277789260	321597111	High	High	High	High	High	High	High
High	P09874	Poly [ADP-ribose] polymerase 1 OS=Homo sapiens OX=9606 GN=PARP1 PE=1 SV=4	0	FALSE	245.165	38	40	726	40	1014	113	8.88	1963.75	PARP1	0.744	1.109	0.825	1.4646e-06	0.0814023	0.000602218	1.188e+09	8.8335e+08	1.07125e+09	2.52	3.15	4.47	1.04889e+09	1.03588e+09	1.12206e+09	1.04533e+09	1.17362e+09	1.16675e+09	8.25334e+08	8.98254e+08	8.33959e+08	6.71672e+08	6.73835e+08	7.04304e+08	8.19564e+08	9.33223e+08	7.91655e+08	9.81863e+08	High	High	High	High	High	High	High
High	P16989	Y-box-binding protein 3 OS=Homo sapiens OX=9606 GN=YBX3 PE=1 SV=4	0	FALSE	142.734	55	14	311	10	372	40.1	9.77	1123.39	YBX3	0.626	1.212	0.759	1.4956e-06	0.0237966	0.000965819	3.13914e+08	1.96579e+08	2.59077e+08	5.59	6.78	2.96	2.70634e+08	2.82577e+08	2.75806e+08	2.93693e+08	3.24264e+08	313504117	1.80327e+08	2.01557e+08	202470697	1.33507e+08	1.51582e+08	1.39646e+08	2.11651e+08	2.11899e+08	2.01398e+08	2.21114e+08	High	High	High	High	High	High	High
High	P38159	RNA-binding motif protein, X chromosome OS=Homo sapiens OX=9606 GN=RBMX PE=1 SV=3	0	FALSE	19.179	12	4	39	4	391	42.3	10.05	81.79	RBMX	0.535	1.23	0.659	1.66359e-06	0.0570233	0.000646516	4.68719e+07	2.50967e+07	3.80936e+07	4.75	7.89	9.57	3.77854e+07	4.35629e+07	4.39429e+07	4.24345e+07	4.58226e+07	4.89591e+07	2.31757e+07	2.24823e+07	22836167	2.10168e+07	1.92237e+07	2.08567e+07	30240068	2.7994e+07	2.89827e+07	3.65386e+07	High	High	High	High	High	High	High
High	Q07021	Complement component 1 Q subcomponent-binding protein, mitochondrial OS=Homo sapiens OX=9606 GN=C1QBP PE=1 SV=1	0	FALSE	58.058	26	9	129	9	282	31.3	4.84	343.35	C1QBP	0.592	2.303	1.365	2.09056e-06	9.06854e-07	0.00259438	2.12754e+08	1.26032e+08	9.23629e+07	5.74	6.59	6.68	1.90898e+08	1.88946e+08	188623237	1.99653e+08	2.19028e+08	2.04153e+08	1.21888e+08	1.27173e+08	123759399	9.94934e+07	9.45061e+07	8.94275e+07	8.01549e+07	7.94303e+07	6.61762e+07	78711414	High	High	High	High	High	High	High
High	P62937	Peptidyl-prolyl cis-trans isomerase A OS=Homo sapiens OX=9606 GN=PPIA PE=1 SV=2	0	FALSE	23.159	49	7	71	7	165	18	7.81	188.66	PPIA	0.717	1.114	0.799	3.18968e-06	0.0811278	0.000937265	2.24702e+08	1.6105e+08	2.01649e+08	3.74	4.69	3.62	192801623	209450946	204653780	205859528	229996879	219589344	143951356	157154345	152584569	1.31927e+08	1.27144e+08	1.32382e+08	161750073	177348170	151832477	167983205	High	High	High	High	High	High	High
High	Q07955	Serine/arginine-rich splicing factor 1 OS=Homo sapiens OX=9606 GN=SRSF1 PE=1 SV=2	0	FALSE	48.535	41	12	267	12	248	27.7	10.36	548.47	SRSF1	0.64	1.172	0.75	5.02623e-06	0.0671833	0.00226446	3.9512e+08	2.52806e+08	3.37223e+08	5.36	7.13	2.66	3.3965e+08	3.54739e+08	3.45607e+08	3.68205e+08	3.94752e+08	4.00001e+08	2.51213e+08	2.61338e+08	2.72403e+08	1.82836e+08	1.87814e+08	1.8723e+08	2.71192e+08	2.83996e+08	2.57788e+08	2.79894e+08	High	High	High	High	High	High	High
High	P36578	60S ribosomal protein L4 OS=Homo sapiens OX=9606 GN=RPL4 PE=1 SV=5	0	FALSE	126.876	37	19	385	19	427	47.7	11.06	1107.56	RPL4	0.783	1.277	1	5.02623e-06	0.000113611	1	7.79682e+08	6.10539e+08	6.104e+08	2.7	3.81	2.84	6.82928e+08	717734470	7.0774e+08	6.98382e+08	772324349	7.6607e+08	5.70787e+08	6.17415e+08	6.23278e+08	4.51377e+08	4.62648e+08	4.5645e+08	4.8932e+08	5.08006e+08	4.75116e+08	5.08078e+08	High	High	High	High	High	High	High
High	P60660	Myosin light polypeptide 6 OS=Homo sapiens OX=9606 GN=MYL6 PE=1 SV=2	0	FALSE	46.852	50	10	198	8	151	16.9	4.65	538.56	MYL6	1.685	0.739	1.244	5.02623e-06	0.00313514	0.0382647	7.1853e+08	1.21075e+09	9.7292e+08	8.68	6.91	1.04	5.50708e+08	5.89809e+08	6.57734e+08	6.66497e+08	7.41804e+08	7.46402e+08	1.00752e+09	1.09831e+09	1.15522e+09	9.57539e+08	9.86597e+08	1.02551e+09	7.60902e+08	8.31657e+08	7.44294e+08	8.43769e+08	High	High	High	High	High	High	High
High	O14979	Heterogeneous nuclear ribonucleoprotein D-like OS=Homo sapiens OX=9606 GN=HNRNPDL PE=1 SV=3	0	FALSE	30.183	15	6	90	5	420	46.4	9.57	241.33	HNRNPDL	0.613	1.139	0.699	6.883e-06	0.360422	0.000646516	1.82518e+08	1.11919e+08	1.60174e+08	5.89	8.2	3.11	1.58099e+08	1.59344e+08	1.57351e+08	1.60802e+08	1.90605e+08	1.83723e+08	93884838	1.0394e+08	1.02762e+08	9.00978e+07	93754764	9.71384e+07	1.31815e+08	1.37781e+08	1.19316e+08	1.36466e+08	High	High	High	High	High	High	High
High	P26599	Polypyrimidine tract-binding protein 1 OS=Homo sapiens OX=9606 GN=PTBP1 PE=1 SV=1	0	FALSE	53.177	27	11	128	11	531	57.2	9.17	242.62	PTBP1	0.544	1.596	0.868	9.65294e-06	0.00121429	0.431209	6.02369e+07	3.27699e+07	3.7749e+07	5.94	11.35	5.9	5.82221e+07	5.34157e+07	58822386	5.47366e+07	5.59206e+07	5.84439e+07	3.33847e+07	3.20943e+07	37494269	2.50156e+07	2.51384e+07	2.16658e+07	2.94526e+07	3.04323e+07	3.156e+07	3.32655e+07	High	High	High	High	High	High	High
High	Q14011	Cold-inducible RNA-binding protein OS=Homo sapiens OX=9606 GN=CIRBP PE=1 SV=1	0	FALSE	9.342	15	2	34	2	172	18.6	9.51	85.25	CIRBP	0.582	1.32	0.768	1.05716e-05	0.0184863	0.0129638	2.74698e+07	1.59838e+07	2.0805e+07	7.29	9.05	3.38	2.48088e+07	24692119	23161594	2.4674e+07	29010007	2.54202e+07	12327024	1.54836e+07	1.56909e+07	12285611	1.37271e+07	13812608	1.70593e+07	1.7738e+07	1.57098e+07	1.7302e+07	High	High	High	High	High	High	High
High	P67809	Nuclease-sensitive element-binding protein 1 OS=Homo sapiens OX=9606 GN=YBX1 PE=1 SV=3	0	FALSE	161.159	59	16	370	12	324	35.9	9.88	1317.75	YBX1	0.662	1.172	0.776	1.0941e-05	0.100962	0.00348578	1.16959e+09	7.74279e+08	9.97641e+08	4.48	8.27	1.69	1.0126e+09	1.03601e+09	1.06161e+09	1091073735	1.16019e+09	1.18297e+09	7.76148e+08	8.30405e+08	809668195	5.29386e+08	5.75685e+08	5.79768e+08	7.91681e+08	8.67134e+08	7.59302e+08	8.61033e+08	High	High	High	High	High	High	High
High	O43175	D-3-phosphoglycerate dehydrogenase OS=Homo sapiens OX=9606 GN=PHGDH PE=1 SV=4	0	FALSE	106.353	33	16	293	15	533	56.6	6.71	922.67	PHGDH	0.608	1.121	0.681	1.23722e-05	0.3895	0.00121424	2.99701e+09	1.8217e+09	2.67348e+09	3.01	11.17	3.7	2.69809e+09	2.87989e+09	2811271461	2.65556e+09	2.9087e+09	2.85951e+09	1.82264e+09	1.98376e+09	1975875728	1.26729e+09	1.25464e+09	1.27938e+09	2.15799e+09	2.29196e+09	2.00764e+09	2.18734e+09	High	High	High	High	High	High	High
High	Q15293	Reticulocalbin-1 OS=Homo sapiens OX=9606 GN=RCN1 PE=1 SV=1	0	FALSE	61.009	44	11	135	11	331	38.9	5	312.75	RCN1	1.306	0.871	1.137	1.48101e-05	0.0372166	0.0113043	1.70567e+08	2.22692e+08	1.9592e+08	5.03	3.84	3.18	1.44943e+08	1.4224e+08	1.70707e+08	1.50964e+08	1.72352e+08	1.66151e+08	2.00722e+08	216686855	2.16103e+08	1.78689e+08	1.82569e+08	1.80603e+08	1.55571e+08	1.65644e+08	1.49184e+08	1.59836e+08	High	High	High	High	High	High	High
High	P40429	60S ribosomal protein L13a OS=Homo sapiens OX=9606 GN=RPL13A PE=1 SV=2	0	FALSE	21.415	30	6	117	6	203	23.6	10.93	248.39	RPL13A	0.859	1.019	0.875	1.48954e-05	1	0.000637553	5.0143e+08	4.30627e+08	4.922e+08	1.98	2.08	2.62	4.44839e+08	455430343	463511362	442718262	493953605	493864350	3.85197e+08	4.35717e+08	4.19268e+08	3.32795e+08	3.31911e+08	3.49017e+08	3.96342e+08	419997729	3.71345e+08	410921730	High	High	High	High	High	High	High
High	Q5JWF2	Guanine nucleotide-binding protein G(s) subunit alpha isoforms XLas OS=Homo sapiens OX=9606 GN=GNAS PE=1 SV=2	0	FALSE	30.046	9	8	97	7	1037	111	5.03	211.16	GNAS	0.781	1.067	0.833	1.61498e-05	0.271902	0.00259438	1.14528e+08	8.94016e+07	1.07356e+08	2.22	3.44	5.41	1.02153e+08	1.07547e+08	1.06042e+08	9.82763e+07	1.13491e+08	1.12133e+08	86527443	91696952	8.95205e+07	6.73676e+07	6.75003e+07	7.0538e+07	8.79453e+07	9.4085e+07	79150307	8.67645e+07	High	High	High	High	High	High	High
High	Q12906-7	Isoform 7 of Interleukin enhancer-binding factor 3 OS=Homo sapiens OX=9606 GN=ILF3	0	FALSE	123.876	34	21	332	16	898	95.7	8.81	777.86	ILF3	0.575	1.208	0.694	1.61498e-05	0.21284	0.00259438	3.8802e+08	2.22989e+08	3.21233e+08	12.1	2.21	3.49	2.93124e+08	2.99187e+08	3.52346e+08	3.5884e+08	4.25793e+08	4.15482e+08	2.02669e+08	2.25204e+08	2.32902e+08	1.6569e+08	1.71458e+08	1.79345e+08	2.47722e+08	2.62459e+08	2.5159e+08	2.89648e+08	High	High	High	High	High	High	High
High	O95714	E3 ubiquitin-protein ligase HERC2 OS=Homo sapiens OX=9606 GN=HERC2 PE=1 SV=2	0	FALSE	150.94	11	38	302	38	4834	526.9	6.28	504.39	HERC2	1.27	0.9	1.144	1.61498e-05	0.0856546	0.00767263	3.26338e+08	4.14612e+08	3.62506e+08	3.5	5.54	2.48	2.87249e+08	2.80632e+08	3.13695e+08	2.80433e+08	3.32311e+08	3.21651e+08	3.77081e+08	4.07149e+08	4.14752e+08	3.39367e+08	3.59221e+08	3.25396e+08	2.95037e+08	3.05162e+08	2.7723e+08	3.05046e+08	High	High	High	High	High	High	High
High	Q02543	60S ribosomal protein L18a OS=Homo sapiens OX=9606 GN=RPL18A PE=1 SV=2	0	FALSE	38.43	40	8	149	8	176	20.7	10.71	350.87	RPL18A	0.835	1.052	0.879	1.61498e-05	0.334906	0.00248352	5.0303e+08	4.19988e+08	4.78071e+08	2.33	2.96	3.28	4.53319e+08	4.70643e+08	481883136	440970465	4.84784e+08	4.79881e+08	3.93546e+08	4.19979e+08	4.25576e+08	314004253	3.16662e+08	3.20968e+08	3.79172e+08	4.02143e+08	378733427	397851717	High	High	High	High	High	High	High
High	Q12905	Interleukin enhancer-binding factor 2 OS=Homo sapiens OX=9606 GN=ILF2 PE=1 SV=2	0	FALSE	57.543	24	8	138	8	390	43	5.26	421.65	ILF2	0.599	1.401	0.839	1.78003e-05	0.00423172	0.263855	1.19552e+08	7.15857e+07	8.53522e+07	9.93	7.45	3.46	1.13366e+08	1.07211e+08	1.05065e+08	1.07637e+08	1.35041e+08	1.0506e+08	7.31251e+07	7.26975e+07	76629897	4.93645e+07	5.43046e+07	55862366	6.87957e+07	70912131	6.61377e+07	7.00728e+07	High	High	High	High	High	High	High
High	P05387	60S acidic ribosomal protein P2 OS=Homo sapiens OX=9606 GN=RPLP2 PE=1 SV=1	0	FALSE	44.625	84	6	104	5	115	11.7	4.54	344.35	RPLP2	0.63	1.56	0.983	1.89645e-05	0.000547286	1	8.16566e+07	5.14678e+07	5.23442e+07	6.83	5.28	9.01	7.1107e+07	8.07574e+07	6.93927e+07	7.51512e+07	8.05318e+07	7.67888e+07	4.57822e+07	4.89527e+07	5.0881e+07	4.09164e+07	4.41381e+07	4.18297e+07	4.74505e+07	4.60656e+07	3.78268e+07	4.35902e+07	High	High	High	High	High	High	High
High	Q7KZF4	Staphylococcal nuclease domain-containing protein 1 OS=Homo sapiens OX=9606 GN=SND1 PE=1 SV=1	0	FALSE	102.148	35	26	257	26	910	101.9	7.17	515.03	SND1	0.71	1.061	0.753	2.26376e-05	0.819896	0.00121936	2.86677e+08	2.03491e+08	2.70291e+08	5.52	5.9	5.35	2.40043e+08	2.62087e+08	2.77993e+08	2.48265e+08	2.98582e+08	314869593	1.79509e+08	225655214	2.12867e+08	1.46793e+08	1.56946e+08	1.64818e+08	2.08643e+08	248444039	2.11484e+08	2.28952e+08	High	High	High	High	High	High	High
High	Q9H0U4	Ras-related protein Rab-1B OS=Homo sapiens OX=9606 GN=RAB1B PE=1 SV=1	0	FALSE	24.301	45	7	41	5	201	22.2	5.73	87.54	RAB1B	0.777	1.064	0.827	3.23113e-05	0.441681	0.00300269	1.66397e+08	1.2935e+08	1.56383e+08	2.63	6.2	1.71	1.50571e+08	1.58128e+08	1.61393e+08	1.42631e+08	1.62128e+08	159485356	1.11004e+08	1.23116e+08	1.19275e+08	104132871	104693943	1.08788e+08	1.24804e+08	1.3309e+08	1.18349e+08	1.32286e+08	High	High	High	High	High	High	High
High	Q15056	Eukaryotic translation initiation factor 4H OS=Homo sapiens OX=9606 GN=EIF4H PE=1 SV=5	0	FALSE	23.91	27	5	65	5	248	27.4	7.23	177.58	EIF4H	0.638	1.28	0.816	3.50859e-05	0.034101	0.0474175	4.95028e+07	3.15812e+07	3.86827e+07	6.75	9.33	3.41	4.49904e+07	4.58509e+07	4.21865e+07	46902198	4.85607e+07	4.71038e+07	3.32989e+07	30177453	3.09009e+07	2.47713e+07	2.50948e+07	2.22305e+07	3.22579e+07	3.19456e+07	29074086	3.41461e+07	High	High	High	High	High	High	High
High	P51991	Heterogeneous nuclear ribonucleoprotein A3 OS=Homo sapiens OX=9606 GN=HNRNPA3 PE=1 SV=2	0	FALSE	47.884	30	8	141	7	378	39.6	9.01	331.45	HNRNPA3	0.607	1.166	0.707	3.50859e-05	0.310908	0.00505065	1.54172e+08	9.35081e+07	1.32239e+08	4.1	10.83	8.95	1.24503e+08	1.39086e+08	1.44824e+08	1.37827e+08	1.56172e+08	1.55637e+08	92702576	8.83535e+07	9.81554e+07	6.54646e+07	7.62391e+07	6.03638e+07	9.1964e+07	106638764	1.0557e+08	123347194	High	High	High	High	High	High	High
High	P01966	SWISS-PROT:P01966 (Bos taurus) Hemoglobin subunit alpha	0	TRUE	56.274	49	5	109	5	142	15.2	8.44	302.48	HBA	0.208	1.787	0.372	3.58542e-05	0.221824	0.00660874	1.90019e+08	3.9559e+07	1.06363e+08	25.63	30.01	16.99	2.11797e+08	2.15512e+08	2.24465e+08	1.26067e+08	1.52228e+08	1.40849e+08	2.91796e+07	27749152	28762674	4.18967e+07	3.79357e+07	3.95022e+07	7.21125e+07	88764961	8.205e+07	1.17944e+08	High	High	High	High	High	High	High
High	Q9UHX1	Poly(U)-binding-splicing factor PUF60 OS=Homo sapiens OX=9606 GN=PUF60 PE=1 SV=1	0	FALSE	36.943	18	8	72	8	559	59.8	5.29	148.39	PUF60	0.694	1.298	0.901	3.77157e-05	0.0184863	0.1199	4.80805e+07	3.33664e+07	3.70488e+07	4.36	7.7	6.15	4.24577e+07	4.4196e+07	4.1585e+07	4.24056e+07	4.75256e+07	4.58903e+07	2.65565e+07	3.53207e+07	33051301	2.58015e+07	2.33273e+07	2.70645e+07	2.86588e+07	3.19538e+07	3.14112e+07	31443320	High	High	High	High	High	High	High
High	Q8NC51-3	Isoform 3 of Plasminogen activator inhibitor 1 RNA-binding protein OS=Homo sapiens OX=9606 GN=SERBP1	0	FALSE	142.834	56	19	309	2	393	43.1	8.44	660.36	SERBP1	0.684	1.185	0.811	3.77157e-05	0.130937	0.0129638	3.58222e+08	2.44955e+08	3.02184e+08	7.58	4.72	4.53	2.8017e+08	2.88225e+08	3.38538e+08	3.23402e+08	3.58218e+08	3.69769e+08	2.2299e+08	2.57419e+08	2.45885e+08	1.69143e+08	1.90336e+08	1.92964e+08	2.34307e+08	2.65061e+08	2.16517e+08	267956802	High	High	High	High	High	High	High
High	P62979	Ubiquitin-40S ribosomal protein S27a OS=Homo sapiens OX=9606 GN=RPS27A PE=1 SV=2	0	FALSE	88.598	51	9	303	9	156	18	9.64	838.52	RPS27A	0.735	1.209	0.888	4.34052e-05	0.0198274	0.127095	1.55652e+09	1.1435e+09	1.28701e+09	4.02	7.59	1.49	1.29263e+09	1.37635e+09	1.57745e+09	1.36495e+09	1.52641e+09	1.57942e+09	1.1103e+09	1.20104e+09	1219879617	7.91784e+08	838721662	8.47042e+08	1.01868e+09	1.07071e+09	1.00468e+09	1.11797e+09	High	High	High	High	High	High	High
High	Q13283	Ras GTPase-activating protein-binding protein 1 OS=Homo sapiens OX=9606 GN=G3BP1 PE=1 SV=1	0	FALSE	102.842	47	19	271	17	466	52.1	5.52	537.55	G3BP1	0.637	1.34	0.854	4.62773e-05	0.0156654	0.205677	3.01383e+08	1.92113e+08	2.24988e+08	3.97	11.78	2.65	2.56894e+08	2.78649e+08	2.89226e+08	2.64408e+08	2.84501e+08	3.19765e+08	1.90899e+08	2.08797e+08	2.22153e+08	1.29531e+08	1.36756e+08	1.38678e+08	1.78887e+08	1.88464e+08	1.80418e+08	1.94556e+08	High	High	High	High	High	High	High
High	P26368	Splicing factor U2AF 65 kDa subunit OS=Homo sapiens OX=9606 GN=U2AF2 PE=1 SV=4	0	FALSE	48.945	20	7	128	7	475	53.5	9.09	342.59	U2AF2	0.681	1.659	1.129	4.69544e-05	0.000113611	0.489062	8.58651e+07	5.84436e+07	5.17568e+07	4.45	8.66	7.22	7.81881e+07	8.45747e+07	7.97877e+07	7.67372e+07	8.2624e+07	8.09893e+07	5.82797e+07	60394868	61475501	4.22828e+07	4.17604e+07	4.11523e+07	4.45363e+07	44418452	3.61205e+07	4.41977e+07	High	High	High	High	High	High	High
High	Q13243	Serine/arginine-rich splicing factor 5 OS=Homo sapiens OX=9606 GN=SRSF5 PE=1 SV=1	0	FALSE	20.22	25	6	77	5	272	31.2	11.59	191.63	SRSF5	0.708	1.101	0.78	5.17845e-05	0.576416	0.00413622	6.11097e+07	4.32713e+07	5.54851e+07	6.1	6.33	2.68	5.61017e+07	5.24948e+07	5.25616e+07	5.47501e+07	6.105e+07	5.93482e+07	4.03239e+07	4.26711e+07	4.87844e+07	3.04923e+07	3.32175e+07	34933588	4.52504e+07	4.72249e+07	4.19684e+07	4.66729e+07	High	High	High	High	High	High	High
High	P68104	Elongation factor 1-alpha 1 OS=Homo sapiens OX=9606 GN=EEF1A1 PE=1 SV=1	0	FALSE	291.305	55	37	1012	25	462	50.1	9.01	2801.6	EEF1A1	0.882	1.045	0.921	5.17845e-05	0.218268	0.0113174	4.44406e+09	3.91893e+09	4.25377e+09	2.36	2.63	2.31	3.96653e+09	4.09717e+09	4.14582e+09	4.03872e+09	4.37972e+09	4.36075e+09	3619879018	3.87594e+09	3.75685e+09	2.96243e+09	3.08572e+09	3.01528e+09	3.37709e+09	3.66834e+09	3.2361e+09	3.57557e+09	High	High	High	High	High	High	High
High	P20042	Eukaryotic translation initiation factor 2 subunit 2 OS=Homo sapiens OX=9606 GN=EIF2S2 PE=1 SV=2	0	FALSE	88.862	51	13	182	13	333	38.4	5.8	548.91	EIF2S2	0.754	1.148	0.866	5.35102e-05	0.0468665	0.0703564	1.53453e+08	1.15768e+08	1.3368e+08	2.98	6.54	3.78	136349749	1.46728e+08	1.42392e+08	1.36243e+08	1.45583e+08	1.49011e+08	1.15939e+08	1.22944e+08	1.16021e+08	8.30117e+07	8.98127e+07	86774400	1.0708e+08	1.15333e+08	1.00796e+08	1.09091e+08	High	High	High	High	High	High	High
High	P50579	Methionine aminopeptidase 2 OS=Homo sapiens OX=9606 GN=METAP2 PE=1 SV=1	0	FALSE	27.554	12	5	57	5	478	52.9	5.82	124.89	METAP2	0.548	1.189	0.652	5.93314e-05	0.42254	0.00660874	1.7371e+07	9.52506e+06	1.4609e+07	6.98	15.83	7.54	1.39825e+07	1.49054e+07	1.70861e+07	15044683	1.72482e+07	1.90432e+07	1.02276e+07	9.61902e+06	7.71566e+06	7051700	7.6701e+06	5.88657e+06	1.17593e+07	1.28944e+07	10961636	1.11367e+07	High	High	High	High	High	High	High
High	O43809	Cleavage and polyadenylation specificity factor subunit 5 OS=Homo sapiens OX=9606 GN=NUDT21 PE=1 SV=1	0	FALSE	32.32	20	4	70	4	227	26.2	8.82	196.6	NUDT21	0.482	1.521	0.733	6.0693e-05	0.0204452	0.205677	3.93337e+07	1.8967e+07	2.58683e+07	11.71	13.35	8.8	28679439	3.24429e+07	34898897	3.75113e+07	4.18955e+07	4.23153e+07	1.67356e+07	1.92931e+07	1.781e+07	1.78666e+07	1.83954e+07	1.48447e+07	2.03681e+07	24149095	17608592	22588710	High	High	High	High	High	High	High
High	P17844	Probable ATP-dependent RNA helicase DDX5 OS=Homo sapiens OX=9606 GN=DDX5 PE=1 SV=1	0	FALSE	89.27	34	21	353	13	614	69.1	8.92	689.11	DDX5	0.668	1.158	0.773	6.32286e-05	0.115208	0.0324992	2.92854e+08	1.95527e+08	2.52958e+08	3.35	10.72	6.24	2.74462e+08	2.80697e+08	2.83089e+08	2.52754e+08	285625746	2.87036e+08	1.93157e+08	2.1723e+08	2.12301e+08	1.31576e+08	1.36663e+08	144687980	176104956	2.1407e+08	1.93093e+08	2.19859e+08	High	High	High	High	High	High	High
High	P15497	SWISS-PROT:P15497 (Bos taurus) Apolipoprotein A-I precursor	0	TRUE	25.777	34	8	43	8	265	30.3	5.97	70.66	APOA1	0.671	1.092	0.733	6.70279e-05	0.551306	0.00581158	1.01503e+08	6.81235e+07	9.2947e+07	10.05	5.75	4.47	8.39075e+07	8.87282e+07	8.91669e+07	1.01971e+08	113372062	105720170	6.6777e+07	6.80098e+07	66173500	5.10167e+07	4.93777e+07	5.89354e+07	7.68705e+07	7.47165e+07	6.88933e+07	8.31969e+07	High	High	High	High	High	High	Peak Found
High	P49815	Tuberin OS=Homo sapiens OX=9606 GN=TSC2 PE=1 SV=2	0	FALSE	10.198	3	3	4	3	1807	200.5	7.31	4.1	TSC2	0.392	1.295	0.507	8.93694e-05	0.640077	0.00593997	1.84456e+07	7.22583e+06	1.4241e+07	12.78	23.17	9.05	15969609	13482428	15754125	18638532	18657266	18344188	5642570	5444854	5.86218e+06	7248741	6.54537e+06	6.80971e+06	12393186	11321505	9907758	13128261	High	High	Peak Found	Peak Found	Peak Found	Peak Found	High
High	P07910	Heterogeneous nuclear ribonucleoproteins C1/C2 OS=Homo sapiens OX=9606 GN=HNRNPC PE=1 SV=4	0	FALSE	34.275	23	8	125	8	306	33.7	5.08	328.3	HNRNPC	0.582	1.179	0.687	9.01167e-05	0.511589	0.00819031	2.25855e+08	1.31547e+08	1.91526e+08	2.54	15.87	4.23	190435460	204200927	2.20744e+08	1.98144e+08	2.21389e+08	230694384	1.41277e+08	1.47563e+08	1.50291e+08	8.76745e+07	8.73498e+07	8.97742e+07	1.54666e+08	1.56978e+08	1.55657e+08	1.63067e+08	High	High	High	High	High	High	High
High	P15880	40S ribosomal protein S2 OS=Homo sapiens OX=9606 GN=RPS2 PE=1 SV=2	0	FALSE	57.692	32	11	306	11	293	31.3	10.24	569.82	RPS2	0.908	1.021	0.927	0.000112236	0.735048	0.00612686	9.20648e+08	8.36364e+08	9.01913e+08	1.88	2.18	1.94	7.97406e+08	847819734	8.84488e+08	8.35892e+08	9.05619e+08	9.32743e+08	7.75463e+08	8.40018e+08	8.58525e+08	6.21206e+08	632925147	6.62946e+08	7.04899e+08	7.57043e+08	6.91749e+08	8.0923e+08	High	High	High	High	High	High	High
High	Q92841	Probable ATP-dependent RNA helicase DDX17 OS=Homo sapiens OX=9606 GN=DDX17 PE=1 SV=2	0	FALSE	111.647	41	27	398	20	729	80.2	8.27	777.18	DDX17	0.808	1.051	0.849	0.000127007	0.442944	0.0129638	3.91904e+08	3.16761e+08	3.72888e+08	5.52	1.85	5.79	3.32788e+08	3.50427e+08	3.7325e+08	372447695	3.88874e+08	4.22776e+08	2.85645e+08	306845284	3.11852e+08	2.42767e+08	2.48468e+08	260539837	2.72813e+08	3.20634e+08	3.01835e+08	3.17817e+08	High	High	High	High	High	High	High
High	Q13765	Nascent polypeptide-associated complex subunit alpha OS=Homo sapiens OX=9606 GN=NACA PE=1 SV=1	0	FALSE	22.673	26	4	60	4	215	23.4	4.56	195.07	NACA	0.564	1.186	0.669	0.000230064	0.58722	0.0142136	5.5093e+07	3.10696e+07	4.64594e+07	6.96	15.69	7.73	43873784	5.15759e+07	4.98901e+07	4.75151e+07	59935011	5.65338e+07	24433336	2.85241e+07	28805143	2.86665e+07	2.60555e+07	3.1145e+07	4.10604e+07	4.03937e+07	3.44012e+07	3.79256e+07	High	High	High	High	High	High	High
High	P29401	Transketolase OS=Homo sapiens OX=9606 GN=TKT PE=1 SV=3	0	FALSE	49.624	19	8	113	8	623	67.8	7.66	269.36	TKT	0.577	1.228	0.709	0.000230064	0.492299	0.0204885	7.40562e+07	4.2763e+07	6.03121e+07	12.74	11.63	5.31	5.31341e+07	5.96571e+07	6.76648e+07	74820996	7.65966e+07	7.68315e+07	3.03883e+07	4.35084e+07	4.16456e+07	3.59881e+07	3.22773e+07	3.63726e+07	4.54218e+07	49774415	4.70482e+07	56305462	High	High	High	High	High	High	High
High	P42166	Lamina-associated polypeptide 2, isoform alpha OS=Homo sapiens OX=9606 GN=TMPO PE=1 SV=2	0	FALSE	95.84	34	16	273	11	694	75.4	7.66	753.89	TMPO	0.827	1.107	0.916	0.000238919	0.178133	0.085595	2.86399e+08	2.3696e+08	2.5863e+08	5.24	2.17	3.33	2.42833e+08	2.66174e+08	251051532	2.48807e+08	285399363	3.02528e+08	2.21383e+08	2.33642e+08	2.3985e+08	1.79675e+08	1.78404e+08	1.86329e+08	2.15967e+08	2.20305e+08	1.95467e+08	2.2017e+08	High	High	High	High	High	High	High
High	O00159	Unconventional myosin-Ic OS=Homo sapiens OX=9606 GN=MYO1C PE=1 SV=4	0	FALSE	13.151	7	5	21	5	1063	121.6	9.41	17.16	MYO1C	0.476	2.13	1.014	0.000254904	0.00121429	1	1.04497e+07	4.97495e+06	4.90555e+06	11.54	17.94	18.45	11531639	9.2881e+06	1.01038e+07	9.37538e+06	10213333	9.61307e+06	4.40472e+06	4.59432e+06	4.65807e+06	3.85728e+06	5.53841e+06	4.12134e+06	3.7496e+06	4281766	4.2901e+06	3.08567e+06	High	High	High	High	High	High	High
High	P30419	Glycylpeptide N-tetradecanoyltransferase 1 OS=Homo sapiens OX=9606 GN=NMT1 PE=1 SV=2	0	FALSE	12.211	9	3	34	3	496	56.8	7.8	84.92	NMT1	0.651	1.067	0.694	0.000254904	1	0.00537566	1.31146e+07	8.53783e+06	1.22947e+07	4.15	13.12	7.72	11336624	1.2233e+07	12740265	1.04027e+07	1.26408e+07	1.31494e+07	5.79497e+06	8.23367e+06	7.53857e+06	7.01784e+06	6.82033e+06	7.1205e+06	1.02296e+07	9348715	9913239	10159752	High	High	High	High	High	High	High
High	P14866	Heterogeneous nuclear ribonucleoprotein L OS=Homo sapiens OX=9606 GN=HNRNPL PE=1 SV=2	0	FALSE	81.647	33	14	143	13	589	64.1	8.22	398.71	HNRNPL	0.721	1.152	0.83	0.000298122	0.229884	0.0710568	1.98911e+08	1.43323e+08	1.727e+08	4.35	7.11	12.62	173775038	1.82641e+08	2.08956e+08	1.73728e+08	1.95537e+08	2.10738e+08	1.31041e+08	1.41434e+08	1.43908e+08	1.16503e+08	1.05574e+08	9.99745e+07	1.56727e+08	1.29228e+08	1.43698e+08	1.37704e+08	High	High	High	High	High	High	High
High	P09651	Heterogeneous nuclear ribonucleoprotein A1 OS=Homo sapiens OX=9606 GN=HNRNPA1 PE=1 SV=5	0	FALSE	60.084	32	11	145	9	372	38.7	9.13	369.55	HNRNPA1	0.469	1.308	0.613	0.000309076	0.423575	0.0350733	2.88592e+08	1.35329e+08	2.20641e+08	6.91	25.18	3.48	2.37386e+08	2.62347e+08	2.49867e+08	2.76453e+08	2.92808e+08	2.89183e+08	9.99248e+07	1.02681e+08	1.02423e+08	128215193	1.29812e+08	1.33972e+08	1.7725e+08	1.85506e+08	1.68949e+08	1.79871e+08	High	High	High	High	High	High	High
High	O43847	Nardilysin OS=Homo sapiens OX=9606 GN=NRDC PE=1 SV=3	0	FALSE	38.385	10	9	86	9	1151	131.6	4.98	188.3	NRDC	0.705	1.082	0.763	0.0003618	1	0.00819031	2.30295e+08	1.6247e+08	2.12899e+08	6.67	6.85	6.89	206706665	2.18665e+08	208470808	2.14874e+08	2.01312e+08	2.20936e+08	1.68169e+08	1.76458e+08	164974072	1.19501e+08	1.24402e+08	1.26642e+08	1.74123e+08	1.98395e+08	1.54766e+08	1.78977e+08	High	High	High	High	High	High	High
High	P35579	Myosin-9 OS=Homo sapiens OX=9606 GN=MYH9 PE=1 SV=4	0	FALSE	923.532	53	119	3035	86	1960	226.4	5.6	7935.27	MYH9	1.391	0.896	1.246	0.000430546	0.533436	0.0350733	6.36773e+09	8.85818e+09	7.10663e+09	11.06	4.35	1.56	5.0915e+09	5.43102e+09	5.3601e+09	6.26217e+09	6.92733e+09	6.80092e+09	7.91955e+09	8.54717e+09	8.38144e+09	7.11333e+09	7.13134e+09	7.24263e+09	5.5842e+09	6.03391e+09	5.5324e+09	6.0778e+09	High	High	High	High	High	High	High
High	Q16850	Lanosterol 14-alpha demethylase OS=Homo sapiens OX=9606 GN=CYP51A1 PE=1 SV=3	0	FALSE	10.85	8	3	7	3	503	56.8	8.53	13.14		1.359	0.998	1.356	0.000446617	1	0.00259438	2.34958e+08	3.19252e+08	2.35481e+08	3.3	10.18	2.04	2.13704e+08	223626214	2.14916e+08	201400848	2.29358e+08	233529130	268111439	2.92459e+08	279538784	264339743	2.7108e+08	277445336	187478214	1.9933e+08	1.79094e+08	1.96978e+08	High	Peak Found	High	Peak Found	Peak Found	Peak Found	Peak Found
High	P13073	Cytochrome c oxidase subunit 4 isoform 1, mitochondrial OS=Homo sapiens OX=9606 GN=COX4I1 PE=1 SV=1	0	FALSE	9.243	20	3	29	3	169	19.6	9.51	40.38	COX4I1	0.342	1.445	0.494	0.000459046	0.631213	0.0324992	2.05879e+07	7.047e+06	1.42516e+07	7.66	37.55	7.27	17844915	18852620	1.66072e+07	18704963	2.0399e+07	21267231	5.37397e+06	4.33232e+06	3.92541e+06	6.34359e+06	7.27021e+06	8.11012e+06	1.24097e+07	1.11173e+07	1.105e+07	1.21948e+07	High	High	High	High	High	High	High
High	P30050	60S ribosomal protein L12 OS=Homo sapiens OX=9606 GN=RPL12 PE=1 SV=1	0	FALSE	41.531	55	6	122	6	165	17.8	9.42	411.79	RPL12	0.723	1.354	0.98	0.000459046	0.029574	0.849436	1.83179e+08	1.32486e+08	1.35256e+08	5.61	10.73	5.89	1.50837e+08	1.6563e+08	1.57142e+08	1.63568e+08	1.85137e+08	1.85772e+08	9.96815e+07	1.29482e+08	1.07227e+08	1.03222e+08	104850191	107921235	1.17128e+08	117599041	1.0015e+08	1.13909e+08	High	High	High	High	High	High	High
High	P12763	SWISS-PROT:P12763 (Bos taurus) Alpha-2-HS-glycoprotein precursor	0	TRUE	119.752	40	14	253	14	359	38.4	5.5	755.16	AHSG	0.36	1.401	0.505	0.000459046	0.58722	0.0360004	4.56879e+08	1.64691e+08	3.26214e+08	25.48	24.87	4.61	5.07562e+08	5.18878e+08	5.31058e+08	3.30083e+08	3.3518e+08	3.37814e+08	1.20015e+08	1.28812e+08	1.3429e+08	1.62729e+08	1.62932e+08	1.62281e+08	2.43502e+08	2.69276e+08	2.60859e+08	2.89625e+08	High	High	High	High	High	High	High
High	P62424	60S ribosomal protein L7a OS=Homo sapiens OX=9606 GN=RPL7A PE=1 SV=2	0	FALSE	65.003	29	10	223	10	266	30	10.61	561.96	RPL7A	0.796	1.075	0.856	0.000459046	0.497043	0.0469015	7.09498e+08	5.64957e+08	6.59871e+08	3.31	5.01	6.06	6.46164e+08	6.39134e+08	6.44769e+08	625754852	7.02044e+08	6.95682e+08	4.97682e+08	545023745	569666510	4.65683e+08	4.3562e+08	4.83472e+08	5.50675e+08	5.77489e+08	4.85416e+08	5.31987e+08	High	High	High	High	High	High	High
High	Q5JTH9	RRP12-like protein OS=Homo sapiens OX=9606 GN=RRP12 PE=1 SV=2	0	FALSE	13.744	4	3	19	3	1297	143.6	8.75	10.54	RRP12	0.732	1.111	0.813	0.000471773	0.762109	0.025621	5.05786e+07	3.70191e+07	4.55251e+07	7.1	6.86	1.77	4.52075e+07	46510175	5.02206e+07	4.17566e+07	4.22346e+07	50103129	3.84128e+07	3.5622e+07	3.69167e+07	2.801e+07	2.99712e+07	2.79959e+07	3.69891e+07	3.78559e+07	3.49605e+07	39331170	High	High	High	High	High	High	High
High	P62906	60S ribosomal protein L10a OS=Homo sapiens OX=9606 GN=RPL10A PE=1 SV=2	0	FALSE	54.438	30	7	146	7	217	24.8	9.94	314.92	RPL10A	0.729	1.296	0.945	0.000616087	0.0289128	1	1.71238e+08	1.24791e+08	1.32089e+08	11.15	6.82	4.62	1.37137e+08	147018103	153430385	1.77578e+08	1.8766e+08	1.8107e+08	1.05377e+08	1.09022e+08	1.24176e+08	9.46267e+07	99670990	1.06744e+08	100648666	1.18031e+08	97928337	1.18205e+08	High	High	High	High	High	High	High
High	P46777	60S ribosomal protein L5 OS=Homo sapiens OX=9606 GN=RPL5 PE=1 SV=3	0	FALSE	71.947	40	12	223	12	297	34.3	9.72	481.45	RPL5	0.721	1.061	0.764	0.000674617	0.938828	0.0220819	2.79894e+08	2.01683e+08	2.63838e+08	10.32	8.81	3.67	2.63633e+08	2.49838e+08	3.25785e+08	2.53171e+08	2.52485e+08	2.66482e+08	2.03476e+08	2.12755e+08	2.14122e+08	1.40789e+08	1.47698e+08	1.4584e+08	2.14356e+08	2.30637e+08	196135145	2.21071e+08	High	High	High	High	High	High	High
High	P61353	60S ribosomal protein L27 OS=Homo sapiens OX=9606 GN=RPL27 PE=1 SV=2	0	FALSE	33.022	30	4	98	4	136	15.8	10.56	214.48	RPL27	0.719	1.19	0.856	0.000823627	0.197563	0.282838	2.64853e+08	1.90385e+08	2.225e+08	6.13	10.73	1.71	2.25218e+08	2.2947e+08	2.31725e+08	2.4027e+08	2.67489e+08	278250570	1.59717e+08	1.6781e+08	1.74966e+08	1.62421e+08	1.60527e+08	168097228	1.76732e+08	1.9003e+08	1.69185e+08	1.88143e+08	High	High	High	High	High	High	High
High	P05166	Propionyl-CoA carboxylase beta chain, mitochondrial OS=Homo sapiens OX=9606 GN=PCCB PE=1 SV=3	0	FALSE	86.367	42	18	239	18	539	58.2	7.64	620.62	PCCB	1.53	0.834	1.276	0.000864791	0.48635	0.0898087	1.88022e+08	2.87765e+08	2.25484e+08	7.5	15.85	4.82	171726176	186347406	1.75282e+08	1.69374e+08	1.6953e+08	1.65057e+08	3.07745e+08	345684832	3.25709e+08	1.90835e+08	1.97671e+08	2.0277e+08	1.77254e+08	1.91915e+08	1.73242e+08	178240549	High	High	High	High	High	High	High
High	P62241	40S ribosomal protein S8 OS=Homo sapiens OX=9606 GN=RPS8 PE=1 SV=2	0	FALSE	64.358	46	11	343	11	208	24.2	10.32	900.25	RPS8	0.929	1.016	0.944	0.000993754	1	0.0208372	1.17632e+09	1.09254e+09	1.1573e+09	2.28	1.22	2	1.06003e+09	1.10922e+09	1098406563	1.03203e+09	1136243085	1155968416	9.96814e+08	1.09845e+09	1.10339e+09	8.19651e+08	847027718	860751859	9.27138e+08	9.61083e+08	9.06644e+08	9.93232e+08	High	High	High	High	High	High	High
High	P08133	Annexin A6 OS=Homo sapiens OX=9606 GN=ANXA6 PE=1 SV=3	0	FALSE	55.844	16	9	85	9	673	75.8	5.6	165.61	ANXA6	3.214	0.568	1.825	0.00115613	0.199831	0.371913	1.71663e+07	5.51687e+07	3.02237e+07	22.51	34.93	8.82	1.77025e+07	9.13e+06	1.49489e+07	14024788	1.80692e+07	1.88164e+07	6.01144e+07	7.13498e+07	7.17532e+07	3.4756e+07	2.90825e+07	2.3142e+07	2.65704e+07	2.61157e+07	2.25182e+07	2.3648e+07	High	High	High	Peak Found	High	High	High
High	P08865	40S ribosomal protein SA OS=Homo sapiens OX=9606 GN=RPSA PE=1 SV=4	0	FALSE	48.575	33	8	96	8	295	32.8	4.87	243.43	RPSA	0.835	1.101	0.92	0.00121287	0.342965	0.203644	1.69363e+08	1.4147e+08	1.53768e+08	6.72	1.12	2.43	158990509	1.63883e+08	1.51599e+08	1.50602e+08	1.6379e+08	1.50839e+08	1.30032e+08	1.39835e+08	1.42507e+08	1.05609e+08	1.1026e+08	1.11489e+08	1.27079e+08	1.28951e+08	1.16365e+08	1.3438e+08	High	High	High	High	High	High	High
High	P04075	Fructose-bisphosphate aldolase A OS=Homo sapiens OX=9606 GN=ALDOA PE=1 SV=2	0	FALSE	145.904	71	23	446	21	364	39.4	8.09	1138.36	ALDOA	0.744	1.079	0.803	0.00122723	0.866243	0.0473573	1.34142e+09	9.98031e+08	1.24291e+09	1.12	11.55	2.32	1175156753	1.23464e+09	1.28234e+09	1.1859e+09	1.29198e+09	1.33016e+09	9.97576e+08	1.09852e+09	1.14893e+09	6.82364e+08	7.06004e+08	7.29878e+08	9.73387e+08	1.0135e+09	9.66779e+08	1.09118e+09	High	High	High	High	High	High	High
High	RhoBTB1	Full Length Mouse	0	FALSE	302.187	41	44	1312	44	695	78.8	6.96	2777.34	Rhobtb1	0.637	1.158	0.737	0.00135422	0.701376	0.0723661	8.80588e+09	5.60763e+09	7.60399e+09	2	18.04	1.3	7.83223e+09	8.2774e+09	8.27743e+09	7.75844e+09	8.42389e+09	8.61703e+09	5.87303e+09	6.59979e+09	6.9228e+09	3.67552e+09	3.70183e+09	3.85165e+09	6.01207e+09	6.3287e+09	5.91258e+09	6.61248e+09	High	High	High	High	High	High	High
High	P83731	60S ribosomal protein L24 OS=Homo sapiens OX=9606 GN=RPL24 PE=1 SV=1	0	FALSE	19.824	31	5	88	5	157	17.8	11.25	169.24	RPL24	0.839	1.058	0.888	0.00135723	1	0.0345423	2.05889e+08	1.72738e+08	1.94588e+08	3.87	2.46	5.68	178843323	193452483	2.02922e+08	1.80886e+08	1.91579e+08	1.89696e+08	1.59784e+08	172018648	1.71873e+08	1.29483e+08	1.41987e+08	1.37782e+08	1.48675e+08	1.69912e+08	1.60197e+08	162226752	High	High	High	High	High	High	High
High	P07741	Adenine phosphoribosyltransferase OS=Homo sapiens OX=9606 GN=APRT PE=1 SV=2	0	FALSE	7.211	13	2	36	2	180	19.6	6.02	73.91	APRT	0.658	1.155	0.76	0.00135732	0.547795	0.115299	1.75031e+07	1.15151e+07	1.5157e+07	3.37	15.79	10.77	1.46617e+07	1.55028e+07	1.67141e+07	1.59016e+07	1.73219e+07	1.77365e+07	1.00363e+07	1.29053e+07	9.02081e+06	9.9396e+06	9.34539e+06	7.55659e+06	1.26628e+07	1.07347e+07	1.22868e+07	12473991	High	High	High	High	High	High	High
High	P51149	Ras-related protein Rab-7a OS=Homo sapiens OX=9606 GN=RAB7A PE=1 SV=1	0	FALSE	39.079	61	10	96	10	207	23.5	6.7	201.86	RAB7A	0.646	1.262	0.815	0.00137613	0.130937	0.630242	8.40357e+07	5.42985e+07	6.66062e+07	5.61	13.15	13.25	6.80111e+07	7.45547e+07	8.0192e+07	7.39538e+07	8.9783e+07	8.60286e+07	4.61796e+07	4.75421e+07	5.00051e+07	5.06662e+07	4.6195e+07	4.66696e+07	4.24854e+07	5.98328e+07	5.5144e+07	5.43399e+07	High	High	High	High	High	High	High
High	P61019	Ras-related protein Rab-2A OS=Homo sapiens OX=9606 GN=RAB2A PE=1 SV=1	0	FALSE	19.556	29	5	48	5	212	23.5	6.54	112.12	RAB2A	0.731	1.098	0.803	0.00138812	0.855392	0.054407	2.63355e+07	1.92483e+07	2.39792e+07	5.05	12.19	3.11	2.35531e+07	26047517	26832838	2.20497e+07	2.48334e+07	2.53535e+07	1.41216e+07	1.79604e+07	1.8389e+07	1.65677e+07	15664749	16945936	1.86942e+07	2.05209e+07	1.79847e+07	2.18741e+07	High	High	High	High	High	High	High
High	Q96AG4	Leucine-rich repeat-containing protein 59 OS=Homo sapiens OX=9606 GN=LRRC59 PE=1 SV=1	0	FALSE	27.491	26	6	41	6	307	34.9	9.57	67.45	LRRC59	0.562	1.357	0.762	0.00138812	0.352923	0.221038	5.10209e+07	2.86686e+07	3.76046e+07	4.69	20.79	13.17	4.44254e+07	4.27078e+07	4.71083e+07	4.58093e+07	5.1541e+07	5.0451e+07	2.32205e+07	2.7814e+07	19216175	2.20922e+07	2.85481e+07	2.56307e+07	35840337	3.34031e+07	2.72544e+07	29359358	High	High	High	High	High	High	Peak Found
High	P04843	Dolichyl-diphosphooligosaccharide--protein glycosyltransferase subunit 1 OS=Homo sapiens OX=9606 GN=RPN1 PE=1 SV=1	0	FALSE	69.108	31	14	203	14	607	68.5	6.38	528.37	RPN1	0.893	1.095	0.978	0.00138812	0.040306	1	1.55311e+08	1.3868e+08	1.41841e+08	4.29	2.58	1.78	145768833	1.44756e+08	1.43605e+08	1.29834e+08	1.51405e+08	1.5481e+08	1.19712e+08	1.38409e+08	138250809	1.04964e+08	109489431	1.08095e+08	1.12103e+08	119734083	1.08498e+08	1.19003e+08	High	High	High	High	High	High	High
High	Q00535	Cyclin-dependent-like kinase 5 OS=Homo sapiens OX=9606 GN=CDK5 PE=1 SV=3	0	FALSE	24.314	24	6	56	5	292	33.3	7.66	101.73	CDK5	1.288	0.862	1.11	0.00163244	0.275753	0.323145	6.0077e+07	7.73835e+07	6.97257e+07	6.99	5.84	7.28	4.59399e+07	55771004	61162612	5.22509e+07	57919343	6.34109e+07	6.56541e+07	7.23653e+07	7.56366e+07	6.11487e+07	6.48491e+07	6.36113e+07	4.84191e+07	5.9687e+07	5.2438e+07	62992321	High	High	High	High	High	High	High
High	P07355	Annexin A2 OS=Homo sapiens OX=9606 GN=ANXA2 PE=1 SV=2	0	FALSE	60.356	44	13	163	13	339	38.6	7.75	377.97	ANXA2	1.467	0.801	1.175	0.00174736	0.129171	0.720054	9.98458e+07	1.46436e+08	1.24675e+08	11.67	13.43	4.82	6.72115e+07	7.98505e+07	9.55521e+07	9.1713e+07	9.85981e+07	1.02256e+08	1.38844e+08	1.684e+08	1.68596e+08	9.47079e+07	1.09245e+08	1.01481e+08	9.49853e+07	104353565	1.02577e+08	1.09165e+08	High	High	High	High	High	High	High
High	P39023	60S ribosomal protein L3 OS=Homo sapiens OX=9606 GN=RPL3 PE=1 SV=2	0	FALSE	78.383	33	15	281	15	403	46.1	10.18	592.41	RPL3	0.868	0.988	0.858	0.00175502	1	0.00259438	6.01071e+08	5.21973e+08	6.08316e+08	4.21	2.88	2.88	490430856	5.34838e+08	5.70666e+08	5.53527e+08	5.99537e+08	599828570	491721929	5.14017e+08	5.43153e+08	391548946	3.90887e+08	4.21854e+08	4.84434e+08	5.09632e+08	4.60438e+08	5.57121e+08	High	High	High	High	High	High	High
High	P51858	Hepatoma-derived growth factor OS=Homo sapiens OX=9606 GN=HDGF PE=1 SV=1	0	FALSE	12.566	22	3	27	3	240	26.8	4.73	41.5	HDGF	0.327	1.904	0.623	0.00179078	0.145733	0.653857	1.47558e+07	4.83044e+06	7.75136e+06	17.57	40.88	17	11173075	1.61739e+07	1.36664e+07	1.33794e+07	1.12927e+07	17932857	7.54872e+06	7.43831e+06	3320028	3470046	3.94474e+06	2.42844e+06	4.50398e+06	6.48319e+06	6.64351e+06	6.79196e+06	High	High	High	High	High	High	High
High	P46783	40S ribosomal protein S10 OS=Homo sapiens OX=9606 GN=RPS10 PE=1 SV=1	0	FALSE	18.624	15	3	62	3	165	18.9	10.15	222.82	RPS10	0.689	1.199	0.826	0.00184345	0.273388	0.367337	9.01722e+07	6.21398e+07	7.51985e+07	10.33	13.52	6.05	8.31831e+07	82590689	80455603	9.58986e+07	8.94513e+07	8.34444e+07	6.27961e+07	6.9815e+07	6.8456e+07	4.2561e+07	4.19703e+07	42154778	54276203	6.34674e+07	57359801	6.91307e+07	High	High	High	High	High	High	High
High	Q16181	Septin-7 OS=Homo sapiens OX=9606 GN=SEPT7 PE=1 SV=2	0	FALSE	25.447	14	5	71	5	437	50.6	8.63	181.27	SEPTIN7	0.711	1.149	0.817	0.0019586	0.473126	0.212387	1.02817e+08	7.3134e+07	8.94621e+07	7.63	10.79	8.65	86370781	9.53009e+07	9.04534e+07	1.02898e+08	1.00788e+08	1.02749e+08	7.89319e+07	78144811	7.64507e+07	51419375	5.43944e+07	5.23717e+07	69857794	7.64356e+07	75832856	6.99549e+07	High	High	High	High	High	High	High
High	P55036	26S proteasome non-ATPase regulatory subunit 4 OS=Homo sapiens OX=9606 GN=PSMD4 PE=1 SV=1	0	FALSE	43.288	21	6	89	4	377	40.7	4.79	259.07	PSMD4	1.396	0.819	1.143	0.00200085	0.204651	0.504917	7.20487e+07	1.00548e+08	8.79462e+07	12.46	6.05	5.73	4.7594e+07	6.35289e+07	7.42312e+07	6.25176e+07	7.14051e+07	7.82498e+07	8.96377e+07	106048675	91746501	7.13517e+07	7.97798e+07	8.45082e+07	6.23006e+07	7.42336e+07	68374806	7.63594e+07	High	High	High	High	High	High	High
High	P17066	Heat shock 70 kDa protein 6 OS=Homo sapiens OX=9606 GN=HSPA6 PE=1 SV=2	0	FALSE	110.092	30	23	645	5	643	71	6.14	1634.84	HSPA6	0.643	1.249	0.803	0.00201312	0.360422	0.285435	3.77818e+07	2.42993e+07	3.02421e+07	10.93	14.36	6.44	3.82268e+07	3.56796e+07	3.49295e+07	34195417	3.6351e+07	3.07495e+07	2.48312e+07	2.94132e+07	2.52509e+07	1.76439e+07	17064106	1.61358e+07	2.38994e+07	2.81006e+07	23112904	2.48584e+07	High	High	High	High	High	High	High
High	P61978-3	Isoform 3 of Heterogeneous nuclear ribonucleoprotein K OS=Homo sapiens OX=9606 GN=HNRNPK	0	FALSE	93.46	48	18	365	18	440	48.5	5.54	752.64	HNRNPK	0.739	1.105	0.816	0.00206611	0.42726	0.248852	7.14818e+08	5.27931e+08	6.47085e+08	6.5	6.28	10.07	5.63568e+08	6.0292e+08	6.72967e+08	6.37619e+08	7.2425e+08	7.45634e+08	5.0618e+08	5.44918e+08	5.78642e+08	3.77011e+08	3.94028e+08	4.04421e+08	4.18588e+08	5.46688e+08	4.93087e+08	5.78333e+08	High	High	High	High	High	High	High
High	P35580	Myosin-10 OS=Homo sapiens OX=9606 GN=MYH10 PE=1 SV=3	0	FALSE	840.494	54	119	2753	2	1976	228.9	5.54	7375.27	MYH10	1.574	0.823	1.295	0.00208841	0.454797	0.229714	3.47987e+09	5.47633e+09	4.22955e+09	19.94	2.27	3.34	2.46247e+09	2.62865e+09	2.83553e+09	3.65965e+09	4.0359e+09	4.09487e+09	4.89737e+09	5.30763e+09	5.42482e+09	4.24315e+09	4.39198e+09	4.44184e+09	3.23776e+09	3.48818e+09	3.34582e+09	3.75852e+09	High	High	High	High	High	High	High
High	Q6ZRV2	Protein FAM83H OS=Homo sapiens OX=9606 GN=FAM83H PE=1 SV=3	0	FALSE	12.059	5	4	8	4	1179	127	6.98	8.87	FAM83H	0.728	0.969	0.706	0.00226025	1	0.00566174	3.68639e+07	2.68537e+07	3.80563e+07	10.91	5.42	6.49	3.81216e+07	2.99227e+07	3.63227e+07	2.909e+07	3.68269e+07	3.58022e+07	2.43624e+07	2.59053e+07	2.69295e+07	2.01661e+07	2.16076e+07	2.43261e+07	3.21693e+07	3.30719e+07	2.67855e+07	3.20939e+07	High	Peak Found	High	Peak Found	High	High	High
High	O60841	Eukaryotic translation initiation factor 5B OS=Homo sapiens OX=9606 GN=EIF5B PE=1 SV=4	0	FALSE	105.134	23	20	199	20	1220	138.7	5.49	487.5	EIF5B	0.588	1.354	0.797	0.00226025	0.42254	0.267443	1.32445e+08	7.79355e+07	9.77857e+07	14.74	12.08	12.27	1.21364e+08	9.13163e+07	109848077	1.32565e+08	1.26618e+08	1.34416e+08	6.91292e+07	8.61183e+07	7.88415e+07	5.81298e+07	6.76673e+07	4.93313e+07	8.09106e+07	1.00574e+08	7.13776e+07	80039816	High	High	High	High	High	High	High
High	Q9UKY7	Protein CDV3 homolog OS=Homo sapiens OX=9606 GN=CDV3 PE=1 SV=1	0	FALSE	54.726	62	8	104	8	258	27.3	6.4	372.81	CDV3	0.557	1.534	0.855	0.00244051	0.0878599	1	6.41636e+07	3.57656e+07	4.18314e+07	5.7	21.48	18.29	6.07709e+07	62961809	5.79208e+07	5.62774e+07	6.29106e+07	6.04633e+07	38103682	4.86915e+07	3.61312e+07	2.67135e+07	2.35809e+07	2.20093e+07	4.00778e+07	40292916	2.68918e+07	31827600	High	High	High	High	High	High	High
High	P62888	60S ribosomal protein L30 OS=Homo sapiens OX=9606 GN=RPL30 PE=1 SV=2	0	FALSE	28.427	58	5	80	5	115	12.8	9.63	202.11	RPL30	0.682	1.466	0.999	0.00269675	0.0340519	1	5.124e+07	3.49311e+07	3.49595e+07	11.72	12.13	10.58	4.20614e+07	41159427	4.71737e+07	5.02372e+07	5.25978e+07	5.9981e+07	3.0078e+07	3.79776e+07	2.87987e+07	29571786	2.86953e+07	2.50579e+07	2.5895e+07	29027697	2.71055e+07	3.60596e+07	High	High	High	High	High	High	High
High	Q92900	Regulator of nonsense transcripts 1 OS=Homo sapiens OX=9606 GN=UPF1 PE=1 SV=2	0	FALSE	295.001	49	46	699	46	1129	124.3	6.61	1902.44	UPF1	0.591	1.215	0.718	0.00281045	0.559914	0.219324	1.81887e+09	1.07527e+09	1.49673e+09	4.12	23.81	3.13	1.70771e+09	1.76671e+09	1.77639e+09	1.56398e+09	1.75725e+09	1.74783e+09	1.19967e+09	1.33835e+09	1.34314e+09	6.61606e+08	6.74811e+08	6.72655e+08	1.11517e+09	1.27192e+09	1.14872e+09	1.29387e+09	High	High	High	High	High	High	High
High	P62847	40S ribosomal protein S24 OS=Homo sapiens OX=9606 GN=RPS24 PE=1 SV=1	0	FALSE	29.044	26	4	111	4	133	15.4	10.78	244.22	RPS24	0.684	1.274	0.872	0.00312023	0.183042	0.726853	1.10179e+08	7.53883e+07	8.64859e+07	6.02	17.66	5.2	1.06793e+08	1.03312e+08	9.94933e+07	9.4871e+07	1.12868e+08	105009570	7.84883e+07	8.44884e+07	8.54792e+07	4.6348e+07	45682999	5.35534e+07	6.25726e+07	7.43945e+07	6.77136e+07	7.36849e+07	High	High	High	High	High	High	High
High	P62910	60S ribosomal protein L32 OS=Homo sapiens OX=9606 GN=RPL32 PE=1 SV=2	0	FALSE	18.402	17	2	81	2	135	15.9	11.33	202.68	RPL32	0.818	1.034	0.846	0.00320489	1	0.0197086	1.98605e+08	1.62542e+08	1.9214e+08	6.94	3.08	2.48	151090821	1.65952e+08	199170187	1.72856e+08	1.96233e+08	1.9753e+08	1.51201e+08	1.57011e+08	155023029	1.21201e+08	1.2788e+08	1.35117e+08	1.5348e+08	163032067	1.40224e+08	1.65956e+08	High	High	High	High	High	High	High
High	P04083	Annexin A1 OS=Homo sapiens OX=9606 GN=ANXA1 PE=1 SV=2	0	FALSE	50.038	42	11	110	11	346	38.7	7.02	285.62	ANXA1	1.285	0.661	0.85	0.00324563	0.00117448	0.216064	7.1565e+07	9.19842e+07	1.08223e+08	4.86	10.03	4.72	6.38046e+07	6.93992e+07	67608548	5.8796e+07	6.54091e+07	7.17723e+07	9.46217e+07	9.76451e+07	9.49029e+07	6.37035e+07	6.93177e+07	6.36575e+07	8.42374e+07	9.27605e+07	84290656	8.65119e+07	High	High	High	High	High	High	High
High	Q8WUH6	Transmembrane protein 263 OS=Homo sapiens OX=9606 GN=TMEM263 PE=1 SV=1	0	FALSE	51.066	66	5	151	5	116	11.7	9.32	328.3	TMEM263	1.45	0.922	1.336	0.00326611	1	0.0750735	8.82102e+07	1.27876e+08	9.57201e+07	12.78	11.89	6.18	9.10549e+07	8.68933e+07	9.5127e+07	67897099	7.66384e+07	8.15701e+07	1.25168e+08	1.43255e+08	1.52556e+08	8.85645e+07	9.24105e+07	9.40548e+07	7.71515e+07	8.9884e+07	7.17262e+07	8.13381e+07	High	High	High	High	High	High	High
High	P19338	Nucleolin OS=Homo sapiens OX=9606 GN=NCL PE=1 SV=3	0	FALSE	64.723	26	20	249	20	710	76.6	4.7	547.06	NCL	0.455	1.305	0.595	0.00341241	0.792829	0.148511	4.55419e+08	2.07417e+08	3.48867e+08	9.84	33.95	3.03	3.59207e+08	3.9181e+08	3.94632e+08	4.27398e+08	4.8944e+08	4.96138e+08	1.37328e+08	1.5013e+08	1.49858e+08	2.17689e+08	2.20761e+08	2.29837e+08	2.84828e+08	2.97975e+08	2.62955e+08	2.91853e+08	High	High	High	High	High	High	High
High	Q16630	Cleavage and polyadenylation specificity factor subunit 6 OS=Homo sapiens OX=9606 GN=CPSF6 PE=1 SV=2	0	FALSE	26.035	12	5	50	5	551	59.2	7.15	127.88	CPSF6	0.508	1.565	0.794	0.00345269	0.14168	0.912708	2.90277e+07	1.47335e+07	1.85451e+07	12.05	26.39	20.54	25632332	2.26986e+07	27100853	2.89085e+07	3.39652e+07	28303609	1.25699e+07	9.08652e+06	1.57115e+07	8.34772e+06	1.46907e+07	1.43001e+07	1.4528e+07	1.8315e+07	1.42978e+07	1.11958e+07	High	High	High	High	High	High	High
High	P51148	Ras-related protein Rab-5C OS=Homo sapiens OX=9606 GN=RAB5C PE=1 SV=2	0	FALSE	29.231	37	6	86	4	216	23.5	8.41	224.8	RAB5C	0.893	0.932	0.832	0.00363934	0.762512	0.00259438	1.28036e+08	1.14329e+08	1.37344e+08	4.96	3.68	2.38	1.10086e+08	1.19503e+08	1.35417e+08	1.10756e+08	1.22564e+08	1.34185e+08	1.02465e+08	1.14424e+08	1.0722e+08	8.70782e+07	8.80616e+07	9.6375e+07	1.04828e+08	116077675	1.07144e+08	1.19097e+08	High	High	High	High	High	High	High
High	P63220	40S ribosomal protein S21 OS=Homo sapiens OX=9606 GN=RPS21 PE=1 SV=1	0	FALSE	19.73	47	3	32	3	83	9.1	8.5	74.07	RPS21	0.51	1.312	0.67	0.00364004	0.559914	0.26558	1.93223e+07	9.86315e+06	1.47299e+07	13.22	26.43	12.77	15818623	1.49544e+07	2.30364e+07	1.71436e+07	1.90262e+07	1.90387e+07	1.38474e+07	9.97468e+06	1.21825e+07	6.16829e+06	6.07016e+06	7.76441e+06	1.2935e+07	1.40262e+07	1.0131e+07	1.14336e+07	High	High	High	High	High	High	High
High	O14950	Myosin regulatory light chain 12B OS=Homo sapiens OX=9606 GN=MYL12B PE=1 SV=2	0	FALSE	59.78	62	11	231	11	172	19.8	4.84	539.28	MYL12B	1.523	0.829	1.262	0.00381732	0.51716	0.307781	4.07486e+08	6.20529e+08	4.91786e+08	15.94	10.98	6.02	3.18449e+08	3.28131e+08	3.20627e+08	421408975	4.47799e+08	4.60303e+08	4.96344e+08	5.77104e+08	5.55605e+08	5.24334e+08	5.36608e+08	5.31186e+08	3.6219e+08	4.32558e+08	3.9428e+08	4.09767e+08	High	High	High	High	High	High	High
High	P38432	Coilin OS=Homo sapiens OX=9606 GN=COIL PE=1 SV=1	0	FALSE	42.522	18	9	119	9	576	62.6	9.07	306.81	COIL	1.29	0.937	1.209	0.00400467	1	0.0498819	4.91136e+07	6.33711e+07	5.24283e+07	7.72	5.92	7.48	4.46634e+07	51982793	4.45768e+07	4.16237e+07	4.54646e+07	4.99631e+07	6.09071e+07	6.4753e+07	6.60364e+07	4.63674e+07	4.6352e+07	4.6581e+07	4.33501e+07	4.64058e+07	3.58951e+07	4.35961e+07	High	High	High	High	High	High	High
High	P05165	Propionyl-CoA carboxylase alpha chain, mitochondrial OS=Homo sapiens OX=9606 GN=PCCA PE=1 SV=4	0	FALSE	284.833	63	49	977	48	728	80	7.52	2593.04	PCCA	1.26	0.866	1.091	0.00415255	0.21184	0.730452	2.44868e+09	3.08534e+09	2.82903e+09	5.6	10.64	1.55	2.10445e+09	2.0357e+09	2.19994e+09	2.17438e+09	2.46752e+09	2.51041e+09	2.58106e+09	2.75162e+09	2.82487e+09	2547798337	2.71859e+09	2695982780	2.24337e+09	2.40213e+09	2.15472e+09	2.39081e+09	High	High	High	High	High	High	High
High	Q16629	Serine/arginine-rich splicing factor 7 OS=Homo sapiens OX=9606 GN=SRSF7 PE=1 SV=1	0	FALSE	21.779	18	5	79	3	238	27.4	11.82	132.34	SRSF7	0.604	1.45	0.876	0.00427894	0.0814023	1	1.92689e+08	1.164e+08	1.3288e+08	6.01	23.07	6.25	164092020	174569081	1.82924e+08	191873416	194210793	1.9231e+08	1.41041e+08	1.40741e+08	1.40375e+08	7.28276e+07	7.48133e+07	76027284	1.0375e+08	1.16416e+08	9.10455e+07	1.17013e+08	High	High	High	High	High	High	High
High	P14406	Cytochrome c oxidase subunit 7A2, mitochondrial OS=Homo sapiens OX=9606 GN=COX7A2 PE=1 SV=1	0	FALSE	8.824	28	2	29	2	83	9.4	9.76	49.45	COX7A2	0.577	1.506	0.868	0.00430646	0.122337	1	1.06997e+07	6.16924e+06	7.10565e+06	14.38	21.95	13.67	9.16554e+06	9.72121e+06	9.11973e+06	1.20356e+07	12685613	1.07275e+07	4.92499e+06	5.29702e+06	4.77875e+06	5.7367e+06	6388817	5.64894e+06	6.82254e+06	6.42991e+06	5.05525e+06	5.6159e+06	High	High	High	High	High	High	High
High	P06733	Alpha-enolase OS=Homo sapiens OX=9606 GN=ENO1 PE=1 SV=2	0	FALSE	53.104	29	10	139	10	434	47.1	7.39	375.93	ENO1	0.629	1.443	0.908	0.00448517	0.322903	0.561486	2.40798e+08	1.51455e+08	1.6689e+08	4.67	24.8	11.38	2.12748e+08	2.37525e+08	243045337	2.07002e+08	234065164	2.23242e+08	1.39247e+08	9.42323e+07	9.50105e+07	121166388	1.35153e+08	120416969	1.62627e+08	1.39933e+08	1.28138e+08	1.42025e+08	High	High	High	High	High	High	High
High	Q13435	Splicing factor 3B subunit 2 OS=Homo sapiens OX=9606 GN=SF3B2 PE=1 SV=2	0	FALSE	19.819	6	4	28	4	895	100.2	5.67	47.71	SF3B2	0.499	1.482	0.739	0.00458127	0.327777	0.56089	1.88427e+07	9.39586e+06	1.27129e+07	15.08	30.49	3.01	1.53855e+07	1.66452e+07	1.46158e+07	1.99256e+07	2.18895e+07	1.94302e+07	6.66039e+06	5.76511e+06	8.33568e+06	1.0117e+07	8.23435e+06	9.71459e+06	9.99175e+06	11245481	9495712	11121285	High	High	High	High	High	High	High
High	Q9ULC4	Malignant T-cell-amplified sequence 1 OS=Homo sapiens OX=9606 GN=MCTS1 PE=1 SV=1	0	FALSE	14.034	27	4	36	4	181	20.5	8.82	59.7	MCTS1	0.647	1.196	0.773	0.0046072	0.510623	0.371913	1.93191e+07	1.24899e+07	1.61495e+07	8.32	19.24	7.5	16834722	1.72969e+07	1.8593e+07	1.56612e+07	22032444	2.07916e+07	1.52694e+07	11610237	14080427	9362292	7307773	10101622	1.29733e+07	1.47685e+07	11143938	1.3822e+07	High	High	High	High	High	High	High
High	Q9H910	Jupiter microtubule associated homolog 2 OS=Homo sapiens OX=9606 GN=JPT2 PE=1 SV=1	0	FALSE	35.478	50	6	105	6	190	20.1	9.26	232.79	JPT2	0.721	1.106	0.797	0.00469601	0.674367	0.253587	8.9486e+07	6.44771e+07	8.0914e+07	5.78	13.51	4.08	74217094	8.52077e+07	8.19818e+07	8.5809e+07	8.53892e+07	9.1359e+07	6.17969e+07	7.61538e+07	7.756e+07	46181384	4.7231e+07	4.48803e+07	59359773	69444987	61957138	7.01082e+07	High	High	High	High	High	High	High
High	P42167	Lamina-associated polypeptide 2, isoforms beta/gamma OS=Homo sapiens OX=9606 GN=TMPO PE=1 SV=2	0	FALSE	64.768	36	12	154	7	454	50.6	9.38	456.39	TMPO	0.543	1.199	0.651	0.00471239	0.850663	0.178065	4.36102e+07	2.36663e+07	3.63779e+07	10.91	25.54	5.79	3.5874e+07	3.76882e+07	3.63989e+07	42330285	4.90864e+07	4.56458e+07	1.86293e+07	2.27278e+07	1.95954e+07	23645293	1.89848e+07	2.91696e+07	2.95935e+07	3.29403e+07	26194165	3.07456e+07	High	High	High	High	High	High	High
High	P22392-2	Isoform 3 of Nucleoside diphosphate kinase B OS=Homo sapiens OX=9606 GN=NME2	0	FALSE	62.014	55	11	223	4	267	30.1	8.92	526.37	NME2	0.882	1.041	0.918	0.00471239	1	0.085595	4.25503e+08	3.75184e+08	4.08599e+08	4.76	3.55	4.59	3.96306e+08	4.01017e+08	391339617	3.87868e+08	4.10219e+08	3.98567e+08	351832219	3.71461e+08	3.52537e+08	2.68804e+08	2.92547e+08	3.01683e+08	347520530	3.48188e+08	3.08689e+08	3.43511e+08	High	High	High	High	High	High	High
High	P34955	SWISS-PROT:P34955 (Bos taurus) Alpha-1-antiproteinase precursor	0	TRUE	46.089	23	8	125	8	416	46.1	6.52	230.31	SERPINA1	0.455	1.239	0.563	0.00489594	1	0.11766	1.69025e+08	7.68603e+07	1.36411e+08	16.58	36.15	2.85	172964089	1.72134e+08	2.05915e+08	1.26617e+08	1.50801e+08	1.485e+08	4.61323e+07	5.74417e+07	5.05769e+07	8.10042e+07	8.19803e+07	8.18753e+07	1.07522e+08	1.13057e+08	1.04525e+08	1.24366e+08	High	High	High	High	High	High	High
High	P26196	Probable ATP-dependent RNA helicase DDX6 OS=Homo sapiens OX=9606 GN=DDX6 PE=1 SV=2	0	FALSE	89.111	38	14	245	14	483	54.4	8.66	709.28	DDX6	1.111	1.002	1.113	0.00493869	1	0.0221098	3.32352e+08	3.69107e+08	3.31698e+08	3.24	4.76	1.57	2.87325e+08	3.09976e+08	3.04818e+08	2.97017e+08	3.19316e+08	342357489	3.31787e+08	4.0381e+08	3.71715e+08	2.76553e+08	2.77244e+08	302560210	2.69335e+08	2.79855e+08	2.50509e+08	2.88125e+08	High	High	High	High	High	High	High
High	P60763	Ras-related C3 botulinum toxin substrate 3 OS=Homo sapiens OX=9606 GN=RAC3 PE=1 SV=1	0	FALSE	20.221	34	6	63	6	192	21.4	8.15	132.47	RAC3	0.744	1.068	0.795	0.00508351	1	0.109615	9.91357e+07	7.38009e+07	9.28511e+07	6.51	9.13	6.38	84529066	98230474	9.80685e+07	88728825	91573072	87816378	7.75851e+07	8.52917e+07	70557796	5.68262e+07	5.62283e+07	57519861	77102833	75299243	7.37096e+07	74076393	High	High	High	High	High	High	High
High	Q13085	Acetyl-CoA carboxylase 1 OS=Homo sapiens OX=9606 GN=ACACA PE=1 SV=2	0	FALSE	1144.87	58	178	4163	147	2346	265.4	6.37	10328.9	ACACA	1.298	0.922	1.196	0.00508351	0.900608	0.1686	1.37931e+10	1.78969e+10	1.49618e+10	3.28	11.99	2.91	1.21449e+10	1.25961e+10	1.26117e+10	1.26384e+10	1.38773e+10	1.34877e+10	1.49585e+10	1.59537e+10	1.55568e+10	1.52503e+10	1.55731e+10	1.56523e+10	12245536372	1.28533e+10	1.12122e+10	1.2661e+10	High	High	High	High	High	High	High
High	Q96GX2	Ataxin-7-like protein 3B OS=Homo sapiens OX=9606 GN=ATXN7L3B PE=1 SV=2	0	FALSE	6.944	31	2	9	2	97	10.8	4.36	11.24	ATXN7L3B	1.292	0.769	0.994	0.00538362	0.0185206	1	9.33107e+06	1.20566e+07	1.21316e+07	9	7.96	1.41	8737546	9686598	9159526	7094556	8741309	9006300	10544003	12752774	12864303	9463855	8214528	9066481	9462793	10432868	9232952	10575677	Peak Found	Peak Found	Peak Found	High	Peak Found	Peak Found	High
High	Q96RQ3	Methylcrotonoyl-CoA carboxylase subunit alpha, mitochondrial OS=Homo sapiens OX=9606 GN=MCCC1 PE=1 SV=3	0	FALSE	394.148	56	45	1115	44	725	80.4	7.78	3399.42	MCCC1	1.152	0.977	1.126	0.00581319	1	0.065359	3.61478e+09	4.16324e+09	3.69803e+09	3.46	5.04	3.82	3.23305e+09	3.33187e+09	3.28586e+09	3.31768e+09	3.56325e+09	3.5411e+09	3.73293e+09	3.94333e+09	3.8635e+09	3.32955e+09	3.36453e+09	3.39407e+09	3.06113e+09	3.18725e+09	2.76226e+09	3.09689e+09	High	High	High	High	High	High	High
High	Q07020	60S ribosomal protein L18 OS=Homo sapiens OX=9606 GN=RPL18 PE=1 SV=2	0	FALSE	25.944	31	6	120	6	188	21.6	11.72	339.28	RPL18	0.805	1.13	0.91	0.00616997	0.286709	0.726853	4.20344e+08	3.38223e+08	3.71872e+08	2.94	10.7	2.78	362397865	386026827	392050260	369553722	4.36182e+08	424044427	2.79787e+08	300982969	307924942	281548049	290360380	298490646	296726668	310929903	2.89716e+08	309253212	High	High	High	High	High	High	High
High	Q92945	Far upstream element-binding protein 2 OS=Homo sapiens OX=9606 GN=KHSRP PE=1 SV=4	0	FALSE	129.291	41	20	331	19	711	73.1	7.3	986.67	KHSRP	0.849	1.083	0.92	0.00626177	0.441681	0.509363	4.47443e+08	3.79972e+08	4.13054e+08	3.08	8.08	2.78	3.97514e+08	4.36661e+08	4.15052e+08	3.93647e+08	4.37369e+08	4.36188e+08	3.74233e+08	4.01551e+08	3.97608e+08	2.73988e+08	2.67647e+08	2.77615e+08	3.32548e+08	3.54072e+08	3.10214e+08	3.44787e+08	High	High	High	High	High	High	High
High	O76094	Signal recognition particle subunit SRP72 OS=Homo sapiens OX=9606 GN=SRP72 PE=1 SV=3	0	FALSE	35.248	14	7	95	7	671	74.6	9.26	207.38	SRP72	0.844	1.303	1.1	0.00634337	0.00366219	0.645978	6.8967e+07	5.82238e+07	5.29473e+07	2.25	7.59	5.29	6.1592e+07	6.541e+07	6.70093e+07	5.93348e+07	6.70806e+07	66118873	5.66992e+07	5.9413e+07	6.18932e+07	4.23298e+07	4.39566e+07	40734173	4.54354e+07	4.49502e+07	3.87196e+07	4.57072e+07	High	High	High	High	High	High	High
High	P11498	Pyruvate carboxylase, mitochondrial OS=Homo sapiens OX=9606 GN=PC PE=1 SV=2	0	FALSE	458.612	59	77	1963	76	1178	129.6	6.84	4749.41	PC	1.183	0.979	1.158	0.00634337	1	0.0428953	4.86578e+09	5.75439e+09	4.96874e+09	1.62	8.8	1.95	4.27181e+09	4.47826e+09	4.55355e+09	4.32715e+09	4.80362e+09	4.70783e+09	4.9483e+09	5.29632e+09	5.28862e+09	4.83591e+09	4.90377e+09	4.89159e+09	3.93776e+09	4.19893e+09	3.7867e+09	4.15481e+09	High	High	High	High	High	High	High
High	Q9Y4J8	Dystrobrevin alpha OS=Homo sapiens OX=9606 GN=DTNA PE=1 SV=2	0	FALSE	11.693	7	3	23	3	743	83.8	6.89	53.63	DTNA	0.734	1.106	0.812	0.00649711	0.86711	0.221905	1.68935e+07	1.23945e+07	1.5271e+07	12.56	7.82	8.89	13806171	1.48042e+07	1.42027e+07	1.8192e+07	1.78443e+07	17560330	1.24804e+07	1.22235e+07	1.15696e+07	10358209	9.68205e+06	9.25949e+06	13590693	1.17986e+07	12032812	1.28581e+07	Peak Found	High	High	High	High	High	High
High	O95864	Acyl-CoA 6-desaturase OS=Homo sapiens OX=9606 GN=FADS2 PE=1 SV=1	0	FALSE	71.843	27	12	164	12	444	52.2	8.82	454.54	FADS2	1.481	0.844	1.251	0.00649711	0.716931	0.304212	1.4379e+08	2.12972e+08	1.7027e+08	17.54	4.63	1.22	1.67525e+08	1.56076e+08	141987027	1.21061e+08	1.37614e+08	1.14727e+08	1.93838e+08	2.21697e+08	2.12886e+08	1.58145e+08	1.67415e+08	1.55847e+08	1.34216e+08	1.44113e+08	1.32676e+08	1.46978e+08	High	High	High	High	High	High	High
High	P46063	ATP-dependent DNA helicase Q1 OS=Homo sapiens OX=9606 GN=RECQL PE=1 SV=3	0	FALSE	24.149	12	6	40	6	649	73.4	7.88	56.33	RECQL	0.773	0.938	0.725	0.00651289	1	0.0087897	2.27609e+07	1.75853e+07	2.42693e+07	6.21	13.02	2.33	2.20464e+07	2.13025e+07	21893365	19591546	2.23623e+07	2.05552e+07	1.45643e+07	1.33489e+07	1.87791e+07	1.24254e+07	1.48284e+07	1.5217e+07	1.89796e+07	2.07904e+07	1.87432e+07	2.03684e+07	High	High	High	High	High	High	High
High	Q00688	Peptidyl-prolyl cis-trans isomerase FKBP3 OS=Homo sapiens OX=9606 GN=FKBP3 PE=1 SV=1	0	FALSE	35.74	31	6	62	6	224	25.2	9.28	165.38	FKBP3	0.499	1.164	0.581	0.0066145	1	0.134952	4.96186e+07	2.47779e+07	4.26194e+07	15.18	29.95	8.67	3.62462e+07	3.80329e+07	44523187	46437237	55561516	5.75112e+07	1.7358e+07	16957287	2.10699e+07	2.50106e+07	2.74667e+07	2.34119e+07	2.84002e+07	3.56663e+07	3.27867e+07	3.79082e+07	High	High	High	High	High	High	High
High	Q9UMS4	Pre-mRNA-processing factor 19 OS=Homo sapiens OX=9606 GN=PRPF19 PE=1 SV=1	0	FALSE	36.934	22	7	107	7	504	55.1	6.61	212.52	PRPF19	0.666	1.152	0.767	0.00664529	0.858619	0.232328	8.23186e+07	5.48022e+07	7.14271e+07	10.36	13.36	8.1	69411325	6.59356e+07	7.16538e+07	79103356	9.08586e+07	8.40564e+07	4.74864e+07	5.24092e+07	5.678e+07	5.28781e+07	4.075e+07	5.32035e+07	6.3597e+07	6.30144e+07	5.21226e+07	5.91254e+07	High	High	High	High	High	High	High
High	Q9UKV3	Apoptotic chromatin condensation inducer in the nucleus OS=Homo sapiens OX=9606 GN=ACIN1 PE=1 SV=2	0	FALSE	34.367	9	8	61	8	1341	151.8	6.43	73.68	ACIN1	0.505	1.261	0.637	0.00671648	0.804723	0.265153	1.40872e+07	7.11437e+06	1.11708e+07	17.86	28.98	14.65	1.17111e+07	1.36634e+07	1.23935e+07	1.58622e+07	1.11834e+07	16978959	7.45987e+06	11047866	7.66521e+06	3.52664e+06	5.13389e+06	5.28204e+06	7.60197e+06	1.10321e+07	9.35536e+06	8.84952e+06	High	High	High	High	High	High	High
High	Q92621	Nuclear pore complex protein Nup205 OS=Homo sapiens OX=9606 GN=NUP205 PE=1 SV=3	0	FALSE	76.152	11	18	174	18	2012	227.8	6.19	276.36	NUP205	0.831	1.096	0.91	0.0067506	0.508916	0.482925	3.08613e+08	2.56339e+08	2.81589e+08	5.53	6.69	7.61	2.69265e+08	2.85201e+08	2.9013e+08	2.53388e+08	3.32026e+08	3.22589e+08	2.56831e+08	2.60211e+08	2.55225e+08	1.94262e+08	1.84358e+08	1.90258e+08	2.45335e+08	2.18408e+08	2.10211e+08	2.50257e+08	High	High	High	High	High	High	High
High	Q14980	Nuclear mitotic apparatus protein 1 OS=Homo sapiens OX=9606 GN=NUMA1 PE=1 SV=2	0	FALSE	323.68	34	56	768	56	2115	238.1	5.78	1772.69	NUMA1	1.2	0.918	1.101	0.00689479	0.647574	0.369385	4.44274e+08	5.33175e+08	4.84138e+08	5.3	8.12	3.74	3.7349e+08	3.83911e+08	4.26822e+08	4.16075e+08	4.37025e+08	4.65039e+08	5.3981e+08	5.57442e+08	5.92056e+08	3.81091e+08	3.91433e+08	4.0599e+08	368373012	4.00254e+08	3.85971e+08	4.29172e+08	High	High	High	High	High	High	High
High	P23246	Splicing factor, proline- and glutamine-rich OS=Homo sapiens OX=9606 GN=SFPQ PE=1 SV=2	0	FALSE	101.412	22	13	273	12	707	76.1	9.44	813.42	SFPQ	0.629	1.51	0.95	0.00690282	0.0694023	1	3.06625e+08	1.92811e+08	2.03025e+08	14.83	17.05	4.68	2.28646e+08	2.39001e+08	2.63142e+08	3.03178e+08	3.45462e+08	3.38517e+08	1.52996e+08	1.64028e+08	1.65192e+08	1.75346e+08	1.77307e+08	1.77619e+08	1.54184e+08	1.64658e+08	1.61838e+08	1.83461e+08	High	High	High	High	High	High	High
High	Q13595	Transformer-2 protein homolog alpha OS=Homo sapiens OX=9606 GN=TRA2A PE=1 SV=1	0	FALSE	6.61	8	2	13	2	282	32.7	11.27	22.84	TRA2A	0.562	1.377	0.774	0.00698884	0.42254	0.600494	1.06056e+07	5.9618e+06	7.70078e+06	8.91	29.53	8.97	1.01788e+07	9.80527e+06	9.58054e+06	1.07925e+07	1.04227e+07	9.7686e+06	6.59427e+06	8.19849e+06	7.1166e+06	2.89858e+06	3.54363e+06	4.01284e+06	6.83008e+06	6.7325e+06	5.36659e+06	6.45538e+06	High	High	Peak Found	Peak Found	High	Peak Found	High
High	Q04726	Transducin-like enhancer protein 3 OS=Homo sapiens OX=9606 GN=TLE3 PE=1 SV=2	0	FALSE	14.623	8	5	22	4	772	83.4	7.2	33.98	TLE3	0.551	1.14	0.628	0.00702543	1	0.0722637	2.13226e+07	1.17396e+07	1.87068e+07	12.28	25.1	11.35	2.10935e+07	2.18794e+07	1.91626e+07	1.84874e+07	2.11487e+07	16795357	1.11092e+07	1.11834e+07	1.0585e+07	1.1761e+07	1.1353e+07	5.82245e+06	17738297	16133709	13963785	1.51177e+07	High	High	Peak Found	High	High	High	Peak Found
High	P05198	Eukaryotic translation initiation factor 2 subunit 1 OS=Homo sapiens OX=9606 GN=EIF2S1 PE=1 SV=3	0	FALSE	50.436	39	10	133	10	315	36.1	5.08	328.57	EIF2S1	0.786	1.09	0.857	0.0073378	0.797358	0.297968	1.23595e+08	9.71978e+07	1.134e+08	8.39	11.09	1.55	1.07892e+08	1.33817e+08	1.11593e+08	1.1218e+08	114848715	121903839	9.9349e+07	100522385	1.03388e+08	6.87907e+07	7.24025e+07	6.36968e+07	9.09155e+07	9.5622e+07	8.65781e+07	9.62184e+07	High	High	High	High	High	High	High
High	Q6WKZ4	Rab11 family-interacting protein 1 OS=Homo sapiens OX=9606 GN=RAB11FIP1 PE=1 SV=3	0	FALSE	8.515	2	2	10	2	1283	137.1	5.43	23.55	RAB11FIP1	0.377	1.929	0.728	0.00867617	0.203033	1	9.69546e+07	3.65647e+07	5.02566e+07	19.13	43.95	22.44	92819462	1.08735e+08	8.49335e+07	9.79029e+07	7.28392e+07	7.71504e+07	5.79562e+07	37945462	47528409	2.63423e+07	13558111	19492434	36897440	47129836	24864800	4.70647e+07	Peak Found	Peak Found	Peak Found	High	Peak Found	Peak Found	High
High	Q07666	KH domain-containing, RNA-binding, signal transduction-associated protein 1 OS=Homo sapiens OX=9606 GN=KHDRBS1 PE=1 SV=1	0	FALSE	21.873	22	6	37	6	443	48.2	8.66	93.58	KHDRBS1	0.728	1.147	0.835	0.00867617	0.5668	0.489023	5.83425e+07	4.24705e+07	5.08706e+07	14.08	13.82	9.95	4.70729e+07	5.23022e+07	5.03763e+07	5.25455e+07	6.69297e+07	7.3193e+07	38435617	4.23045e+07	4.51721e+07	2.2984e+07	2.94834e+07	3.61556e+07	3.45027e+07	4.49531e+07	4.16173e+07	4.21893e+07	High	High	High	High	High	High	High
High	Q13459	Unconventional myosin-IXb OS=Homo sapiens OX=9606 GN=MYO9B PE=1 SV=3	0	FALSE	33.69	6	8	38	8	2157	243.2	8.75	62.84	MYO9B	1.642	0.881	1.446	0.00935762	1	0.18712	2.30472e+08	3.78414e+08	2.61742e+08	7.07	26.1	2.33	2.17289e+08	2.23423e+08	2.26265e+08	1.97142e+08	218020829	2.00777e+08	4.6015e+08	4.61873e+08	4.83185e+08	2.244e+08	238844959	2.36536e+08	2.14283e+08	2.23198e+08	1.96539e+08	2.2495e+08	High	High	High	High	High	High	High
High	Q9HB71	Calcyclin-binding protein OS=Homo sapiens OX=9606 GN=CACYBP PE=1 SV=2	0	FALSE	93.48	57	13	250	13	228	26.2	8.25	717.69	CACYBP	0.721	1.216	0.876	0.00998913	0.334862	0.839634	3.48243e+08	2.50934e+08	2.86467e+08	6.37	17.67	2.8	3.37028e+08	3.50944e+08	3.36319e+08	3.02815e+08	3.23906e+08	3.35599e+08	2.7557e+08	2.87731e+08	2.88751e+08	1.62622e+08	1.69548e+08	1.65233e+08	2.3481e+08	2.41476e+08	218783341	2.40866e+08	High	High	High	High	High	High	High
High	Q9NR30	Nucleolar RNA helicase 2 OS=Homo sapiens OX=9606 GN=DDX21 PE=1 SV=5	0	FALSE	34.333	19	11	44	11	783	87.3	9.28	73.22	DDX21	0.552	1.276	0.704	0.0100315	0.797139	0.371228	3.29804e+07	1.82085e+07	2.58481e+07	15.87	20.94	9.13	2.81641e+07	3.11401e+07	2.34209e+07	33368707	2.69605e+07	34212799	2.19448e+07	1.69552e+07	18301091	1.04894e+07	1.86296e+07	1.4556e+07	1.81188e+07	2.12981e+07	2.01956e+07	2.48042e+07	High	High	High	High	High	High	High
High	Q2M2I8	AP2-associated protein kinase 1 OS=Homo sapiens OX=9606 GN=AAK1 PE=1 SV=3	0	FALSE	45.65	17	11	75	11	961	103.8	6.6	137.06	AAK1	0.854	1.09	0.931	0.0100903	0.447338	0.680695	1.23619e+08	1.05586e+08	1.13435e+08	5.27	6.89	6	1.13006e+08	1.26722e+08	113964811	1.06585e+08	1.22133e+08	1.21398e+08	87529524	98503879	1.00383e+08	8.4374e+07	8.63465e+07	9.00422e+07	9.69901e+07	9.75017e+07	8.12827e+07	9.67194e+07	High	High	High	High	High	High	High
High	P30414	NK-tumor recognition protein OS=Homo sapiens OX=9606 GN=NKTR PE=1 SV=2	0	FALSE	9.528	2	2	21	2	1462	165.6	9.99	52.65	NKTR	1.804	0.687	1.24	0.0100919	0.214765	1	1.11867e+08	2.01813e+08	1.62759e+08	31.39	7.14	9.69	5.98467e+07	6.51246e+07	9.5684e+07	109831889	1.38012e+08	143390576	1.60995e+08	1.83006e+08	1.96988e+08	1.57181e+08	164738799	166122832	1.15137e+08	1.324e+08	1.28808e+08	158594347	High	High	High	High	High	High	High
High	Q86YT6	E3 ubiquitin-protein ligase MIB1 OS=Homo sapiens OX=9606 GN=MIB1 PE=1 SV=1	0	FALSE	22.408	10	7	25	7	1006	110.1	6.92	25.13	MIB1	0.902	0.985	0.889	0.0102882	1	0.0162775	1.31919e+08	1.19056e+08	1.33924e+08	4.13	3	0.67	1.13902e+08	1.21461e+08	118698824	1.17021e+08	138143705	1.30513e+08	1.0585e+08	122354908	1.17609e+08	8.97782e+07	97703624	95716050	106288265	1.1159e+08	102350347	1.16263e+08	High	High	High	High	High	High	High
High	O94906	Pre-mRNA-processing factor 6 OS=Homo sapiens OX=9606 GN=PRPF6 PE=1 SV=1	0	FALSE	44.889	15	12	90	12	941	106.9	8.25	174.54	PRPF6	0.712	1.043	0.742	0.0107182	1	0.149663	4.3036e+07	3.06326e+07	4.12627e+07	6.56	15.23	10.09	35921093	3.9908e+07	4.46972e+07	4.14413e+07	3.96085e+07	4.2275e+07	2.27903e+07	3.01217e+07	3.34906e+07	2.98578e+07	2.3999e+07	2.39145e+07	3.53724e+07	2.95163e+07	3.20862e+07	3.52055e+07	High	High	High	High	High	High	High
High	P14625	Endoplasmin OS=Homo sapiens OX=9606 GN=HSP90B1 PE=1 SV=1	0	FALSE	76.735	25	20	212	18	803	92.4	4.84	469.42	HSP90B1	0.898	0.993	0.893	0.0110002	1	0.049865	4.7452e+08	4.26336e+08	4.77637e+08	3.07	2.85	4.79	4.07558e+08	4.43045e+08	4.34257e+08	4.33595e+08	4.65024e+08	4.69793e+08	3.95262e+08	4.4189e+08	4.35051e+08	3.14121e+08	3.25277e+08	3.35798e+08	3.89217e+08	3.95486e+08	3.71368e+08	3.83821e+08	High	High	High	High	High	High	High
High	Q13442	28 kDa heat- and acid-stable phosphoprotein OS=Homo sapiens OX=9606 GN=PDAP1 PE=1 SV=1	0	FALSE	28.286	32	5	51	5	181	20.6	8.87	127.43	PDAP1	0.573	1.306	0.748	0.0110856	0.819896	0.375366	2.36434e+07	1.35464e+07	1.81021e+07	13.18	25.42	21.68	2.01755e+07	20181150	2.21627e+07	2.11449e+07	27257675	2.99975e+07	11656773	9.06209e+06	14322259	9.25448e+06	1.32388e+07	15453997	2.10227e+07	1.5129e+07	1.3944e+07	15192813	High	High	High	High	High	High	High
High	Q9UMZ2	Synergin gamma OS=Homo sapiens OX=9606 GN=SYNRG PE=1 SV=2	0	FALSE	54.15	12	11	82	11	1314	140.6	5.03	199.49	SYNRG	1.34	0.798	1.07	0.0110856	0.21284	1	4.32307e+07	5.79307e+07	5.41564e+07	6.43	10.11	8.29	4.29608e+07	40893264	3.93965e+07	3.74274e+07	4.1808e+07	4.30508e+07	5.14988e+07	5.14155e+07	47736871	4.72892e+07	4.73335e+07	4.76353e+07	44203474	4.55138e+07	3.52453e+07	4.72265e+07	High	High	High	High	High	High	High
High	Q01844	RNA-binding protein EWS OS=Homo sapiens OX=9606 GN=EWSR1 PE=1 SV=1	0	FALSE	30.649	10	4	99	4	656	68.4	9.33	275.47	EWSR1	0.617	1.144	0.705	0.0110856	1	0.219324	1.24396e+08	7.67242e+07	1.08779e+08	9.11	26.08	4.05	101797229	1.07668e+08	1.11126e+08	124339173	1.30549e+08	132552070	54997406	62216304	5.50916e+07	7.46813e+07	7.41813e+07	7.53245e+07	9.07787e+07	92718749	82159710	9.05817e+07	High	High	High	High	High	High	High
High	P18621	60S ribosomal protein L17 OS=Homo sapiens OX=9606 GN=RPL17 PE=1 SV=3	0	FALSE	60.861	46	10	203	10	184	21.4	10.17	497.13	RPL17	0.89	1.04	0.925	0.0110856	0.705721	0.451746	5.92213e+08	5.26928e+08	5.69443e+08	5.53	3.4	4.61	5.59806e+08	5.50637e+08	5.46359e+08	5.71003e+08	5.77959e+08	5.8019e+08	4.94651e+08	5.17002e+08	5.0732e+08	4.20432e+08	4.13727e+08	4.17372e+08	4.75651e+08	4.94724e+08	4.17236e+08	4.80359e+08	High	High	High	High	High	High	High
High	P50570	Dynamin-2 OS=Homo sapiens OX=9606 GN=DNM2 PE=1 SV=2	0	FALSE	52.771	21	12	129	10	870	98	7.44	352.67	DNM2	1.208	0.903	1.09	0.011414	0.313981	0.931303	1.97403e+08	2.38386e+08	2.18663e+08	7.43	5.59	4.15	1.63846e+08	1.76617e+08	174061569	1.93349e+08	2.04006e+08	2.00981e+08	214260662	220942629	219763937	1.82071e+08	1.96541e+08	1.98911e+08	1.85941e+08	1.86952e+08	1.64651e+08	1.87099e+08	High	High	High	High	High	High	High
High	Q9UBT2	SUMO-activating enzyme subunit 2 OS=Homo sapiens OX=9606 GN=UBA2 PE=1 SV=2	0	FALSE	36.76	23	9	61	9	640	71.2	5.29	137.63	UBA2	0.725	1.089	0.789	0.0114561	0.755442	0.436926	2.50755e+07	1.81681e+07	2.30336e+07	6.09	12.03	15.41	21958612	2.30886e+07	2.3052e+07	23900185	2.28448e+07	2.61727e+07	1.72029e+07	1.53957e+07	2.18958e+07	12539001	1.38474e+07	1.48909e+07	1.99094e+07	20129484	1.6968e+07	15089449	High	High	High	High	High	High	High
High	Q7Z4W1	L-xylulose reductase OS=Homo sapiens OX=9606 GN=DCXR PE=1 SV=2	0	FALSE	7.365	17	3	7	3	244	25.9	8.1	3.83	DCXR	1.337	0.81	1.083	0.0116774	0.258974	1	1.79787e+08	2.40393e+08	2.21894e+08	4.49	16.42	4.32	154714254	166584517	157834576	1.59608e+08	1.85344e+08	1.76751e+08	1.93781e+08	2.06613e+08	208660871	218074848	2.24421e+08	217992610	1.82161e+08	1.91469e+08	1.65552e+08	1.81989e+08	High	High	Peak Found	Peak Found	High	High	Peak Found
High	P34932	Heat shock 70 kDa protein 4 OS=Homo sapiens OX=9606 GN=HSPA4 PE=1 SV=4	0	FALSE	126.09	42	24	275	21	840	94.3	5.19	723.31	HSPA4	0.797	1.139	0.907	0.012195	0.335897	0.912708	2.53165e+08	2.01711e+08	2.22316e+08	4.16	11.89	4.19	232099841	2.31592e+08	2.4555e+08	2.30954e+08	242129020	235323349	197499252	2.29997e+08	218620090	1.41422e+08	1.44097e+08	137171056	177045089	1.86248e+08	156953517	1.96214e+08	High	High	High	High	High	High	High
High	P62249	40S ribosomal protein S16 OS=Homo sapiens OX=9606 GN=RPS16 PE=1 SV=2	0	FALSE	16.348	36	6	73	6	146	16.4	10.21	158.18	RPS16	0.833	1.056	0.88	0.0128371	1	0.201479	2.07977e+08	1.73168e+08	1.96867e+08	4.84	8.93	1.83	185411098	204754761	184440335	177654123	201557544	208210789	1.52236e+08	1.57664e+08	1.55001e+08	1.45949e+08	145439299	1.43988e+08	156646850	1.71553e+08	149416746	170110036	High	High	High	High	High	High	High
High	P53999	Activated RNA polymerase II transcriptional coactivator p15 OS=Homo sapiens OX=9606 GN=SUB1 PE=1 SV=3	0	FALSE	13.38	37	4	35	4	127	14.4	9.6	64.72	SUB1	0.537	1.407	0.756	0.0136416	0.440745	0.793344	2.99015e+07	1.606e+07	2.12491e+07	6.9	32.61	9.79	2.48752e+07	2.83671e+07	2.79657e+07	2.71712e+07	2.69941e+07	3.27283e+07	1.03327e+07	1.26515e+07	1.21107e+07	1.65442e+07	1.84833e+07	1.62301e+07	1.46543e+07	18046300	1.61077e+07	2.04917e+07	High	High	High	High	High	High	High
High	P61106	Ras-related protein Rab-14 OS=Homo sapiens OX=9606 GN=RAB14 PE=1 SV=4	0	FALSE	26.97	44	6	39	5	215	23.9	6.21	87.18	RAB14	0.67	1.218	0.815	0.013733	0.727844	0.486557	2.12717e+07	1.42422e+07	1.74701e+07	6.8	23.34	5.35	16556284	2.08363e+07	2.09373e+07	1.95134e+07	1.95556e+07	2.04758e+07	1.63372e+07	15416319	1.083e+07	7.16767e+06	12120208	1.04749e+07	1.36157e+07	1.49549e+07	12244835	15801296	High	High	High	High	High	High	High
High	P25205	DNA replication licensing factor MCM3 OS=Homo sapiens OX=9606 GN=MCM3 PE=1 SV=3	0	FALSE	91.304	32	19	230	18	808	90.9	5.77	462.67	MCM3	0.719	1.57	1.129	0.013733	0.0512772	1	1.05098e+08	7.5593e+07	6.69434e+07	3.85	15.88	17.75	9.45045e+07	102980013	1.01852e+08	8.83411e+07	1.02487e+08	9.99782e+07	6.98816e+07	7.37134e+07	7.74862e+07	7.02973e+07	4.68664e+07	5.06918e+07	5.16073e+07	5.7483e+07	5.01899e+07	8.00426e+07	High	High	High	High	High	High	High
High	Q9NX58	Cell growth-regulating nucleolar protein OS=Homo sapiens OX=9606 GN=LYAR PE=1 SV=2	0	FALSE	35.107	26	7	82	7	379	43.6	9.54	137.5		0.693	1.144	0.792	0.0138596	0.962766	0.330396	2.86684e+07	1.98571e+07	2.50629e+07	13.97	16.18	9.79	2.15307e+07	2.41363e+07	2.53032e+07	3.06864e+07	3.11457e+07	3.07742e+07	1.54767e+07	1.5505e+07	1.82411e+07	1.64081e+07	1.68065e+07	1.91489e+07	2.26203e+07	2.15992e+07	1.87225e+07	1.96962e+07	High	High	High	High	High	High	High
High	P35244	Replication protein A 14 kDa subunit OS=Homo sapiens OX=9606 GN=RPA3 PE=1 SV=1	0	FALSE	7.26	36	3	7	3	121	13.6	5.08	12.8	RPA3	0.738	1.001	0.738	0.0141915	1	0.0898087	1.30425e+08	9.6245e+07	1.30344e+08	6.67	14.88	5.61	1.25448e+08	127488684	1.27045e+08	1.12442e+08	1.20648e+08	1.1959e+08	98622218	1.1222e+08	1.13124e+08	64476788	6.60871e+07	68108700	1.03336e+08	1.09688e+08	1.00115e+08	101151637	High	Peak Found	High	High	Peak Found	Peak Found	High
High	P49207	60S ribosomal protein L34 OS=Homo sapiens OX=9606 GN=RPL34 PE=1 SV=3	0	FALSE	5.436	15	2	58	2	117	13.3	11.47	118.94	RPL34	0.812	1.019	0.827	0.0148157	1	0.0789868	1.79393e+08	1.45725e+08	1.76116e+08	4.58	7.7	10.89	1.5297e+08	1.73483e+08	1.59964e+08	1.56801e+08	1.76498e+08	1.85951e+08	1.18594e+08	140589612	1.3714e+08	112929136	1.25888e+08	121062749	159362941	1.51085e+08	132164228	134421668	High	High	High	High	High	High	High
High	P16949	Stathmin OS=Homo sapiens OX=9606 GN=STMN1 PE=1 SV=3	0	FALSE	6.375	15	2	16	2	149	17.3	5.97	25.07	STMN1	0.476	1.023	0.487	0.0151447	1	0.0642879	8.10558e+06	3.85476e+06	7.92196e+06	16.27	38.58	8.86	6.33519e+06	7.60724e+06	8.62782e+06	6.97312e+06	10161209	6.42186e+06	2801663	2.26928e+06	4.15286e+06	5.13843e+06	3.98736e+06	2.87486e+06	5.63031e+06	7.41585e+06	6.19891e+06	6.7168e+06	High	Peak Found	High	High	High	High	Peak Found
High	P41091	Eukaryotic translation initiation factor 2 subunit 3 OS=Homo sapiens OX=9606 GN=EIF2S3 PE=1 SV=3	0	FALSE	72.907	37	13	231	13	472	51.1	8.4	572.94	EIF2S3	0.878	0.979	0.86	0.0155781	1	0.0270145	3.10718e+08	2.7276e+08	3.17282e+08	5.69	5.32	5.11	2.72615e+08	2.71616e+08	3.00573e+08	3.02505e+08	3.04144e+08	2.98026e+08	2.50715e+08	2.80897e+08	2.82927e+08	203706265	1.98391e+08	2.00291e+08	261393798	2.82357e+08	232423218	2.64789e+08	High	High	High	High	High	High	High
High	P27797	Calreticulin OS=Homo sapiens OX=9606 GN=CALR PE=1 SV=1	0	FALSE	28.112	12	3	41	3	417	48.1	4.44	68.6	CALR	0.454	1.523	0.691	0.015822	0.581904	0.675075	2.83537e+07	1.28661e+07	1.86207e+07	16.57	42.77	13.29	2.17631e+07	2.34065e+07	2.28335e+07	2.77312e+07	3.14192e+07	3.49172e+07	8985289	7.15635e+06	7600991	1.51543e+07	1.39308e+07	13466958	1.68398e+07	1.46685e+07	12056175	1.73234e+07	High	High	High	High	High	High	High
High	Q12907	Vesicular integral-membrane protein VIP36 OS=Homo sapiens OX=9606 GN=LMAN2 PE=1 SV=1	0	FALSE	5.69	6	2	24	2	356	40.2	6.95	41.18	LMAN2	0.652	1.116	0.728	0.0164154	0.991917	0.330396	1.48041e+07	9.64771e+06	1.326e+07	9.16	20.53	6.4	1.42488e+07	1.39544e+07	13935059	1.49698e+07	1.3199e+07	14008387	8.1538e+06	8.38444e+06	8861716	7.83629e+06	9.62673e+06	11017823	11393636	1.03945e+07	1.00585e+07	1.15977e+07	High	High	High	High	High	High	High
High	Q15019	Septin-2 OS=Homo sapiens OX=9606 GN=SEPT2 PE=1 SV=1	0	FALSE	52.964	39	12	147	11	361	41.5	6.6	356.87	SEPTIN2	0.822	1.197	0.984	0.0164154	0.131247	1	8.76746e+07	7.20598e+07	7.32685e+07	7.46	9.01	5.1	7.3242e+07	7.85664e+07	7.34543e+07	8.1168e+07	91836885	8.91231e+07	6.94295e+07	75222651	7.37166e+07	5.31501e+07	4.88222e+07	5.00368e+07	5.79168e+07	6.18389e+07	5.67657e+07	5.76935e+07	High	High	High	High	High	High	High
High	Q96PK6	RNA-binding protein 14 OS=Homo sapiens OX=9606 GN=RBM14 PE=1 SV=2	0	FALSE	129.259	48	26	387	26	669	69.4	9.67	909.66	RBM14	1.176	0.88	1.035	0.0166503	0.141286	1	7.29038e+08	8.57133e+08	8.28137e+08	2.96	7.56	4.11	6.12211e+08	6.43038e+08	7.07967e+08	6.42614e+08	7.11262e+08	7.40525e+08	700568109	7.58255e+08	8.325e+08	6.65878e+08	7.05482e+08	7.22306e+08	618781569	6.87985e+08	657148067	7.30557e+08	High	High	High	High	High	High	High
High	P78344	Eukaryotic translation initiation factor 4 gamma 2 OS=Homo sapiens OX=9606 GN=EIF4G2 PE=1 SV=1	0	FALSE	32.97	11	9	79	9	907	102.3	7.14	175.58	EIF4G2	0.65	0.946	0.614	0.016782	1	0.0473326	5.21363e+07	3.38668e+07	5.51244e+07	17.64	15.3	18.16	4.89593e+07	5.29826e+07	6.66886e+07	4.07838e+07	4.28135e+07	47802311	3.26064e+07	4.07219e+07	3.70352e+07	2.15021e+07	2.17415e+07	2.5713e+07	3.9138e+07	36386477	4.68928e+07	5.57046e+07	High	High	High	High	High	High	High
High	P00387	NADH-cytochrome b5 reductase 3 OS=Homo sapiens OX=9606 GN=CYB5R3 PE=1 SV=3	0	FALSE	27.265	24	5	71	5	301	34.2	7.59	127.03	CYB5R3	0.64	1.401	0.897	0.0169392	0.220632	1	6.04089e+07	3.8659e+07	4.31088e+07	6.72	24.16	7.11	54251486	58954992	5.08966e+07	49291155	5.92751e+07	5.97315e+07	2.67038e+07	3.13894e+07	3.0203e+07	3.63497e+07	3.66793e+07	3.79738e+07	3.5945e+07	3.65808e+07	32705414	3.32597e+07	High	High	High	High	High	High	High
High	O43776	Asparagine--tRNA ligase, cytoplasmic OS=Homo sapiens OX=9606 GN=NARS PE=1 SV=1	0	FALSE	62.634	23	10	137	10	548	62.9	6.25	397.99	NARS1	0.723	1.399	1.011	0.0169392	0.0608546	1	8.07248e+07	5.83414e+07	5.76915e+07	9.48	17.64	5.6	7.60183e+07	8.7143e+07	76888397	71173203	7.4008e+07	72440645	6.48812e+07	6.45306e+07	6.47635e+07	3.39084e+07	40862080	4.0712e+07	4.65949e+07	4.89785e+07	3.96166e+07	4.9802e+07	High	High	High	High	High	High	High
High	Q13242	Serine/arginine-rich splicing factor 9 OS=Homo sapiens OX=9606 GN=SRSF9 PE=1 SV=1	0	FALSE	8.016	5	2	27	2	221	25.5	8.65	34.91	SRSF9	0.636	1.169	0.743	0.017464	0.940118	0.408877	1.24426e+07	7.90849e+06	1.06428e+07	13.43	13.9	7.17	1.04773e+07	12045969	8.36478e+06	1.07747e+07	1.24793e+07	1.23881e+07	7.20553e+06	7824685	7199401	5669327	7191581	8.20947e+06	7.35334e+06	9.03239e+06	8.07325e+06	9.5257e+06	High	High	High	High	High	High	High
High	P54709	Sodium/potassium-transporting ATPase subunit beta-3 OS=Homo sapiens OX=9606 GN=ATP1B3 PE=1 SV=1	0	FALSE	17.372	18	4	21	4	279	31.5	8.35	13.75	ATP1B3	0.688	1.713	1.178	0.0178386	0.0335409	1	2.24371e+07	1.54392e+07	1.31015e+07	8	17.6	16.03	1.65514e+07	2.03821e+07	2.19743e+07	1.73521e+07	2.24654e+07	2.2499e+07	1.49437e+07	16276232	1.53322e+07	1.17308e+07	1.00971e+07	7.98449e+06	1.06277e+07	1.36399e+07	9.75485e+06	9.577e+06	High	High	High	High	High	High	High
High	Q12888	TP53-binding protein 1 OS=Homo sapiens OX=9606 GN=TP53BP1 PE=1 SV=2	0	FALSE	77.19	16	19	125	19	1972	213.4	4.7	223.45	TP53BP1	1.499	0.901	1.351	0.0182073	1	0.310432	2.85102e+07	4.274e+07	3.16403e+07	17.99	14.41	16.13	1.76724e+07	2.74915e+07	2.62336e+07	2.33015e+07	3.31377e+07	3.36099e+07	4.89122e+07	4.97095e+07	4.60291e+07	2.92913e+07	3.02895e+07	3.18865e+07	2.51554e+07	3.3733e+07	2.40362e+07	2.38429e+07	High	High	High	High	High	High	High
High	Q15942	Zyxin OS=Homo sapiens OX=9606 GN=ZYX PE=1 SV=1	0	FALSE	23.639	22	6	40	6	572	61.2	6.67	79.39	ZYX	0.727	1.105	0.804	0.0183319	0.71831	0.58765	4.12251e+07	2.99868e+07	3.72986e+07	8.48	10.99	16.61	32089084	41350343	38017404	4.00254e+07	38696932	42354312	26802948	3.47754e+07	30522358	23761166	21749824	20387640	3.30949e+07	3.09588e+07	21128736	3.2933e+07	High	High	High	High	High	High	High
High	Q8NF91	Nesprin-1 OS=Homo sapiens OX=9606 GN=SYNE1 PE=1 SV=4	0	FALSE	22.334	1	8	42	7	8797	1010.5	5.53	45.45	SYNE1	1.261	0.812	1.024	0.0188441	0.207156	1	2.81638e+07	3.55278e+07	3.47022e+07	6.48	6.98	11.88	2.83216e+07	2.53314e+07	2.80887e+07	2.43101e+07	2.72944e+07	2.81309e+07	3.61732e+07	3.55001e+07	3.80739e+07	2.5679e+07	2.73912e+07	26558560	2.62435e+07	3.27494e+07	2.24186e+07	3.15499e+07	High	High	High	High	High	Peak Found	High
High	P80723	Brain acid soluble protein 1 OS=Homo sapiens OX=9606 GN=BASP1 PE=1 SV=2	0	FALSE	60.878	57	8	124	8	227	22.7	4.63	378.32	BASP1	0.441	1.262	0.557	0.0195442	1	0.362598	8.39562e+07	3.70547e+07	6.65228e+07	19.81	44.36	13.35	5.99649e+07	6.22913e+07	7.07941e+07	8.94038e+07	1.00818e+08	9.43335e+07	1.86237e+07	2.5886e+07	2.16712e+07	4.02135e+07	4.21931e+07	4.22277e+07	5.44633e+07	5.79161e+07	4.91905e+07	44269559	High	High	High	High	High	High	High
High	P62995	Transformer-2 protein homolog beta OS=Homo sapiens OX=9606 GN=TRA2B PE=1 SV=1	0	FALSE	12.217	10	2	29	2	288	33.6	11.25	89.1	TRA2B	0.464	1.862	0.865	0.0198724	0.163978	1	2.31691e+07	1.07576e+07	1.24427e+07	12.96	38.14	14.35	23876618	2.17961e+07	21852243	21678275	19096855	1.97347e+07	1.46249e+07	18598582	13498319	6.46892e+06	6.08995e+06	6.63165e+06	1.16894e+07	1.16233e+07	8.51499e+06	9.76177e+06	High	High	High	High	High	High	High
High	P14649	Myosin light chain 6B OS=Homo sapiens OX=9606 GN=MYL6B PE=1 SV=1	0	FALSE	22.696	32	6	101	4	208	22.8	5.73	228.84	MYL6B	1.795	0.73	1.31	0.0199412	0.735048	0.605116	2.6176e+07	4.6976e+07	3.58521e+07	27.17	14.46	20.16	1.59302e+07	18135730	2.36598e+07	2.43196e+07	3.25454e+07	35909970	4.31626e+07	36480411	50795491	4.28215e+07	36164287	3.45305e+07	2.6332e+07	21144034	29482262	3.52654e+07	High	High	High	High	High	High	High
High	P09972	Fructose-bisphosphate aldolase C OS=Homo sapiens OX=9606 GN=ALDOC PE=1 SV=2	0	FALSE	37.862	17	5	127	3	364	39.4	6.87	449.59	ALDOC	0.638	2.012	1.284	0.0200221	0.00992789	0.785583	1.74055e+08	1.11098e+08	8.65288e+07	3.68	26.54	7.07	1.59554e+08	1.6531e+08	166450867	1.52845e+08	1.6863e+08	161907911	129220259	142199643	1.35239e+08	64762586	7.09593e+07	6.50097e+07	77935754	71631120	6.59845e+07	7.52823e+07	High	High	High	High	High	High	High
High	P52565	Rho GDP-dissociation inhibitor 1 OS=Homo sapiens OX=9606 GN=ARHGDIA PE=1 SV=3	0	FALSE	24.465	21	4	52	4	204	23.2	5.11	127.27	ARHGDIA	0.735	1.443	1.061	0.0202677	0.0680564	1	3.02552e+07	2.22474e+07	2.09707e+07	10.75	16.94	9.81	3.12795e+07	3.03849e+07	3.09822e+07	2.48114e+07	2.70417e+07	2.78771e+07	2.15965e+07	2.52449e+07	25244798	1.57325e+07	1.37791e+07	1.38326e+07	1.50487e+07	18864017	1.50083e+07	20249886	High	High	High	High	High	High	High
High	Q86UE4	Protein LYRIC OS=Homo sapiens OX=9606 GN=MTDH PE=1 SV=2	0	FALSE	23.943	15	6	47	6	582	63.8	9.32	99.14	MTDH	0.617	1.366	0.843	0.0204843	0.456507	0.930647	2.46737e+07	1.52213e+07	1.80632e+07	15.03	22.45	6.79	2.14912e+07	18028623	1.96684e+07	2.48585e+07	27251264	2.43901e+07	9.8293e+06	1.34242e+07	1.30183e+07	1.37317e+07	1.53468e+07	1.37403e+07	1.37783e+07	1.57988e+07	1.28767e+07	1.70109e+07	High	High	High	High	High	High	High
High	Q96Q05	Trafficking protein particle complex subunit 9 OS=Homo sapiens OX=9606 GN=TRAPPC9 PE=1 SV=2	0	FALSE	8.236	3	3	6	3	1148	128.4	6.62	1.92	TRAPPC9	2.229	0.86	1.917	0.0209997	1	0.130883	1.33518e+06	2.97618e+06	1.55284e+06	26.22	21.78	24.82	1.13554e+06	1.93617e+06	1866933	1.19808e+06	1.15105e+06	1.20765e+06	2.45951e+06	3417808	3422150	2.47224e+06	1.70076e+06	1.66735e+06	1.04249e+06	1543164	1.60201e+06	1100024	Peak Found	Peak Found	High	Peak Found	Peak Found	Peak Found	High
High	O75822	Eukaryotic translation initiation factor 3 subunit J OS=Homo sapiens OX=9606 GN=EIF3J PE=1 SV=2	0	FALSE	17.972	24	5	75	5	258	29	4.83	125.28	EIF3J	0.784	1.051	0.824	0.0224003	1	0.263855	6.23882e+07	4.8926e+07	5.93539e+07	5.36	13.68	2.47	55009185	5.93066e+07	56655480	5.9903e+07	60766992	5.94795e+07	50234113	5.86302e+07	5.24521e+07	3.22716e+07	3.54824e+07	3.48752e+07	4.78963e+07	50842370	4.39049e+07	50781099	High	High	High	High	High	High	High
High	O43172	U4/U6 small nuclear ribonucleoprotein Prp4 OS=Homo sapiens OX=9606 GN=PRPF4 PE=1 SV=2	0	FALSE	6.544	5	2	14	2	522	58.4	7.42	16.58	PRPF4	0.893	0.985	0.88	0.0233501	1	0.0326312	3.43305e+07	3.0667e+07	3.48591e+07	2.22	5.61	1.64	29989376	3.22586e+07	32959081	28694572	33468122	3.43529e+07	28235926	32156050	33505075	2.2679e+07	2.23037e+07	2.43473e+07	2.77383e+07	2.92271e+07	26935879	2.95374e+07	Peak Found	High	High	High	High	High	Peak Found
High	Q9H0D6	5'-3' exoribonuclease 2 OS=Homo sapiens OX=9606 GN=XRN2 PE=1 SV=1	0	FALSE	60.129	16	11	122	11	950	108.5	7.47	331.74	XRN2	0.862	1.175	1.013	0.0249256	0.0416311	1	9.25758e+07	7.98061e+07	7.88006e+07	4.04	6.49	5.44	8.55153e+07	8.70184e+07	84552323	83225799	8.82547e+07	8.97147e+07	7.57496e+07	8.60913e+07	8.57735e+07	5.76593e+07	59474161	6.03946e+07	6.57759e+07	6.50996e+07	6.14074e+07	6.3646e+07	High	High	High	High	High	High	High
High	P05455	Lupus La protein OS=Homo sapiens OX=9606 GN=SSB PE=1 SV=2	0	FALSE	20.288	16	6	52	6	408	46.8	7.12	101.65	SSB	0.506	1.303	0.659	0.0251325	0.987501	0.443246	2.97653e+07	1.5056e+07	2.28491e+07	11.13	37.74	9.85	21024827	2.36528e+07	3.095e+07	2.5296e+07	3.02056e+07	3.01965e+07	8.47275e+06	1.02145e+07	1.10465e+07	1.61336e+07	1.59548e+07	1.66531e+07	1.971e+07	1.9795e+07	15014142	1.93291e+07	High	High	High	High	High	High	High
High	P49736	DNA replication licensing factor MCM2 OS=Homo sapiens OX=9606 GN=MCM2 PE=1 SV=4	0	FALSE	55.703	17	13	127	13	904	101.8	5.52	274.99	MCM2	0.817	1.105	0.902	0.0251325	0.981319	0.456155	6.87407e+07	5.61497e+07	6.222e+07	5.55	10.52	7.74	6.35694e+07	64205142	6.48816e+07	5.96751e+07	6.03427e+07	6.82686e+07	4.57986e+07	6.31099e+07	5.74509e+07	4.17154e+07	3.66871e+07	4.58196e+07	4.8019e+07	5.86272e+07	4.44271e+07	5.54309e+07	High	High	High	High	High	High	High
High	P55769	NHP2-like protein 1 OS=Homo sapiens OX=9606 GN=SNU13 PE=1 SV=3	0	FALSE	13.322	27	3	31	3	128	14.2	8.46	71.53	SNU13	0.685	1.079	0.74	0.0252433	1	0.277108	3.3374e+07	2.28758e+07	3.09215e+07	8.64	16.91	4.08	2.90475e+07	2.73628e+07	2.90733e+07	31956992	32930948	35613049	2.81646e+07	20854281	29254087	1.67171e+07	17087469	18977652	25412666	26538306	23194694	2.54313e+07	High	High	High	High	High	High	High
High	P62917	60S ribosomal protein L8 OS=Homo sapiens OX=9606 GN=RPL8 PE=1 SV=2	0	FALSE	38.182	33	8	146	8	257	28	11.03	376.58	RPL8	0.889	0.971	0.863	0.0252433	1	0.0142136	3.96394e+08	3.52312e+08	4.08311e+08	3.46	5.9	4.24	3.26892e+08	3.48058e+08	3.76283e+08	351083475	394629034	4.00779e+08	297770029	3.15088e+08	3.51598e+08	266374495	2.8222e+08	2.97752e+08	3.09517e+08	3.32837e+08	3.23063e+08	367095148	High	High	High	High	High	High	High
High	P10321	HLA class I histocompatibility antigen, Cw-7 alpha chain OS=Homo sapiens OX=9606 GN=HLA-C PE=1 SV=3	0	FALSE	42.118	28	8	100	2	366	40.6	6.04	293.74	HLA-C	0.599	1.618	0.97	0.0253167	0.176976	1	1.43466e+08	8.59897e+07	8.86509e+07	16.3	24.81	15.01	1.40665e+08	158992629	1.32064e+08	1.30881e+08	1.12634e+08	1.16435e+08	109754498	9.13646e+07	9.55417e+07	6.05069e+07	4.56856e+07	5.77225e+07	7.41703e+07	9.1291e+07	5.86845e+07	72851884	High	High	High	High	High	High	High
High	Q9P281	BAH and coiled-coil domain-containing protein 1 OS=Homo sapiens OX=9606 GN=BAHCC1 PE=1 SV=4	0	FALSE	4.621	1	2	18	2	2639	279.8	8.78	41.16	BAHCC1	0.576	1.015	0.585	0.0256178	1	0.0442011	6.83486e+07	3.93938e+07	6.7331e+07	15.43	20.25	24.94	55937392	6.27249e+07	7.6892e+07	60131876	48100976	70755824	40345916	4.01814e+07	53045284	2.8875e+07	28788610	22898392	44331924	52427608	73893640	6.33723e+07	High	High	High	High	High	High	High
High	Q9NVJ2	ADP-ribosylation factor-like protein 8B OS=Homo sapiens OX=9606 GN=ARL8B PE=1 SV=1	0	FALSE	6.507	15	3	15	3	186	21.5	8.43	28.07	ARL8B	0.648	1.343	0.871	0.0257852	0.441681	1	1.94191e+07	1.25856e+07	1.44555e+07	3.81	21.24	25.84	17096931	18128996	1.84979e+07	1.57515e+07	1.8464e+07	19804202	11111177	12850983	9.49684e+06	10825466	1.12453e+07	6691175	1.02418e+07	1.56822e+07	12322701	8729340	High	Peak Found	High	High	High	High	High
High	Q00839	Heterogeneous nuclear ribonucleoprotein U OS=Homo sapiens OX=9606 GN=HNRNPU PE=1 SV=6	0	FALSE	105.147	29	21	280	21	825	90.5	6	573.45	HNRNPU	0.785	1.083	0.85	0.0257852	1	0.416407	5.33945e+08	4.1922e+08	4.93211e+08	5.14	13.77	3.26	4.29159e+08	471169462	4.98034e+08	4.87307e+08	5.40984e+08	5.46004e+08	3.28137e+08	3.65283e+08	3.74374e+08	3.59607e+08	3.68284e+08	3.77179e+08	3.97902e+08	396236788	3.8367e+08	4.2065e+08	High	High	High	High	High	High	High
High	P43487	Ran-specific GTPase-activating protein OS=Homo sapiens OX=9606 GN=RANBP1 PE=1 SV=1	0	FALSE	40.87	36	5	93	5	201	23.3	5.29	284.45	RANBP1	1.3	0.894	1.162	0.0260341	0.573664	0.852495	3.41935e+08	4.44567e+08	3.82633e+08	10.9	9.17	12.98	2.41678e+08	2.7641e+08	3.29541e+08	307776679	335295270	3.69269e+08	3.46074e+08	399719277	4.78186e+08	325133565	3.56609e+08	382542151	268700223	2.95326e+08	3.37432e+08	3.63322e+08	High	High	High	High	High	High	High
High	P67936	Tropomyosin alpha-4 chain OS=Homo sapiens OX=9606 GN=TPM4 PE=1 SV=3	0	FALSE	40.5	29	10	122	5	248	28.5	4.69	184.54	TPM4	1.138	0.837	0.952	0.0264847	0.0340519	1	1.00432e+08	1.14249e+08	1.20013e+08	5.03	7.38	4.47	8.20684e+07	8.71474e+07	1.01752e+08	9.16073e+07	9.84962e+07	9.93568e+07	111125875	1.29094e+08	1.15921e+08	8.49627e+07	8.33426e+07	8.82201e+07	9.81188e+07	9.79351e+07	96365796	1.00564e+08	High	High	High	High	High	High	High
High	P56945	Breast cancer anti-estrogen resistance protein 1 OS=Homo sapiens OX=9606 GN=BCAR1 PE=1 SV=2	0	FALSE	6.884	4	2	9	2	870	93.3	5.67	11.12	BCAR1	0.279	1.927	0.537	0.0265321	0.500115	0.980854	8.26606e+06	2.30302e+06	4.28906e+06	20.21	48.08	63.01	7180085	7.67311e+06	1.00214e+07	4.97069e+06	9.84979e+06	7.71763e+06	3.57951e+06	3.81904e+06	2.99302e+06	772744	1.37779e+06	1.35887e+06	2.07999e+06	5.9006e+06	1.19942e+06	6.11974e+06	High	High	High	High	High	High	Peak Found
High	Q5T5Y3	Calmodulin-regulated spectrin-associated protein 1 OS=Homo sapiens OX=9606 GN=CAMSAP1 PE=1 SV=2	0	FALSE	14.223	5	4	8	4	1602	177.9	6.73	6.79	CAMSAP1	1.997	0.303	0.604	0.0265321	0.00366219	0.25844	2.505e+06	5.00187e+06	8.27576e+06	22.48	35.44	15.98	2.14286e+06	2.36115e+06	1940571	1.24025e+06	2.81119e+06	2599164	6.77856e+06	5.74647e+06	2.63916e+06	4.95566e+06	3.00424e+06	3466086	6.32802e+06	6.52337e+06	6.53679e+06	9.40187e+06	Peak Found	Peak Found	High	Peak Found	Peak Found	Peak Found	High
High	Q14103	Heterogeneous nuclear ribonucleoprotein D0 OS=Homo sapiens OX=9606 GN=HNRNPD PE=1 SV=1	0	FALSE	22.448	20	6	79	5	355	38.4	7.81	183.99	HNRNPD	0.672	1.127	0.757	0.0265321	1	0.376684	9.10048e+07	6.11477e+07	8.07629e+07	7.21	22.58	5.34	72886762	78170341	87050758	8.137e+07	8.99096e+07	100228618	4.61102e+07	4.79713e+07	5.17751e+07	5.89871e+07	6.02507e+07	5.80242e+07	6.46989e+07	6.72604e+07	6.55612e+07	6.56221e+07	High	High	High	High	High	High	High
High	Q9UMX5	Neudesin OS=Homo sapiens OX=9606 GN=NENF PE=1 SV=1	0	FALSE	23.29	37	5	72	5	172	18.8	5.69	181.12	NENF	1.481	0.931	1.379	0.0273967	1	0.389836	5.46682e+07	8.09684e+07	5.87255e+07	17.68	19.25	5.47	5.02803e+07	5.99495e+07	5.83699e+07	3.70724e+07	4.18706e+07	5.11773e+07	6.43832e+07	6.71127e+07	6.42221e+07	7.06256e+07	7.81099e+07	74433114	5.12115e+07	4.86279e+07	44240047	51719104	High	High	High	High	High	High	High
High	Q9Y3B4	Splicing factor 3B subunit 6 OS=Homo sapiens OX=9606 GN=SF3B6 PE=1 SV=1	0	FALSE	16.728	32	3	37	3	125	14.6	9.38	65.67	SF3B6	0.544	1.948	1.06	0.0286564	0.0747523	1	1.32112e+07	7.19173e+06	6.78326e+06	10.27	16.57	38.55	1.02176e+07	1.33297e+07	1.21473e+07	12336629	1.10402e+07	1.36132e+07	7.71764e+06	7.17989e+06	7.13765e+06	4.6037e+06	7.31089e+06	5.24391e+06	6.89212e+06	9095650	4.03218e+06	4.17816e+06	High	High	High	High	High	High	High
High	P40926	Malate dehydrogenase, mitochondrial OS=Homo sapiens OX=9606 GN=MDH2 PE=1 SV=3	0	FALSE	63.295	46	13	118	13	338	35.5	8.68	266.68	MDH2	0.409	1.128	0.461	0.0299486	1	0.24275	1.24377e+08	5.08208e+07	1.10283e+08	22.15	52.9	20.53	9.93056e+07	1.036e+08	1.0279e+08	1.19288e+08	133783459	1.83099e+08	8.24727e+06	2.29615e+07	4.32424e+07	4.50668e+07	4.86328e+07	5.20812e+07	8.55122e+07	9.489e+07	9.26561e+07	6.33303e+07	High	High	High	High	High	High	High
High	P33240	Cleavage stimulation factor subunit 2 OS=Homo sapiens OX=9606 GN=CSTF2 PE=1 SV=1	0	FALSE	5.969	4	2	13	2	577	60.9	6.83	16.37	CSTF2	0.672	0.997	0.67	0.0306758	1	0.129059	9.47577e+06	6.36491e+06	9.50245e+06	7.01	21.38	8.04	8.19774e+06	8831592	9.55428e+06	8.80113e+06	8.67901e+06	8.25672e+06	4599557	8197699	6.65837e+06	4.06874e+06	6.51644e+06	4.88861e+06	7.60996e+06	6.80493e+06	7.26046e+06	8.25125e+06	High	High	Peak Found	High	Peak Found	High	Peak Found
High	O00567	Nucleolar protein 56 OS=Homo sapiens OX=9606 GN=NOP56 PE=1 SV=4	0	FALSE	22.168	12	5	48	5	594	66	9.19	92.6	NOP56	0.522	1.812	0.945	0.0308867	0.0855445	1	3.08755e+07	1.61054e+07	1.70398e+07	25.87	15.49	13.88	3.17866e+07	2.10564e+07	1.71103e+07	2.47739e+07	34960544	3.31756e+07	14757443	1.7912e+07	2.11371e+07	1.19025e+07	1.04515e+07	1.28481e+07	1.34225e+07	1.07956e+07	1.30651e+07	1.53312e+07	High	High	High	High	High	High	High
High	O15347	High mobility group protein B3 OS=Homo sapiens OX=9606 GN=HMGB3 PE=1 SV=4	0	FALSE	12.559	14	2	29	2	200	23	8.37	51.18	HMGB3	0.416	1.352	0.562	0.032166	0.759295	0.733571	2.47593e+07	1.02959e+07	1.83166e+07	10.84	45.35	36.98	2.00487e+07	1.89518e+07	23388222	2.30487e+07	24770166	2.77773e+07	7.04198e+06	5548526	5405263	1.0618e+07	1.25256e+07	1.10038e+07	17165031	1.6437e+07	5945481	1.49588e+07	High	High	High	High	High	High	Peak Found
High	P23396	40S ribosomal protein S3 OS=Homo sapiens OX=9606 GN=RPS3 PE=1 SV=2	0	FALSE	88.905	71	18	450	18	243	26.7	9.66	1122.16	RPS3	0.92	0.989	0.911	0.0322792	1	0.112113	1.61799e+09	1.48929e+09	1.63545e+09	3.03	4.81	1.88	1.46661e+09	1.55745e+09	1.55092e+09	1.41751e+09	1.561e+09	1.54207e+09	1.41286e+09	1.54181e+09	1.53877e+09	1.0847e+09	1.12068e+09	1.11735e+09	1.29823e+09	1.38149e+09	1.24643e+09	1.37011e+09	High	High	High	High	High	High	High
High	P14678	Small nuclear ribonucleoprotein-associated proteins B and B' OS=Homo sapiens OX=9606 GN=SNRPB PE=1 SV=2	0	FALSE	19.311	12	3	41	3	240	24.6	11.19	112.76	SNRPB	0.563	1.078	0.606	0.0327247	1	0.431209	3.46459e+07	1.94941e+07	3.21447e+07	18.3	27.25	17.66	34933699	3.25344e+07	2.97378e+07	40817860	3.35223e+07	28134604	2.08233e+07	2.70868e+07	2.83464e+07	1.2317e+07	12196168	1.33403e+07	2.61346e+07	2.63776e+07	2.62634e+07	1.9563e+07	High	High	High	High	High	High	High
High	P62316	Small nuclear ribonucleoprotein Sm D2 OS=Homo sapiens OX=9606 GN=SNRPD2 PE=1 SV=1	0	FALSE	19.902	41	5	46	5	118	13.5	9.91	101.37	SNRPD2	0.693	1.222	0.847	0.0330071	0.376152	1	5.36795e+07	3.72143e+07	4.39234e+07	5.27	18.38	11.53	46105438	4.4047e+07	53464841	4.66598e+07	5.37279e+07	5.32428e+07	3.6027e+07	4.85932e+07	4.58705e+07	2.63885e+07	2.48456e+07	2.60931e+07	2.8058e+07	3.66715e+07	3.56975e+07	3.85561e+07	High	High	High	High	High	High	High
High	Q13151	Heterogeneous nuclear ribonucleoprotein A0 OS=Homo sapiens OX=9606 GN=HNRNPA0 PE=1 SV=1	0	FALSE	69.541	44	8	134	8	305	30.8	9.29	489.79	HNRNPA0	0.75	1.705	1.278	0.0330071	0.00557194	0.382615	1.27389e+08	9.54949e+07	7.46983e+07	9.55	18.02	6.32	1.2702e+08	1.32357e+08	1.23761e+08	1.10114e+08	1.17354e+08	1.13674e+08	1.00672e+08	1.08501e+08	1.10473e+08	6.2837e+07	6.26732e+07	5.98548e+07	6.28504e+07	6.21197e+07	5.78272e+07	5.92747e+07	High	High	High	High	High	High	High
High	Q5JSL3	Dedicator of cytokinesis protein 11 OS=Homo sapiens OX=9606 GN=DOCK11 PE=1 SV=2	0	FALSE	34.099	6	9	61	9	2073	237.5	7.74	97.65	DOCK11	1.507	0.645	0.972	0.034275	0.200901	1	1.52611e+07	2.30057e+07	2.36762e+07	22.5	27	9.34	1.75701e+07	1.50466e+07	1.40807e+07	1.38903e+07	1.40719e+07	9.49176e+06	2.22879e+07	29669704	3.83968e+07	15528782	1.62474e+07	1.73584e+07	1.73498e+07	1.84504e+07	1.98003e+07	2.22143e+07	High	High	High	High	High	High	High
High	Q9NS69	Mitochondrial import receptor subunit TOM22 homolog OS=Homo sapiens OX=9606 GN=TOMM22 PE=1 SV=3	0	FALSE	20.856	34	3	49	3	142	15.5	4.34	160.19	TOMM22	0.759	1.47	1.115	0.0343728	0.0144716	0.753456	2.47816e+07	1.88017e+07	1.68599e+07	7.31	12.38	12.86	23737044	2.34067e+07	23445882	2.18081e+07	2.12654e+07	2.42788e+07	1.97496e+07	1.96221e+07	2.10103e+07	13181538	13878863	1.25129e+07	10700377	1.56542e+07	12725004	1.48205e+07	High	High	High	High	High	High	High
High	P60033	CD81 antigen OS=Homo sapiens OX=9606 GN=CD81 PE=1 SV=1	0.001	FALSE	4.008	15	2	2	2	236	25.8	5.29	0	CD81	0.517	2.881	1.491	0.0350024	0.0146558	0.754996	1.00549e+07	5.2029e+06	3.48982e+06	6.32	43.57	10.3	8828223	10104512	9287093	9405443	9835043	9130946	7218166	6.69323e+06	7.50541e+06	3.02374e+06	2.12275e+06	2.4867e+06	2656572	3.05856e+06	2.77934e+06	2516958	High	Peak Found	Peak Found	Peak Found	Peak Found	Peak Found	Peak Found
High	Q52LJ0-2	Isoform 2 of Protein FAM98B OS=Homo sapiens OX=9606 GN=FAM98B	0	FALSE	34.778	23	7	76	5	433	45.5	8.69	178.99	FAM98B	0.509	1.179	0.6	0.0355069	1	0.369385	3.10289e+08	1.57847e+08	2.63214e+08	14.38	40.89	3.34	243938641	2.52147e+08	255444238	317134147	3.4894e+08	3.39826e+08	9.83658e+07	1.03389e+08	1.06054e+08	1.77017e+08	1.809e+08	1.85155e+08	2.11294e+08	2.2382e+08	1.99278e+08	2.15426e+08	High	High	High	High	High	High	High
High	Q01081	Splicing factor U2AF 35 kDa subunit OS=Homo sapiens OX=9606 GN=U2AF1 PE=1 SV=3	0	FALSE	11.418	16	3	23	3	240	27.9	8.81	39.44	U2AF1	0.635	1.188	0.754	0.0360627	0.820426	0.724038	3.76879e+07	2.39301e+07	3.17347e+07	7.52	29.11	12.66	3.43106e+07	3.92175e+07	3.61447e+07	3.30006e+07	3.58393e+07	3.3478e+07	2.74241e+07	2.96712e+07	30948735	1.21291e+07	1.39525e+07	1.53649e+07	1.95032e+07	2.79024e+07	24543259	2.72238e+07	High	High	High	High	High	High	High
High	P51659	Peroxisomal multifunctional enzyme type 2 OS=Homo sapiens OX=9606 GN=HSD17B4 PE=1 SV=3	0	FALSE	55.058	25	13	132	13	736	79.6	8.84	317.6	HSD17B4	0.72	1.114	0.802	0.0361092	1	0.443246	1.15508e+08	8.31921e+07	1.03711e+08	14.9	15.43	3.19	86471781	8.8523e+07	1.02801e+08	116524253	1.22654e+08	1.32523e+08	6.49877e+07	6.90647e+07	7.48845e+07	7.37692e+07	71856933	7.65312e+07	8.42325e+07	8.9894e+07	7.7123e+07	8.74261e+07	High	High	High	High	High	High	High
High	Q9Y3U8	60S ribosomal protein L36 OS=Homo sapiens OX=9606 GN=RPL36 PE=1 SV=3	0	FALSE	9.434	29	3	43	3	105	12.2	11.59	97.57	RPL36	0.669	1.15	0.769	0.0361896	0.967083	0.600494	6.95974e+07	4.65445e+07	6.05018e+07	4.65	25.26	6.27	59728860	63999353	62871665	65553454	70909698	68943022	3.24059e+07	36821424	4.02291e+07	40633032	47884211	4.99093e+07	50003130	52742006	44680653	4.79415e+07	High	High	High	High	High	High	High
High	Q96RR4	Calcium/calmodulin-dependent protein kinase kinase 2 OS=Homo sapiens OX=9606 GN=CAMKK2 PE=1 SV=2	0	FALSE	5.601	5	2	3	2	588	64.7	6.68	2.23	CAMKK2	1.915	0.473	0.906	0.0363628	0.0814023	1	1.78078e+06	3.41061e+06	3.76561e+06	20.05	21.78	16.89			1.81925e+06	1.46383e+06	1.59667e+06	2.42679e+06	3.39836e+06	3.72126e+06	4.52066e+06	1.81946e+06	2.4212e+06	2.36318e+06	2.90661e+06	3.25474e+06	2.05814e+06	3.52104e+06	Not Found	Not Found	Peak Found	Peak Found	Peak Found	Peak Found	High
High	Q9NQP4	Prefoldin subunit 4 OS=Homo sapiens OX=9606 GN=PFDN4 PE=1 SV=1	0	FALSE	16.766	28	3	32	3	134	15.3	4.53	77.06	PFDN4	0.784	1.347	1.057	0.0375128	0.183042	1	1.40851e+08	1.10487e+08	1.04558e+08	8.57	18.58	3.62	1.16794e+08	1.12946e+08	1.30479e+08	1.27685e+08	152777788	1.47087e+08	107763306	104604143	1.19729e+08	60082834	6.10729e+07	9.2908e+07	77957000	9.04373e+07	8.04888e+07	90114017	High	High	High	High	High	High	High
High	P63173	60S ribosomal protein L38 OS=Homo sapiens OX=9606 GN=RPL38 PE=1 SV=2	0	FALSE	19.963	47	4	64	4	70	8.2	10.1	155.85	RPL38	0.876	1.211	1.061	0.0375621	0.00829252	0.489062	6.36331e+07	5.57682e+07	5.25486e+07	2.8	4.7	8.89	5.43273e+07	59613790	6.27801e+07	5.48409e+07	6.49489e+07	6.08517e+07	5.32817e+07	5.50938e+07	5.15932e+07	4.11394e+07	4.54842e+07	4.49413e+07	4.35216e+07	4.42466e+07	4.01775e+07	3.87365e+07	High	High	High	High	High	High	High
High	Q9BUJ2	Heterogeneous nuclear ribonucleoprotein U-like protein 1 OS=Homo sapiens OX=9606 GN=HNRNPUL1 PE=1 SV=2	0	FALSE	75.361	18	14	165	14	856	95.7	6.92	410.87	HNRNPUL1	0.725	1.105	0.801	0.0375966	1	0.443246	1.6065e+08	1.16466e+08	1.45375e+08	4.67	23.01	4.89	140921181	1.63322e+08	1.51085e+08	139764835	1.536e+08	1.63211e+08	125185124	1.40448e+08	133290140	76785799	5.98683e+07	7.8259e+07	1.15794e+08	1.29679e+08	1.10232e+08	1.18635e+08	High	High	High	High	High	High	High
High	P04899	Guanine nucleotide-binding protein G(i) subunit alpha-2 OS=Homo sapiens OX=9606 GN=GNAI2 PE=1 SV=3	0	FALSE	38.251	27	8	88	4	355	40.4	5.54	181.37	GNAI2	0.765	1.131	0.865	0.0379094	0.857461	0.717379	4.90184e+07	3.74874e+07	4.33587e+07	10.84	7.69	7.68	4.60108e+07	4.59358e+07	4.78686e+07	3.52176e+07	4.04181e+07	4.76482e+07	38230558	38655452	3.89218e+07	2.57526e+07	2.76253e+07	2.90099e+07	3.39779e+07	3.69137e+07	3.44878e+07	3.27802e+07	Peak Found	Peak Found	High	Peak Found	High	High	High
High	P61289	Proteasome activator complex subunit 3 OS=Homo sapiens OX=9606 GN=PSME3 PE=1 SV=1	0	FALSE	5.873	9	2	14	2	254	29.5	5.95	36.84	PSME3	0.765	1.058	0.81	0.0382222	1	0.371913	8.59199e+06	6.57644e+06	8.1173e+06	9.18	18.58	3.42	7297135	7.22957e+06	8484310	7.30371e+06	9990305	8936397	5882483	4.68197e+06	5429685	5.73527e+06	5.20064e+06	6.2555e+06	6077812	6.85795e+06	6.36797e+06	7.04138e+06	Peak Found	Peak Found	High	High	High	High	High
High	Q9NTJ3	Structural maintenance of chromosomes protein 4 OS=Homo sapiens OX=9606 GN=SMC4 PE=1 SV=2	0	FALSE	125.079	25	28	300	28	1288	147.1	6.79	629.03	SMC4	1.376	0.789	1.086	0.0383475	0.323668	1	7.90954e+08	1.08799e+09	1.00222e+09	9.96	20.59	2.99	5.80586e+08	6.43189e+08	8.23073e+08	6.75386e+08	7.9658e+08	8.22608e+08	7.97694e+08	8.87158e+08	922697016	9.67997e+08	1.02774e+09	1.0692e+09	7.66982e+08	8.30228e+08	7.78874e+08	8.98196e+08	High	High	High	High	High	High	High
High	Q92499	ATP-dependent RNA helicase DDX1 OS=Homo sapiens OX=9606 GN=DDX1 PE=1 SV=2	0	FALSE	136.708	43	26	378	26	740	82.4	7.23	907.36	DDX1	0.8	1.084	0.867	0.0388929	1	0.548055	2.87256e+08	2.29786e+08	2.64976e+08	5.5	13.75	2.79	2.53856e+08	2.84825e+08	2.63651e+08	2.31928e+08	2.93721e+08	2.7987e+08	2.41668e+08	2.61051e+08	2.49647e+08	1.47493e+08	1.5735e+08	1.69938e+08	2.15222e+08	226310660	1.99733e+08	2.21939e+08	High	High	High	High	High	High	High
High	P09429	High mobility group protein B1 OS=Homo sapiens OX=9606 GN=HMGB1 PE=1 SV=3	0	FALSE	51.452	27	9	100	9	215	24.9	5.74	231.29	HMGB1	0.28	1.574	0.44	0.0391569	1	0.489023	1.27891e+08	3.5768e+07	8.12514e+07	17.05	76.85	8.21	102921459	1.11433e+08	1.07197e+08	1.40712e+08	163054921	133705430	1.73061e+07	7144198	11741906	5.47727e+07	5.22909e+07	5.75402e+07	6.46705e+07	6.81064e+07	54722722	7.62055e+07	High	High	High	High	High	High	High
High	P07737	Profilin-1 OS=Homo sapiens OX=9606 GN=PFN1 PE=1 SV=2	0	FALSE	34.308	64	7	117	7	140	15	8.27	227.82	PFN1	0.81	1.1	0.892	0.0399321	0.917401	0.675075	3.11119e+08	2.52077e+08	2.82732e+08	3.54	15.06	3.07	2.85218e+08	2.96385e+08	2.8797e+08	2.70777e+08	3.07413e+08	2.95286e+08	2.57588e+08	2.84194e+08	2.77829e+08	1.72573e+08	161002577	1.69565e+08	2.26525e+08	235432689	2.22158e+08	2.35698e+08	High	High	High	High	High	High	High
High	O60493	Sorting nexin-3 OS=Homo sapiens OX=9606 GN=SNX3 PE=1 SV=3	0	FALSE	8.06	14	2	24	2	162	18.8	8.66	47.92	SNX3	0.49	1.466	0.718	0.0400805	0.70675	0.885181	6.03645e+06	2.95486e+06	4.11735e+06	20.78	44.21	6.79	4.9389e+06	7.80973e+06	4370642	5.43516e+06	5.7654e+06	6.4581e+06	3.48351e+06	5.65153e+06	2.49884e+06	2.63644e+06	1.27412e+06	1901709	3.2417e+06	3.32645e+06	3.15849e+06	4.00231e+06	High	High	High	High	High	High	High
High	O00763	Acetyl-CoA carboxylase 2 OS=Homo sapiens OX=9606 GN=ACACB PE=1 SV=3	0	FALSE	298.739	25	63	1076	33	2458	276.4	6.49	2386.27	ACACB	1.233	1.002	1.235	0.0418022	1	0.164818	1.90548e+08	2.35003e+08	1.90258e+08	4.35	13.63	5.46	1.68108e+08	1.80252e+08	1.6594e+08	1.64829e+08	1.85073e+08	1.90967e+08	1.92581e+08	201673362	2.05756e+08	2.02433e+08	2.07624e+08	2.09624e+08	1.60165e+08	1.64511e+08	1.41655e+08	1.55393e+08	High	High	High	High	High	High	High
High	P00338	L-lactate dehydrogenase A chain OS=Homo sapiens OX=9606 GN=LDHA PE=1 SV=2	0	FALSE	57.915	34	12	200	10	332	36.7	8.27	464.05	LDHA	0.834	1.035	0.863	0.0426599	1	0.264522	2.33201e+08	1.94594e+08	2.25416e+08	1.39	13.23	3.7	2.04831e+08	2.13683e+08	2.29451e+08	2.03833e+08	2.29438e+08	2.26084e+08	1.92246e+08	2.11674e+08	2.20232e+08	1.28085e+08	125309254	1.43982e+08	1.72047e+08	1.88359e+08	1.7367e+08	2.06298e+08	High	High	High	High	High	High	High
High	P18077	60S ribosomal protein L35a OS=Homo sapiens OX=9606 GN=RPL35A PE=1 SV=2	0	FALSE	6.485	21	3	29	3	110	12.5	11.06	45.88	RPL35A	0.714	0.995	0.71	0.0448026	1	0.131546	9.26203e+07	6.6087e+07	9.31051e+07	9.85	20.32	3.15	7.74254e+07	7.66668e+07	79939187	91275996	99091727	9.53968e+07	4.70281e+07	55384479	5.93619e+07	6.23763e+07	6.41688e+07	5.91144e+07	7.36021e+07	7.85759e+07	7.30369e+07	77040373	High	High	High	High	High	High	High
High	Q15691	Microtubule-associated protein RP/EB family member 1 OS=Homo sapiens OX=9606 GN=MAPRE1 PE=1 SV=3	0	FALSE	49.397	36	8	135	8	268	30	5.14	400.82	MAPRE1	0.704	1.159	0.817	0.0448026	1	0.540485	2.52664e+08	1.77993e+08	2.17946e+08	6.63	22.04	5.19	2.20374e+08	2.4068e+08	2.07763e+08	2.24645e+08	2.36509e+08	2.4942e+08	1.94473e+08	213980677	2.1261e+08	1.03827e+08	1.15855e+08	1.13575e+08	1.84642e+08	1.82638e+08	1.67435e+08	1.78877e+08	High	High	High	High	High	High	High
High	Q14012	Calcium/calmodulin-dependent protein kinase type 1 OS=Homo sapiens OX=9606 GN=CAMK1 PE=1 SV=1	0	FALSE	8.138	14	3	4	3	370	41.3	5.29	1.83	CAMK1	0.522	8.109	4.231	0.0448779			1.66183e+06	867105	204934	16.37	11.35		1.45078e+06			1.17728e+06	1.84613e+06		642405	829400	916833	677749						178101	High	High	Not Found	Peak Found	Peak Found	Not Found	High
High	Q92576	PHD finger protein 3 OS=Homo sapiens OX=9606 GN=PHF3 PE=1 SV=3	0	FALSE	32.874	8	10	39	10	2039	229.3	6.96	31.46	PHF3	2.124	0.661	1.405	0.0463232	0.68943	0.946862	5.00037e+06	1.06202e+07	7.56043e+06	31.77	23.4	17.09	4.09638e+06	4.92163e+06	7.78795e+06	5.89271e+06	3.13475e+06	4.62031e+06	9.82566e+06	1.29729e+07	1.07429e+07	7.92185e+06	5.13966e+06	6.32023e+06	6.99248e+06	4.87966e+06	5.96956e+06	6.35278e+06	High	High	High	High	High	High	High
High	Q9UG63	ATP-binding cassette sub-family F member 2 OS=Homo sapiens OX=9606 GN=ABCF2 PE=1 SV=2	0	FALSE	23.856	14	8	81	8	623	71.2	7.37	155.71	ABCF2	0.812	1.012	0.822	0.0463232	1	0.295461	7.0416e+07	5.72048e+07	6.95562e+07	5.45	11.09	7.65	6.60621e+07	6.97779e+07	6.69276e+07	6.22158e+07	6.79257e+07	6.48728e+07	6.3558e+07	6.17403e+07	5.71276e+07	4.19429e+07	3.95508e+07	4.60244e+07	5.76216e+07	6.21236e+07	5.07111e+07	5.4449e+07	High	High	High	High	High	High	High
High	P62750	60S ribosomal protein L23a OS=Homo sapiens OX=9606 GN=RPL23A PE=1 SV=1	0	FALSE	25.447	33	6	159	6	156	17.7	10.45	376.5	RPL23A	0.75	1.026	0.77	0.0463232	1	0.215769	3.8491e+08	2.88847e+08	3.75185e+08	8.66	17.29	2.6	306599568	318545456	353522758	359600352	396051572	417692186	215805122	249832780	252837350	249326938	256562088	283903348	285209302	311923278	290637024	330728574	High	High	High	High	High	High	High
High	Q9Y285	Phenylalanine--tRNA ligase alpha subunit OS=Homo sapiens OX=9606 GN=FARSA PE=1 SV=3	0	FALSE	30.697	18	7	49	7	508	57.5	7.8	86.5	FARSA	0.645	1.042	0.672	0.0467332	1	0.253181	3.25952e+07	2.10224e+07	3.12681e+07	25.37	5.07	22.67	3.26781e+07	2.66353e+07	22787897	4.11983e+07	3.62428e+07	2.72942e+07	1.87372e+07	2.20065e+07	2.14584e+07	1.65214e+07	1.59239e+07	1.55414e+07	2.33161e+07	1.95969e+07	2.53259e+07	3.50696e+07	High	High	High	High	High	High	High
High	P62491	Ras-related protein Rab-11A OS=Homo sapiens OX=9606 GN=RAB11A PE=1 SV=3	0	FALSE	9.676	18	4	34	4	216	24.4	6.57	65.28	RAB11A	0.423	1.209	0.511	0.0469964	1	0.30643	3.06567e+07	1.29563e+07	2.53671e+07	9.17	55.41	2.21	2.67682e+07	2.92192e+07	2.5504e+07	2.8805e+07	2.59081e+07	3.02298e+07	5918754	6.3113e+06	8.84719e+06	18101280	1.62125e+07	1.5245e+07	20103108	20835353	19909679	2.20081e+07	High	High	High	High	High	High	High
High	Q13263	Transcription intermediary factor 1-beta OS=Homo sapiens OX=9606 GN=TRIM28 PE=1 SV=5	0	FALSE	137.315	54	22	312	22	835	88.5	5.77	797.57	TRIM28	0.741	1.339	0.993	0.0471976	0.176976	1	2.72275e+08	2.01882e+08	2.03368e+08	6.02	20.72	2.91	2.64957e+08	2.67349e+08	2.64143e+08	2.33376e+08	2.65231e+08	2.54178e+08	2.3028e+08	2.44628e+08	234243628	1.31284e+08	1.29066e+08	1.3122e+08	1.64141e+08	177511779	1.51551e+08	1.73242e+08	High	High	High	High	High	High	High
High	P62314	Small nuclear ribonucleoprotein Sm D1 OS=Homo sapiens OX=9606 GN=SNRPD1 PE=1 SV=1	0	FALSE	19.509	38	3	65	3	119	13.3	11.56	182.08	SNRPD1	0.823	1.174	0.967	0.0476359	0.334906	1	6.9317e+07	5.70814e+07	5.90284e+07	5.25	12.35	9.47	62680405	66510968	6.42879e+07	6.52664e+07	6.54458e+07	6.49457e+07	59677865	59424437	6.03636e+07	3.69297e+07	3.7426e+07	4.36516e+07	47641308	54949473	3.95136e+07	5.02856e+07	High	High	High	High	High	High	High
High	Q9BYW2	Histone-lysine N-methyltransferase SETD2 OS=Homo sapiens OX=9606 GN=SETD2 PE=1 SV=3	0	FALSE	8.339	2	3	12	3	2564	287.4	6.14	10.04	SETD2	22.787	0.046	1.051	0.0483301	0.183042	1	482488	1.09946e+07	1.04599e+07	137.58	8.11	6.26	158735	7.12003e+06	138664	316006	633516	8.32247e+06	9.96726e+06	1.06543e+07	13146679	8.09568e+06	8.82678e+06	8.86534e+06	8.45243e+06	9.66192e+06	7582790	8.89973e+06	Peak Found	Peak Found	Peak Found	High	Peak Found	Peak Found	High
High	Q9Y6J9	TAF6-like RNA polymerase II p300/CBP-associated factor-associated factor 65 kDa subunit 6L OS=Homo sapiens OX=9606 GN=TAF6L PE=1 SV=1	0.001	FALSE	3.802	5	2	4	2	622	67.8	8.97	0	TAF6L	2.355	0.557	1.311	0.0488534	0.409909	1	2.30885e+06	5.4377e+06	4.14843e+06	50.3	34.75	16.83	1181502	2.44341e+06	1.93575e+06	603394	3.6218e+06	3.24217e+06	3.51853e+06	4.74635e+06	3843353	4.65757e+06	6.70395e+06	6.26154e+06	2804959	3.37259e+06	3.28507e+06	4.55935e+06	Peak Found	Peak Found	Peak Found	Peak Found	High	Peak Found	High
High	A2A3N6	Putative PIP5K1A and PSMD4-like protein OS=Homo sapiens OX=9606 GN=PIPSL PE=5 SV=1	0	FALSE	33.591	9	5	50	3	862	95	5.71	169.05	PIPSL	3.324	0.737	2.45	0.0488534	1	0.431209	3.19997e+06	1.06354e+07	4.34012e+06	79.74	9.99	52.54	2.95067e+06	2826642	3.21424e+06	2670728	1.20477e+07	2857990	9851601	1.03501e+07	8941961	8504404	6945962	8.71107e+06	3.06903e+06	8.1906e+06	2.65471e+06	4.21996e+06	Peak Found	Peak Found	High	Peak Found	Peak Found	Peak Found	High
High	Q5VV42	Threonylcarbamoyladenosine tRNA methylthiotransferase OS=Homo sapiens OX=9606 GN=CDKAL1 PE=1 SV=1	0	FALSE	5	4	2	5	2	579	65.1	7.46	7.46	CDKAL1	0.292	2.629	0.768	0.0488534	0.635837	1	1.20456e+07	3.51979e+06	4.58236e+06	51.79	23.22	67.39	8.19138e+06	1.98317e+07	1.48553e+07	7.41968e+06	3810856	1.76967e+07	3042573	2.57014e+06	3.70451e+06	3.71658e+06	2375776	3.44116e+06	1.0338e+07	4.02412e+06	2.90615e+06	3.82416e+06	High	Peak Found	High	Peak Found	Peak Found	Peak Found	Peak Found
High	P14324	Farnesyl pyrophosphate synthase OS=Homo sapiens OX=9606 GN=FDPS PE=1 SV=4	0	FALSE	13.256	12	4	32	4	419	48.2	6.15	52.89	FDPS	1.248	0.841	1.05	0.0488534	0.351635	1	1.64747e+07	2.05627e+07	1.95886e+07	14.73	8.96	9.69	1.34862e+07	1.76579e+07	1.70825e+07	1.11204e+07	17283976	1.43084e+07	1.75539e+07	2.01803e+07	21450380	1.85473e+07	1.54066e+07	1.66805e+07	1.6405e+07	1.51745e+07	1.68697e+07	1.60818e+07	High	High	High	Peak Found	High	High	High
High	Q8NCM8	Cytoplasmic dynein 2 heavy chain 1 OS=Homo sapiens OX=9606 GN=DYNC2H1 PE=1 SV=4	0	FALSE	12.996	1	5	10	5	4307	492.3	6.54	10.17	DYNC2H1	0.846	1.192	1.008	0.0488534	0.0337098	1	6.65913e+07	5.63128e+07	5.5859e+07	5.89	2.58	13.17	6.18785e+07	6.83805e+07	6.42348e+07	56070190	6.524e+07	6.30797e+07	5.29369e+07	57905071	5.55881e+07	4.24764e+07	4.37971e+07	4.39537e+07	45556389	48591184	32725191	4.70915e+07	High	Peak Found	High	High	High	Peak Found	Peak Found
High	P22570-7	Isoform 7 of NADPH:adrenodoxin oxidoreductase, mitochondrial OS=Homo sapiens OX=9606 GN=FDXR	0	FALSE	8.56	9	4	17	3	522	57.3	9.2	16.19	FDXR	1.523	0.868	1.323	0.0488534	1	0.639528	5.8987e+07	8.98482e+07	6.79205e+07	6.42	29.66	4.28	5.45002e+07	5.03354e+07	5.1618e+07	52512184	5.69813e+07	61325134	6.40762e+07	68061818	67346350	9.22653e+07	94688528	92093863	5.82643e+07	56983930	52118285	58615926	High	High	High	High	High	High	High
High	Q02224	Centromere-associated protein E OS=Homo sapiens OX=9606 GN=CENPE PE=1 SV=2	0	FALSE	12.581	2	4	7	3	2701	316.2	5.64	7.06	CENPE	1.888	0.483	0.912	0.049044	0.146503	1	4.70051e+06	8.87318e+06	9.72833e+06	41.07	7.38	20.49	2.38475e+06	5027005	5.8695e+06	3.54867e+06	3.37163e+06	8.25558e+06	8.33938e+06	9.74962e+06	8.75626e+06	6.39102e+06	6.99096e+06	6.35583e+06	5.23285e+06	8856055	8.17063e+06	7.83187e+06	Peak Found	Peak Found	High	Peak Found	Peak Found	Peak Found	Peak Found
High	Q9UPQ9	Trinucleotide repeat-containing gene 6B protein OS=Homo sapiens OX=9606 GN=TNRC6B PE=1 SV=4	0	FALSE	96.8	15	18	181	18	1833	193.9	6.76	445.9	TNRC6B	1.241	0.902	1.12	0.049044	0.541821	1	1.32253e+08	1.64132e+08	1.46611e+08	16.94	8.21	6.79	1.21912e+08	1.30544e+08	132672775	9.34323e+07	124588513	8.88025e+07	1.52559e+08	1.78918e+08	1.60652e+08	1.30956e+08	1.10054e+08	1.2894e+08	1.09825e+08	1.29383e+08	1.21575e+08	1.21753e+08	High	High	High	High	High	High	High
High	Q9P258	Protein RCC2 OS=Homo sapiens OX=9606 GN=RCC2 PE=1 SV=2	0	FALSE	82.314	34	14	216	14	522	56	8.78	564.87	RCC2	0.859	1.033	0.887	0.0495569	1	0.416407	1.61836e+08	1.38966e+08	1.56736e+08	10.83	4.83	4.59	1.28395e+08	139583605	141251742	1.51495e+08	1.80879e+08	1.80473e+08	124747079	136026190	124770623	1.0805e+08	1.09939e+08	113023583	123668447	1.32529e+08	1.26535e+08	1.28734e+08	High	High	High	High	High	High	High
High	P62244	40S ribosomal protein S15a OS=Homo sapiens OX=9606 GN=RPS15A PE=1 SV=2	0	FALSE	54.414	43	7	181	7	130	14.8	10.13	481.14	RPS15A	0.863	1.107	0.955	0.0495569	0.428737	1	3.30472e+08	2.85049e+08	2.98436e+08	4.45	10.11	3.9	316504328	3.10686e+08	3.18746e+08	2.87732e+08	3.20729e+08	3.15593e+08	2.85232e+08	309246031	3.1063e+08	1.95311e+08	2.03373e+08	2.07197e+08	2.44192e+08	257553676	2.22626e+08	2.46798e+08	High	High	High	High	High	High	High
High	P20020	Plasma membrane calcium-transporting ATPase 1 OS=Homo sapiens OX=9606 GN=ATP2B1 PE=1 SV=4	0	FALSE	43.239	11	9	97	9	1220	134.6	5.91	149.67	ATP2B1	1.079	0.94	1.014	0.0495569	0.203033	1	6.71466e+08	7.2437e+08	7.14269e+08	3.21	3.91	3.45	550648639	6.40107e+08	6.55367e+08	5.87448e+08	6.60021e+08	6.5142e+08	6.72447e+08	7.56252e+08	742437806	5.30234e+08	5.35296e+08	5.7039e+08	5.72372e+08	6.3682e+08	5.34556e+08	6.12845e+08	High	High	High	High	High	High	High
High	Q9NYF8	Bcl-2-associated transcription factor 1 OS=Homo sapiens OX=9606 GN=BCLAF1 PE=1 SV=2	0	FALSE	71.664	18	11	161	10	920	106.1	9.98	330.12	BCLAF1	0.731	1.068	0.781	0.0503198	1	0.443246	7.10116e+07	5.19213e+07	6.652e+07	15.69	7.02	14.29	5.50633e+07	5.13306e+07	6.63884e+07	63786509	7.9983e+07	8.43446e+07	4.57365e+07	4.78677e+07	5.23992e+07	3.88195e+07	4.39446e+07	4.65424e+07	4.29819e+07	64262072	4.81481e+07	6.09731e+07	High	High	High	High	High	High	High
High	Q3ZCQ8	Mitochondrial import inner membrane translocase subunit TIM50 OS=Homo sapiens OX=9606 GN=TIMM50 PE=1 SV=2	0	FALSE	33.216	21	5	49	5	353	39.6	8.37	105.11	TIMM50	0.775	1.559	1.209	0.0504382	0.00343233	0.125875	2.44204e+07	1.89301e+07	1.56638e+07	4.04	15.42	7.53	2.24738e+07	2.20811e+07	2.36875e+07	2.0411e+07	23792322	2.54379e+07	1.87434e+07	2.07908e+07	2.48123e+07	1.3088e+07	1.32978e+07	1.39755e+07	1.19525e+07	1.1671e+07	1.24404e+07	1.41137e+07	High	High	High	High	High	High	High
High	Q15036	Sorting nexin-17 OS=Homo sapiens OX=9606 GN=SNX17 PE=1 SV=1	0	FALSE	9.704	12	4	15	4	470	52.9	7.46	22.45	SNX17	0.713	1.032	0.736	0.0507218	1	0.221905	1.24069e+07	8.84025e+06	1.2017e+07	10.54	20.6	14.69	1.22426e+07	1.20671e+07	1.16789e+07	8.85077e+06	1.18827e+07	1.24878e+07	9363635	7143517	1.03705e+07	6.23634e+06	7.35155e+06	4.80019e+06	10350849	11738424	8.42626e+06	8.78011e+06	High	High	Peak Found	Peak Found	Peak Found	High	Peak Found
High	Q8WXH0	Nesprin-2 OS=Homo sapiens OX=9606 GN=SYNE2 PE=1 SV=3	0	FALSE	328.887	16	87	616	86	6885	795.9	5.36	1128.66	SYNE2	1.238	0.91	1.126	0.0511788	0.987501	0.686132	2.85486e+08	3.53381e+08	3.1388e+08	5.85	10.38	5.45	2.55719e+08	2.63232e+08	2.74719e+08	2.37387e+08	2.76669e+08	3.16762e+08	3.51578e+08	3.74719e+08	3.65206e+08	2.34954e+08	2.65854e+08	2.40001e+08	2.5862e+08	2.72715e+08	2.21822e+08	2.64757e+08	High	High	High	High	High	High	High
High	Q9Y295	Developmentally-regulated GTP-binding protein 1 OS=Homo sapiens OX=9606 GN=DRG1 PE=1 SV=1	0	FALSE	43.916	24	7	106	7	367	40.5	8.9	260.79	DRG1	0.718	1.709	1.227	0.0512342	0.0798246	1	4.32436e+07	3.10486e+07	2.53102e+07	7.68	26.79	13.65	4.01286e+07	40347293	3.77396e+07	4.13544e+07	4.21116e+07	3.88331e+07	3.08045e+07	3.55353e+07	3.21532e+07	2.26226e+07	1.56327e+07	1.4166e+07	22350556	1.73763e+07	2.05084e+07	2.07239e+07	High	High	High	High	High	High	High
High	P62857	40S ribosomal protein S28 OS=Homo sapiens OX=9606 GN=RPS28 PE=1 SV=1	0	FALSE	6.325	30	2	20	2	69	7.8	10.7	21.6	RPS28	0.724	1.955	1.415	0.0517427	0.00423172	0.17956	2.12501e+07	1.5383e+07	1.08689e+07	9.75	16.85	13.34	1.66726e+07	16171655	2.07314e+07	19828444	2.05845e+07	2.20787e+07	1.59721e+07	14197608	1.82673e+07	1.24612e+07	9145261	10628540	8.02788e+06	8.31827e+06	9.99648e+06	1.01175e+07	High	High	High	High	High	High	High
High	P35232	Prohibitin OS=Homo sapiens OX=9606 GN=PHB PE=1 SV=1	0	FALSE	42.517	43	10	163	10	272	29.8	5.76	370.67	PHB1	1.085	0.966	1.049	0.0517427	0.795282	0.912708	1.9609e+08	2.12836e+08	2.02921e+08	2.79	4.43	1.71	1.74106e+08	1.72387e+08	1.87921e+08	165787369	1.96976e+08	1.93862e+08	1.76549e+08	2.04395e+08	2.08695e+08	1.64398e+08	1.68762e+08	1.74476e+08	158600071	1.67567e+08	1.56808e+08	1.78617e+08	High	High	High	High	High	High	High
High	P34897	Serine hydroxymethyltransferase, mitochondrial OS=Homo sapiens OX=9606 GN=SHMT2 PE=1 SV=3	0	FALSE	13.247	10	5	29	5	504	56	8.53	12.55	SHMT2	0.42	1.322	0.555	0.0520012	1	0.446339	2.26488e+07	9.5091e+06	1.71356e+07	8.89	56.95	7.3	2.02549e+07	2.1202e+07	1.86527e+07	1.95343e+07	20636969	2.48567e+07	4.71054e+06	5.95104e+06	4.38902e+06	1.13599e+07	13548672	1.28856e+07	1.35244e+07	1.42068e+07	1.49664e+07	1.49275e+07	High	High	High	Peak Found	High	High	Peak Found
High	P26358	DNA (cytosine-5)-methyltransferase 1 OS=Homo sapiens OX=9606 GN=DNMT1 PE=1 SV=2	0	FALSE	43.563	10	12	76	12	1616	183.1	7.75	153.52	DNMT1	0.843	1.094	0.922	0.0520012	0.703926	0.9993	3.83103e+07	3.23036e+07	3.5027e+07	8.77	9.19	6.7	2.9687e+07	3.29489e+07	3.67999e+07	3.68168e+07	4.17628e+07	3.7787e+07	2.8352e+07	3.18945e+07	2.61322e+07	2.44611e+07	2.66302e+07	2.70118e+07	2.8709e+07	2.63046e+07	26144449	31134354	High	High	High	High	High	High	High
High	Q9UNM6	26S proteasome non-ATPase regulatory subunit 13 OS=Homo sapiens OX=9606 GN=PSMD13 PE=1 SV=2	0	FALSE	16.793	16	6	33	6	376	42.9	5.81	39.87	PSMD13	1.268	0.749	0.95	0.0524481	0.0580062	1	2.3781e+07	3.01442e+07	3.17474e+07	16.05	6.43	6.98	2.07672e+07	1.93706e+07	2.73476e+07	20782162	24467116	1.71946e+07	2.45163e+07	3.06199e+07	32314059	2.13221e+07	2.35458e+07	2.4108e+07	2.56743e+07	26190912	2.29081e+07	3.05883e+07	High	High	High	High	High	High	High
High	Q16643	Drebrin OS=Homo sapiens OX=9606 GN=DBN1 PE=1 SV=4	0	FALSE	22.145	15	5	28	5	649	71.4	4.45	50.28	DBN1	1.767	0.839	1.482	0.0528865	1	0.464432	1.32818e+07	2.34684e+07	1.5838e+07	29.61	17.36	30.51	1.02854e+07	1.09874e+07	1.42454e+07	1.40717e+07	5.76723e+06	14741824	19093522	2.11192e+07	1.87185e+07	2.01675e+07	2.00906e+07	2.37449e+07	1.12314e+07	7.51437e+06	1.34891e+07	16724724	Peak Found	Peak Found	High	High	Peak Found	Peak Found	High
High	P09661	U2 small nuclear ribonucleoprotein A' OS=Homo sapiens OX=9606 GN=SNRPA1 PE=1 SV=2	0	FALSE	10.389	15	3	17	3	255	28.4	8.62	22.76	SNRPA1	0.654	0.939	0.614	0.0540713	1	0.0382647	2.15004e+07	1.40587e+07	2.28991e+07	16.31	23.72	24.59	1.76612e+07	1.47477e+07	2.25424e+07	1.84143e+07	2.60894e+07	2.16434e+07	1.172e+07	1.49178e+07	1.46332e+07	1.05196e+07	5.32445e+06	11390460	1.85431e+07	2.9783e+07	1.70793e+07	1.92771e+07	High	High	High	High	High	High	Peak Found
High	P08708	40S ribosomal protein S17 OS=Homo sapiens OX=9606 GN=RPS17 PE=1 SV=2	0	FALSE	12.985	25	3	23	3	135	15.5	9.85	58.95	RPS17	0.673	1.195	0.804	0.0540713	0.922969	0.784942	3.37316e+07	2.26934e+07	2.82373e+07	8.75	25.98	4.75	28122204	28276786	28207044	31694938	34747360	35179612	15518876	18918252	17659542	20351994	24353482	21915916	22714596	24449174	21201076	22646424	High	High	High	High	High	High	High
High	P52272	Heterogeneous nuclear ribonucleoprotein M OS=Homo sapiens OX=9606 GN=HNRNPM PE=1 SV=3	0	FALSE	106.916	36	22	344	22	730	77.5	8.7	773.3	HNRNPM	0.799	1.085	0.867	0.0556907	1	0.445187	3.46772e+08	2.77018e+08	3.19525e+08	7.87	8.06	7.89	2.59529e+08	2.86393e+08	3.44536e+08	2.98067e+08	3.46939e+08	3.53897e+08	2.43142e+08	2.74668e+08	2.76831e+08	2.37128e+08	2.35658e+08	2.03424e+08	2.42052e+08	2.49721e+08	2.54752e+08	305448674	High	High	High	High	High	High	High
High	P18615	Negative elongation factor E OS=Homo sapiens OX=9606 GN=NELFE PE=1 SV=3	0	FALSE	12.305	12	3	17	3	380	43.2	9.33	34.09	NELFE	0.57	1.204	0.686	0.0561154	1	0.443246	4.91933e+06	2.80205e+06	4.08674e+06	16.46	23.88	27.01	4617821	4.17538e+06	3257088	4235998	5579172	4.92541e+06	2.55601e+06	2606555	2.15488e+06	2.10868e+06	3.29882e+06	2.60846e+06	3.11837e+06	4977396	2.3942e+06	3.68241e+06	High	High	High	High	High	High	Peak Found
High	Q15029	116 kDa U5 small nuclear ribonucleoprotein component OS=Homo sapiens OX=9606 GN=EFTUD2 PE=1 SV=1	0	FALSE	88.837	25	19	249	18	972	109.4	5	508.3	EFTUD2	0.827	1.163	0.961	0.0568095	0.437911	1	1.15457e+08	9.54299e+07	9.92977e+07	8.88	14.43	5.34	1.0032e+08	1.23805e+08	115061142	9.16352e+07	1.14116e+08	1.06332e+08	9.62758e+07	9.606e+07	1.02441e+08	5.78592e+07	7.30349e+07	5.97037e+07	7.85774e+07	8.37169e+07	7.61881e+07	77459284	High	High	High	High	High	High	High
High	P00558	Phosphoglycerate kinase 1 OS=Homo sapiens OX=9606 GN=PGK1 PE=1 SV=3	0	FALSE	129.24	53	17	304	17	417	44.6	8.1	862.29	PGK1	0.804	1.463	1.176	0.0568095	0.0152248	0.596604	3.18619e+08	2.56153e+08	2.17798e+08	9.76	13.15	2.55	3.18143e+08	3.03328e+08	3.10655e+08	2.74427e+08	2.76581e+08	280664230	2.63498e+08	2.78386e+08	272845637	1.81453e+08	1.73616e+08	1.67694e+08	1.73398e+08	1.82515e+08	1.67922e+08	1.80703e+08	High	High	High	High	High	High	High
High	Q9UGP4	LIM domain-containing protein 1 OS=Homo sapiens OX=9606 GN=LIMD1 PE=1 SV=1	0	FALSE	50.689	29	11	98	11	676	72.1	6.65	179.94	LIMD1	0.834	1.102	0.92	0.0571242	0.976262	0.74674	8.40391e+07	7.01157e+07	7.62367e+07	10.94	11	8.79	90495920	7.69725e+07	7.71811e+07	7.61462e+07	8.33681e+07	7.55602e+07	6.98355e+07	74058149	7.2448e+07	5.12021e+07	4.71022e+07	4.70812e+07	6.87228e+07	6.68032e+07	5.60108e+07	6.23562e+07	High	High	High	High	High	High	High
High	P52209	6-phosphogluconate dehydrogenase, decarboxylating OS=Homo sapiens OX=9606 GN=PGD PE=1 SV=3	0	FALSE	68.168	35	13	181	12	483	53.1	7.23	396.87	PGD	0.902	1.043	0.941	0.0571674	1	0.432145	2.79018e+08	2.51772e+08	2.6747e+08	5.68	4.3	1.71	2.59866e+08	2.6131e+08	2.47903e+08	2.48156e+08	2.53747e+08	2.71387e+08	2.36048e+08	2.49637e+08	2.61719e+08	1.79871e+08	1.95618e+08	1.89227e+08	2.18494e+08	2.262e+08	2.03609e+08	2.31541e+08	High	High	High	High	High	High	High
High	Q14566	DNA replication licensing factor MCM6 OS=Homo sapiens OX=9606 GN=MCM6 PE=1 SV=1	0	FALSE	73.149	25	16	166	16	821	92.8	5.41	406.12	MCM6	0.86	1.116	0.96	0.057288	0.298199	1	1.45488e+08	1.25139e+08	1.30363e+08	6.19	7.71	4.58	1.24748e+08	1.28104e+08	1.29654e+08	1.29489e+08	1.57628e+08	1.47903e+08	1.16049e+08	1.43534e+08	1.26369e+08	8.72109e+07	9.63474e+07	9.85312e+07	105837857	1.07127e+08	1.02539e+08	1.05925e+08	High	High	High	High	High	High	High
High	P00403	Cytochrome c oxidase subunit 2 OS=Homo sapiens OX=9606 GN=MT-CO2 PE=1 SV=1	0	FALSE	7.564	15	3	15	3	227	25.5	4.82	5.74	MT-CO2	0.474	1.058	0.501	0.0579334	1	0.421867	1.1003e+07	5.21272e+06	1.04035e+07	6.57	44.48	28.37	8.63618e+06	10773571	1.06076e+07	9.58439e+06	1.17386e+07	10547725	3.56192e+06	3910184	4.75738e+06	8.2799e+06	5964007	4589133	8.56726e+06	8.42854e+06	9703422	5.25213e+06	High	High	High	High	High	High	Peak Found
High	Q96AE4	Far upstream element-binding protein 1 OS=Homo sapiens OX=9606 GN=FUBP1 PE=1 SV=3	0	FALSE	28.422	14	7	59	6	644	67.5	7.61	88.54	FUBP1	0.59	1.285	0.758	0.0588878	1	0.619597	3.7273e+07	2.19864e+07	2.90091e+07	22.13	38.84	31.18	3.15009e+07	2.59837e+07	3.60755e+07	4.47948e+07	36393626	4.89579e+07	1.13959e+07	8.09443e+06	2.46747e+07	15381605	2.13991e+07	1.90528e+07	25726804	36912053	1.65154e+07	22489856	High	High	High	High	High	High	Peak Found
High	P52594	Arf-GAP domain and FG repeat-containing protein 1 OS=Homo sapiens OX=9606 GN=AGFG1 PE=1 SV=2	0	FALSE	12.888	7	2	21	2	562	58.2	8.63	74.01	AGFG1	0.583	1.314	0.766	0.0607727	0.58722	1	6.34278e+06	3.69882e+06	4.82719e+06	16.6	18.98	27.67	5172398	6271505	4994899	6.23296e+06	7.05916e+06	4718943	2979443	4.22616e+06	5187699	3.00307e+06	2.67264e+06	2658109	4324582	3.59481e+06	4529523	2.64909e+06	High	High	High	High	High	High	High
High	O75475	PC4 and SFRS1-interacting protein OS=Homo sapiens OX=9606 GN=PSIP1 PE=1 SV=1	0	FALSE	20.261	10	5	21	5	530	60.1	9.13	22.21	PSIP1	0.702	0.864	0.606	0.0617458	0.975348	0.0272506	3.18773e+07	2.23773e+07	3.69023e+07	11.83	18.34	9.81	2.25977e+07	31215773	2.91396e+07	3.0893e+07	27620223	3.30397e+07	1.7496e+07	17925271	2.08277e+07	2.10902e+07	2.13484e+07	1.93172e+07	2.94264e+07	2.57563e+07	2.79503e+07	3.33389e+07	Peak Found	High	High	High	High	High	High
High	Q9Y4P3	Transducin beta-like protein 2 OS=Homo sapiens OX=9606 GN=TBL2 PE=1 SV=1	0	FALSE	13.742	11	4	32	4	447	49.8	9.44	70.38	TBL2	0.844	1.015	0.857	0.0623321	1	0.304619	1.19449e+07	1.0083e+07	1.17626e+07	8.74	8.16	5.21	10015538	1.14867e+07	1.09622e+07	9.09375e+06	1.22596e+07	13189236	8.51101e+06	1.00747e+07	11287634	7.54466e+06	8.19156e+06	7.2321e+06	9.69888e+06	9132464	8876158	1.03418e+07	High	High	High	High	High	High	High
High	Q92552	28S ribosomal protein S27, mitochondrial OS=Homo sapiens OX=9606 GN=MRPS27 PE=1 SV=3	0	FALSE	6.483	5	2	10	2	414	47.6	6.18	7.2	MRPS27	1.447	0.69	0.999	0.0641364	0.313981	1	4.75482e+07	6.88009e+07	6.88772e+07	25.38	14.23	10.96	3.15488e+07	3.26626e+07	6.14098e+07	3.70841e+07	5.24275e+07	5.93303e+07	6.28178e+07	7.23234e+07	9.025e+07	4.53725e+07	5.33018e+07	5.40024e+07	4.56165e+07	54840680	55730324	63398168	Peak Found	High	High	Peak Found	High	High	High
High	P30101	Protein disulfide-isomerase A3 OS=Homo sapiens OX=9606 GN=PDIA3 PE=1 SV=4	0	FALSE	20.459	16	6	43	6	505	56.7	6.35	74.24	PDIA3	0.871	1.28	1.115	0.0655558	0.0331598	0.919023	4.91246e+07	4.28016e+07	3.83904e+07	6.57	6.18	7.86	4.41833e+07	4.1236e+07	5.19815e+07	43060402	4.81946e+07	4.62806e+07	4.18254e+07	41961391	4.4473e+07	32640686	3.03258e+07	3.22118e+07	34955586	3.302e+07	2.87348e+07	3.26652e+07	High	High	High	High	High	High	High
High	Q9P0L0	Vesicle-associated membrane protein-associated protein A OS=Homo sapiens OX=9606 GN=VAPA PE=1 SV=3	0	FALSE	25.495	22	5	73	4	249	27.9	8.62	176.43	VAPA	0.879	1.094	0.961	0.0659454	0.385954	1	5.29993e+07	4.65761e+07	4.84513e+07	6.35	8.66	3.23	4.87613e+07	4.87253e+07	4.92706e+07	52390449	5.2379e+07	5.00546e+07	4.59321e+07	4.94708e+07	42878803	3.83498e+07	3.32997e+07	3.49102e+07	3.83768e+07	4.16004e+07	3.69453e+07	3.97688e+07	High	High	High	High	High	High	High
High	P23193	Transcription elongation factor A protein 1 OS=Homo sapiens OX=9606 GN=TCEA1 PE=1 SV=2	0	FALSE	11.503	15	4	13	4	301	33.9	8.38	16.39	TCEA1	0.491	1.483	0.729	0.0661715	1	0.645978	1.34538e+07	6.60989e+06	9.07183e+06	24.44	32.46	10.65	1.16556e+07	1.25252e+07	7.3018e+06	1.18512e+07	8.90113e+06	1.46639e+07	5389409	6.58234e+06	2.64186e+06	6.6294e+06	5.7558e+06	5.28426e+06	8.35017e+06	6.94137e+06	7.09934e+06	7.69103e+06	High	Peak Found	High	High	High	High	Peak Found
High	P05023	Sodium/potassium-transporting ATPase subunit alpha-1 OS=Homo sapiens OX=9606 GN=ATP1A1 PE=1 SV=1	0	FALSE	73.707	22	16	221	16	1023	112.8	5.49	590.67	ATP1A1	0.882	1.095	0.966	0.0665566	0.366645	1	1.41342e+08	1.24706e+08	1.29074e+08	3.28	8.56	6.5	126155758	137545586	1.34124e+08	1.25083e+08	1.36191e+08	1.34229e+08	1.22195e+08	128489207	134154598	90489177	86732482	8.98666e+07	1.05601e+08	1.10826e+08	87849548	110170803	High	High	High	High	High	High	High
High	Q9ULV4	Coronin-1C OS=Homo sapiens OX=9606 GN=CORO1C PE=1 SV=1	0	FALSE	14.962	10	5	46	5	474	53.2	7.08	90.15	CORO1C	1.127	0.788	0.888	0.0668782	0.0138467	0.496549	2.23991e+07	2.52447e+07	2.84209e+07	5.31	6.86	5.98	2.10673e+07	1.95303e+07	2.01883e+07	1.98175e+07	2.26809e+07	2.18273e+07	2.09657e+07	2.64309e+07	2.80834e+07	1.87413e+07	19948922	1.97963e+07	2.04364e+07	2.46209e+07	22507213	24043762	High	High	High	High	High	High	High
High	Q8IVD9	NudC domain-containing protein 3 OS=Homo sapiens OX=9606 GN=NUDCD3 PE=1 SV=3	0	FALSE	7.713	8	2	7	2	361	40.8	5.25	3.29	NUDCD3	1.254	1.014	1.272	0.066974	1	0.0914309	5.32264e+06	6.67304e+06	5.24679e+06	8.73	7.49	4.99	5321816	4.51428e+06	4906697	4652899		5.5566e+06	6328273	6.9024e+06		4830413	4621113		4431497	4224331	3.91372e+06	4666706	High	High	High	Peak Found	Not Found	High	High
High	P61224	Ras-related protein Rap-1b OS=Homo sapiens OX=9606 GN=RAP1B PE=1 SV=1	0	FALSE	12.979	28	4	31	4	184	20.8	5.78	27.9	RAP1B	0.588	1.514	0.89	0.066974	0.523517	1	3.00038e+07	1.76338e+07	1.98212e+07	12.46	34.69	17.95	2.66866e+07	30317491	28290531	22589145	2.57956e+07	34986769	9.74774e+06	2.18008e+07	13849511	2.02403e+07	1.09882e+07	1.86404e+07	1.37829e+07	2.16044e+07	1.64076e+07	1.58865e+07	High	High	High	High	High	High	High
High	P35606	Coatomer subunit beta' OS=Homo sapiens OX=9606 GN=COPB2 PE=1 SV=2	0	FALSE	30.45	13	8	55	8	906	102.4	5.27	121.45	COPB2	0.75	0.921	0.69	0.066974	1	0.159399	3.11478e+07	2.33529e+07	3.38288e+07	27.07	11.98	3.95	2.44759e+07	48869751	3.16203e+07	2.73317e+07	2.90256e+07	3.06038e+07	2.12088e+07	2.52614e+07	28227351	1.69968e+07	1.53837e+07	18796437	28487178	2.86262e+07	25736538	28521453	High	High	High	High	High	High	High
High	P12270	Nucleoprotein TPR OS=Homo sapiens OX=9606 GN=TPR PE=1 SV=3	0	FALSE	68.183	10	18	105	17	2363	267.1	5.02	228.29	TPR	0.817	1.199	0.98	0.066974	0.13678	1	1.51949e+08	1.24162e+08	1.26737e+08	8.18	8.08	8.07	1.40224e+08	1.37391e+08	1.30746e+08	1.45593e+08	1.52689e+08	1.35639e+08	1.33888e+08	1.24195e+08	1.22993e+08	8.90275e+07	9.79619e+07	9.85047e+07	1.0311e+08	1.0393e+08	8.42465e+07	1.15258e+08	High	High	High	High	High	High	High
High	Q16777	Histone H2A type 2-C OS=Homo sapiens OX=9606 GN=HIST2H2AC PE=1 SV=4	0	FALSE	19.212	33	5	56	3	129	14	10.9	86.3	H2AC20	0.656	1.073	0.704	0.066974	1	0.371913	1.67049e+08	1.09637e+08	1.55663e+08	29	10.15	3.39	1.13303e+08	1.2046e+08	1.19707e+08	1.95794e+08	2.19137e+08	2.11019e+08	1.15353e+08	1.20327e+08	1.1516e+08	7.7569e+07	8.11541e+07	7.91648e+07	1.25094e+08	1.29231e+08	1.25479e+08	1.33002e+08	High	High	High	High	High	High	High
High	P52732	Kinesin-like protein KIF11 OS=Homo sapiens OX=9606 GN=KIF11 PE=1 SV=2	0	FALSE	94.718	25	21	245	21	1056	119.1	5.64	523.77	KIF11	1.23	0.822	1.01	0.0674691	0.226101	1	1.71497e+08	2.1086e+08	2.08686e+08	6.51	12.86	3.87	1.52172e+08	153608002	1.88327e+08	144495134	1.708e+08	1.67069e+08	2.03606e+08	222371765	253691604	1.37116e+08	146138015	1.59628e+08	1.57876e+08	1.75484e+08	159767714	1.90576e+08	High	High	High	High	High	High	High
High	P09211	Glutathione S-transferase P OS=Homo sapiens OX=9606 GN=GSTP1 PE=1 SV=2	0	FALSE	33.864	42	6	72	6	210	23.3	5.64	163.32	GSTP1	0.77	1.173	0.903	0.0678638	0.511959	1	7.13657e+07	5.4916e+07	6.08257e+07	7.73	17.43	3.35	6.62825e+07	7.44259e+07	61770585	6.08547e+07	7.09426e+07	6.96539e+07	6.54941e+07	6.14905e+07	6.17064e+07	36131583	3.78319e+07	3.92679e+07	4.79855e+07	5.14395e+07	4.73661e+07	4.98625e+07	High	High	High	High	High	High	High
High	P62277	40S ribosomal protein S13 OS=Homo sapiens OX=9606 GN=RPS13 PE=1 SV=2	0	FALSE	17.02	25	3	34	3	151	17.2	10.54	84.34	RPS13	0.664	1.17	0.777	0.0686684	1	0.733571	4.80669e+07	3.19147e+07	4.10723e+07	21.89	25.86	14.22	5.78853e+07	54498320	3.51022e+07	43998289	4.5158e+07	4.19249e+07	24801731	2.42669e+07	2.08468e+07	29305782	3.04971e+07	3.00198e+07	3.58484e+07	39014556	2.64207e+07	3.23545e+07	High	High	High	High	High	High	High
High	O75886	Signal transducing adapter molecule 2 OS=Homo sapiens OX=9606 GN=STAM2 PE=1 SV=1	0	FALSE	45.322	22	10	138	8	525	58.1	5.07	343.54	STAM2	0.795	1.059	0.842	0.0691353	1	0.505248	1.92722e+08	1.53219e+08	1.81969e+08	2.21	17.32	4.88	1.68289e+08	1.77955e+08	1.82197e+08	1.64643e+08	197140159	192213877	1.66432e+08	1.72849e+08	1.78222e+08	9.90056e+07	9.7208e+07	1.08127e+08	1.51869e+08	155680977	136930751	1.48529e+08	High	High	High	High	High	High	High
High	Q58D62	SWISS-PROT:Q58D62 (Bos taurus) Fetuin-B precursor	0	TRUE	12.624	11	2	15	2	387	42.6	5.77	25.67	FETUB	0.3	2.062	0.619	0.0696205	0.66459	1	1.2366e+07	3.71078e+06	5.99841e+06	44.75	21.86	9.54	15011608	1.12448e+07	12065971	5.37432e+06	4000346	1.31937e+07		3.67331e+06	3.3271e+06	2.79994e+06	4.06468e+06	4241478	4.44062e+06	5.40582e+06	4.95587e+06	4654112	High	High	High	High	Peak Found	High	Not Found
High	Q99459	Cell division cycle 5-like protein OS=Homo sapiens OX=9606 GN=CDC5L PE=1 SV=2	0	FALSE	34.871	18	9	41	9	802	92.2	8.18	52.1	CDC5L	0.339	1.734	0.588	0.0696861	0.674367	1	2.19632e+07	7.4475e+06	1.26656e+07	38.97	50	30.4	9.79563e+06	1.6216e+07	1.39811e+07	2.55171e+07	3.10887e+07	2.70973e+07	5.58401e+06	8.95407e+06	2.71642e+06	9.6527e+06	4.70955e+06	1.07313e+07	1.09757e+07	1.12577e+07	4.83344e+06	1.04431e+07	High	High	High	High	High	High	Peak Found
High	P37268	Squalene synthase OS=Homo sapiens OX=9606 GN=FDFT1 PE=1 SV=1	0	FALSE	6.713	7	2	3	2	417	48.1	6.54	3.67	FDFT1	0.585	1.659	0.972	0.0706289	0.229884	1	4.50614e+06	2.63808e+06	2.71542e+06	34.88	34.95	7.98	4.00589e+06	7937626	4.251e+06	3.43565e+06	4.03106e+06	4.58063e+06	3.02877e+06	4.11553e+06	3521921	1.57736e+06	1.50439e+06	1.47164e+06	2.36673e+06	2.09647e+06	2.01054e+06	2.43318e+06	Peak Found	Peak Found	Peak Found	Peak Found	Peak Found	High	Peak Found
High	O75396	Vesicle-trafficking protein SEC22b OS=Homo sapiens OX=9606 GN=SEC22B PE=1 SV=4	0	FALSE	18.114	28	4	31	4	215	24.6	6.92	71.93		0.764	1.469	1.123	0.0706289	0.102202	1	1.75402e+07	1.34074e+07	1.19419e+07	10.97	11.5	21.65	1.817e+07	1.60352e+07	17023502	1.35924e+07	1.57696e+07	1.87613e+07	13078414	1.07618e+07	1.40822e+07	9.63159e+06	9.55525e+06	1.1976e+07	1.27954e+07	8.32595e+06	8.60203e+06	1.09991e+07	High	High	High	High	High	High	High
High	O00264	Membrane-associated progesterone receptor component 1 OS=Homo sapiens OX=9606 GN=PGRMC1 PE=1 SV=3	0	FALSE	20.757	32	4	55	3	195	21.7	4.7	117.08	PGRMC1	0.711	1.185	0.842	0.0706289	0.42254	1	3.45472e+07	2.45458e+07	2.91603e+07	10.51	10.91	21.97	3.12651e+07	3.69281e+07	3.33636e+07	2.76428e+07	2.90106e+07	3.3893e+07	1.93315e+07	24070955	24800960	2.01887e+07	2.28449e+07	1.94253e+07	2.4896e+07	15895021	20628655	2.74695e+07	High	High	High	High	High	High	High
High	O14579	Coatomer subunit epsilon OS=Homo sapiens OX=9606 GN=COPE PE=1 SV=3	0	FALSE	54.669	30	8	91	8	308	34.5	5.12	224.4	COPE	0.812	1.393	1.13	0.0706289	0.0741515	1	5.00821e+07	4.06493e+07	3.59582e+07	7.32	18.1	3.13	4.82373e+07	4.57794e+07	47946847	4.81061e+07	44666665	49563563	43160346	4.30284e+07	4.53799e+07	2.87105e+07	26021002	2.35353e+07	2.87637e+07	3.10236e+07	2.61439e+07	3.09071e+07	High	High	High	High	High	High	High
High	Q9Y2J2-2	Isoform 2 of Band 4.1-like protein 3 OS=Homo sapiens OX=9606 GN=EPB41L3	0	FALSE	92.834	31	19	224	18	865	96.5	5.43	575.12	EPB41L3	0.824	1.022	0.842	0.0706289	1	0.462977	1.26048e+08	1.03841e+08	1.23327e+08	2.91	14.76	7.14	1.16109e+08	1.14032e+08	118033934	1.12116e+08	1.23881e+08	1.24435e+08	109441604	1.14952e+08	1.15449e+08	70473840	6.77625e+07	7.13212e+07	1.01749e+08	1.05753e+08	9.25892e+07	9.46204e+07	High	High	High	High	High	High	High
High	Q01518	Adenylyl cyclase-associated protein 1 OS=Homo sapiens OX=9606 GN=CAP1 PE=1 SV=5	0	FALSE	48.735	21	9	169	9	475	51.9	8.06	420.15	CAP1	0.798	1.198	0.956	0.0706289	0.557628	1	1.7342e+08	1.38418e+08	1.44737e+08	2.01	16.85	5.41	1.5507e+08	1.6074e+08	1.64911e+08	1.52138e+08	1.64378e+08	1.70433e+08	1.46698e+08	1.59977e+08	1.58809e+08	8.75599e+07	9.38013e+07	93810128	1.15685e+08	1.34439e+08	1.08405e+08	1.24506e+08	High	High	High	High	High	High	High
High	P23588	Eukaryotic translation initiation factor 4B OS=Homo sapiens OX=9606 GN=EIF4B PE=1 SV=2	0	FALSE	59.88	25	12	234	12	611	69.1	5.73	520.12	EIF4B	0.718	0.95	0.681	0.0706289	1	0.219283	1.50677e+08	1.08137e+08	1.5869e+08	6.58	25.83	11.28	1.46413e+08	1.37946e+08	1.50707e+08	1.32883e+08	1.35904e+08	1.44493e+08	1.04553e+08	1.51975e+08	116262044	6.75435e+07	5.56407e+07	81756793	1.27009e+08	1.07031e+08	1.25687e+08	1.36322e+08	High	High	High	High	High	High	High
High	Q9BZZ5	Apoptosis inhibitor 5 OS=Homo sapiens OX=9606 GN=API5 PE=1 SV=3	0	FALSE	14.451	7	3	26	3	524	59	7.34	55.83	API5	0.548	1.626	0.89	0.0706294	0.510623	1	2.03197e+07	1.11269e+07	1.24989e+07	21.1	34.84	11.2	1.75733e+07	1.15902e+07	1.70498e+07	17930472	2.22595e+07	2.40136e+07	6309471	7.71446e+06	9334511	1.24738e+07	1.03123e+07	1.20365e+07	1.0047e+07	9.52793e+06	9.39125e+06	12775515	High	High	High	High	High	High	High
High	P62263	40S ribosomal protein S14 OS=Homo sapiens OX=9606 GN=RPS14 PE=1 SV=3	0	FALSE	54.624	47	7	210	7	151	16.3	10.05	552.81	RPS14	0.961	0.985	0.946	0.0706294	1	0.265739	4.06415e+08	3.90428e+08	4.12667e+08	3.01	2.99	1.12	3.70226e+08	373371380	3.90786e+08	377861467	3.99439e+08	3.96695e+08	3.59348e+08	3.71752e+08	4.03926e+08	2.86621e+08	3.11886e+08	3.1008e+08	3.28269e+08	341117813	3.1485e+08	3.58847e+08	High	High	High	High	High	High	High
High	Q9Y333	U6 snRNA-associated Sm-like protein LSm2 OS=Homo sapiens OX=9606 GN=LSM2 PE=1 SV=1	0	FALSE	9.605	32	2	18	2	95	10.8	6.52	45.47	LSM2	0.524	100	100	0.0711566			4.15952e+06	2.18034e+06		28.05	27.26		4.77048e+06	3902506	3.3848e+06	4.82485e+06	4.02824e+06	2389394	1.5125e+06	3.30842e+06	3.13086e+06	1.54165e+06	1.67992e+06	1.76777e+06					High	High	High	High	High	High	High
High	P61604	10 kDa heat shock protein, mitochondrial OS=Homo sapiens OX=9606 GN=HSPE1 PE=1 SV=2	0	FALSE	15.613	52	5	50	5	102	10.9	8.92	104.46	HSPE1	0.397	1.176	0.466	0.0717019	1	0.416407	6.44254e+07	2.55538e+07	5.47954e+07	22.1	61.33	6.61	4.4569e+07	4.89455e+07	53767610	6.48272e+07	76283262	84246469	10745188	14566935	14713093	3.34882e+07	3.48444e+07	4.27584e+07	40807153	44419085	4.52956e+07	4.9539e+07	High	High	High	High	High	High	Peak Found
High	Q04637	Eukaryotic translation initiation factor 4 gamma 1 OS=Homo sapiens OX=9606 GN=EIF4G1 PE=1 SV=4	0	FALSE	294.738	37	50	959	46	1599	175.4	5.33	2285.81	EIF4G1	0.781	1.15	0.898	0.0719796	0.804385	1	1.48522e+09	1.15972e+09	1.29178e+09	1.82	18.27	0.83	1.29001e+09	1.38797e+09	1.43839e+09	1.30496e+09	1.41288e+09	1.43231e+09	1.26116e+09	1.3288e+09	1.39587e+09	756716388	758335458	7.80527e+08	1.01378e+09	1.0912e+09	9.97861e+08	1.12073e+09	High	High	High	High	High	High	High
High	Q8TAG9	Exocyst complex component 6 OS=Homo sapiens OX=9606 GN=EXOC6 PE=1 SV=3	0	FALSE	5.831	3	2	8	2	804	93.7	6.2	3.59	EXOC6	0.324	1.342	0.435	0.0721466	1	0.645978	5.80602e+06	1.87969e+06	4.32597e+06	13.62	63.21	23.37	4915136	5.53001e+06	7003775	4.54253e+06	5.03283e+06	6.1508e+06	5.20798e+06	1.68459e+06	5410458	1.3695e+06	1427410	1.54629e+06	4.77555e+06	3.37096e+06	3573991	3.12752e+06	High	High	Peak Found	Peak Found	High	Peak Found	Peak Found
High	Q96GQ7	Probable ATP-dependent RNA helicase DDX27 OS=Homo sapiens OX=9606 GN=DDX27 PE=1 SV=2	0	FALSE	12.282	6	4	14	4	796	89.8	9.28	4.08	DDX27	0.266	1.049	0.279	0.0721466	1	0.253587	6.50461e+06	1.73049e+06	6.20308e+06	43.9	54.94	49.23	2.28009e+06	5.83725e+06	3.39443e+06	5.8522e+06	9.68025e+06	7.83464e+06	958722	1.34793e+06	1.3437e+06	1.85015e+06	3242894	1.76868e+06	3.71491e+06	2.10382e+06	6.25582e+06	7.63276e+06	High	High	High	High	High	High	High
High	P13693	Translationally-controlled tumor protein OS=Homo sapiens OX=9606 GN=TPT1 PE=1 SV=1	0	FALSE	16.438	16	2	43	2	172	19.6	4.93	82.96	TPT1	0.655	1.462	0.958	0.0725476	0.316914	1	1.61665e+07	1.05959e+07	1.10571e+07	22.92	30.24	8.51	2.06721e+07	2.02312e+07	1.4198e+07	13938519	1.61248e+07	1.35252e+07	1.37463e+07	13597144	12733095	5.23742e+06	6.85547e+06	6.80086e+06	8.67183e+06	9.40599e+06	9.52036e+06	8.84439e+06	High	High	High	High	High	High	High
High	Q8N163	Cell cycle and apoptosis regulator protein 2 OS=Homo sapiens OX=9606 GN=CCAR2 PE=1 SV=2	0	FALSE	38.585	17	10	46	10	923	102.8	5.22	98.33	CCAR2	0.752	0.985	0.741	0.073433	1	0.559824	3.21226e+07	2.41717e+07	3.2613e+07	12.86	13.08	20.24	3.55204e+07	2.97218e+07	2.66448e+07	2.80305e+07	3.20325e+07	31578231	1.85827e+07	2.53075e+07	2.37699e+07	21387398	1.91111e+07	1.62482e+07	2.52821e+07	2.95229e+07	1.63102e+07	2.8925e+07	High	High	High	High	High	High	High
High	O00425	Insulin-like growth factor 2 mRNA-binding protein 3 OS=Homo sapiens OX=9606 GN=IGF2BP3 PE=1 SV=2	0	FALSE	72.18	31	15	178	13	579	63.7	8.87	384.52	IGF2BP3	0.922	0.973	0.897	0.0740083	0.973719	0.0324992	3.40034e+08	3.13573e+08	3.49516e+08	2.87	4.23	1.43	2.96501e+08	3.27931e+08	3.2704e+08	3.03612e+08	3.2567e+08	324558916	2.83597e+08	3.12552e+08	3.3215e+08	2.29181e+08	2.62862e+08	2.49342e+08	2.83331e+08	2.94197e+08	2.67324e+08	3.01178e+08	High	High	High	High	High	High	High
High	Q9H307	Pinin OS=Homo sapiens OX=9606 GN=PNN PE=1 SV=5	0	FALSE	9.603	5	2	24	2	717	81.6	7.14	44.63	PNN	0.579	1.264	0.732	0.0741327	1	0.726853	9.0722e+06	5.2551e+06	7.17483e+06	15.8	46.41	14.71	9.30851e+06	6.56908e+06	8480695	9.61134e+06	9.17157e+06	8237678	4.91353e+06	5.6979e+06	9.40986e+06	2.0449e+06	2.28937e+06	4.10844e+06	5.22805e+06	5083949	6362912	6.76999e+06	High	High	High	High	High	High	High
High	Q9NZZ3	Charged multivesicular body protein 5 OS=Homo sapiens OX=9606 GN=CHMP5 PE=1 SV=1	0	FALSE	6.033	15	2	26	2	219	24.6	4.83	21.54	CHMP5	0.709	1.222	0.867	0.0747308	0.817178	1	2.85769e+07	2.02679e+07	2.33773e+07	9.36	22.74	8.65	2.78278e+07	2.43536e+07	2.42596e+07	2.75136e+07	2.7451e+07	2.88632e+07	2.34762e+07	2.67621e+07	2.11052e+07	1.34926e+07	15133028	1.16455e+07	21194095	19436307	18101582	19100944	High	High	High	High	High	High	High
High	Q13200	26S proteasome non-ATPase regulatory subunit 2 OS=Homo sapiens OX=9606 GN=PSMD2 PE=1 SV=3	0	FALSE	98.734	20	16	239	16	908	100.1	5.2	482.32	PSMD2	1.27	0.873	1.11	0.075239	0.679781	1	1.27906e+08	1.62501e+08	1.46442e+08	6.09	17.38	4.5	1.01289e+08	1.19936e+08	1.31406e+08	1.03527e+08	125582068	1.26395e+08	1.62218e+08	1.87907e+08	1.9447e+08	9.4585e+07	1.15145e+08	1.14134e+08	1.10808e+08	1.20131e+08	1.14926e+08	1.33863e+08	High	High	High	High	High	High	High
High	Q13033-2	Isoform Alpha of Striatin-3 OS=Homo sapiens OX=9606 GN=STRN3	0	FALSE	4.674	5	2	3	2	713	77.7	5.26	1.96	STRN3	0.823	1.534	1.262	0.0758803	0.00144711	0.0277668	9.59181e+06	7.88992e+06	6.25132e+06	9.63	5.89	4.84	8.10304e+06	9357608	7514363	8664908	8819963	10030678	7.63353e+06	7817663	7.67918e+06	5953296	6.78944e+06	5.98998e+06	5327016	5118998	4.88003e+06	5.31293e+06	Peak Found	Peak Found	High	Peak Found	Peak Found	Peak Found	Peak Found
High	O75533	Splicing factor 3B subunit 1 OS=Homo sapiens OX=9606 GN=SF3B1 PE=1 SV=3	0	FALSE	78.552	18	17	149	17	1304	145.7	7.09	256.3	SF3B1	0.718	1.073	0.77	0.0762343	0.987501	0.852495	7.92496e+07	5.69338e+07	7.38921e+07	18.04	16.13	9.49	7.30726e+07	6.03084e+07	71784460	6.55919e+07	93245105	1.04906e+08	4.69599e+07	5.18592e+07	6.0847e+07	4.01961e+07	5.57919e+07	58466553	4.892e+07	60766794	5.78455e+07	6.65969e+07	High	High	High	High	High	High	High
High	P46013	Proliferation marker protein Ki-67 OS=Homo sapiens OX=9606 GN=MKI67 PE=1 SV=2	0	FALSE	60.125	11	21	114	21	3256	358.5	9.45	182.32	MKI67	1.159	0.851	0.986	0.0786081	0.145331	1	4.13392e+07	4.78933e+07	4.85669e+07	7.34	6.41	8	3.44645e+07	3.58823e+07	3.49232e+07	3.78877e+07	4.25844e+07	4.28129e+07	4.66766e+07	4.86308e+07	4.77538e+07	3.6243e+07	3.38146e+07	3.52787e+07	4.12908e+07	4.31241e+07	3.52128e+07	38386675	High	High	High	High	High	High	High
High	Q15717	ELAV-like protein 1 OS=Homo sapiens OX=9606 GN=ELAVL1 PE=1 SV=2	0	FALSE	45.893	33	11	163	11	326	36.1	9.17	410.75	ELAVL1	0.88	1.107	0.975	0.0790338	0.390547	1	1.28246e+08	1.12876e+08	1.15813e+08	4.41	7	4.18	1.15729e+08	1.20965e+08	1.23384e+08	111941942	1.16146e+08	1.20132e+08	1.11808e+08	1.18769e+08	1.11776e+08	8.60071e+07	8.53434e+07	8.07545e+07	9.46241e+07	1.00117e+08	8.62485e+07	9.51285e+07	High	High	High	High	High	High	High
High	Q99714	3-hydroxyacyl-CoA dehydrogenase type-2 OS=Homo sapiens OX=9606 GN=HSD17B10 PE=1 SV=3	0	FALSE	28.99	33	5	60	5	261	26.9	7.78	129.08	HSD17B10	0.77	1.3	1.001	0.0794325	0.322903	1	1.92115e+07	1.48003e+07	1.47834e+07	6.54	17.14	7.67	1.82372e+07	1.81054e+07	1.71785e+07	1.69245e+07	1.71517e+07	1.88014e+07	1.64224e+07	1.74931e+07	1.55328e+07	1.00936e+07	10964500	9.15004e+06	1.19271e+07	1.42977e+07	1.10492e+07	1.25984e+07	High	High	High	High	High	High	High
High	P11940	Polyadenylate-binding protein 1 OS=Homo sapiens OX=9606 GN=PABPC1 PE=1 SV=2	0	FALSE	268.392	53	44	1011	30	636	70.6	9.5	2494.93	PABPC1	0.76	1.063	0.808	0.0801738	1	0.56089	3.07897e+09	2.33888e+09	2.89528e+09	3.33	20.52	0.65	2.82763e+09	2.8866e+09	3.10079e+09	2.6516e+09	2.97872e+09	2.9669e+09	2.70064e+09	2.89936e+09	2.74123e+09	1.49173e+09	1.52812e+09	1.6034e+09	2.29794e+09	2.46409e+09	2.19879e+09	2.50812e+09	High	High	High	High	High	High	High
High	Q9UQ80	Proliferation-associated protein 2G4 OS=Homo sapiens OX=9606 GN=PA2G4 PE=1 SV=3	0	FALSE	41.486	35	11	109	11	394	43.8	6.55	196.36	PA2G4	0.579	1.311	0.759	0.0809428	1	0.808027	1.341e+08	7.7633e+07	1.02315e+08	15.03	38.35	6.85	1.1815e+08	8.62264e+07	1.27646e+08	1.21859e+08	1.29653e+08	1.49433e+08	4.79932e+07	5.78046e+07	4.37427e+07	8.18082e+07	8.28166e+07	8.30054e+07	7.90981e+07	7.93795e+07	8.44596e+07	9.09945e+07	High	High	High	High	High	High	High
High	P68400	Casein kinase II subunit alpha OS=Homo sapiens OX=9606 GN=CSNK2A1 PE=1 SV=1	0	FALSE	15.413	13	4	35	4	391	45.1	7.74	44.82	CSNK2A1	0.572	1.957	1.119	0.0827543	0.0876273	1	1.48068e+07	8.4643e+06	7.56444e+06	22.67	14.41	28.8	12722600	1.54971e+07	1.4452e+07	8.32864e+06	16786249	10476898	7055652	8.55442e+06	1.12512e+07	6.28235e+06	6690200	6.44903e+06	4.22966e+06	6.40226e+06	8.25644e+06	6.55012e+06	High	High	High	High	High	High	High
High	P12236	ADP/ATP translocase 3 OS=Homo sapiens OX=9606 GN=SLC25A6 PE=1 SV=4	0	FALSE	64.128	36	13	326	2	298	32.8	9.74	683.46	SLC25A6	0.902	1.159	1.045	0.0835616	0.0762455	1	1.98048e+08	1.78548e+08	1.70928e+08	7.16	5.89	3.28	1.87266e+08	2.01515e+08	1.84378e+08	178645817	1.8739e+08	1.79821e+08	1.72294e+08	1.78666e+08	176797678	1.40814e+08	1.31387e+08	1.30167e+08	1.37964e+08	143039653	1.31495e+08	1.40516e+08	High	High	High	High	High	High	High
High	P17480	Nucleolar transcription factor 1 OS=Homo sapiens OX=9606 GN=UBTF PE=1 SV=1	0	FALSE	10.36	5	3	20	3	764	89.4	5.81	46.32	UBTF	0.497	1.543	0.767	0.0848241	0.987501	0.896232	8.75033e+06	4.34981e+06	5.67156e+06	21.78	29.79	45.18	8.87754e+06	8615127	8706867	4313713	7.97312e+06	8.3319e+06	2.89977e+06	5.87105e+06	2641305	3.00299e+06	3.69629e+06	4395418	7991426	6.30303e+06	3285464	3.39655e+06	High	High	High	High	High	High	High
High	P26583	High mobility group protein B2 OS=Homo sapiens OX=9606 GN=HMGB2 PE=1 SV=2	0	FALSE	23.501	18	4	43	4	209	24	7.81	68.1	HMGB2	0.18	1.45	0.261	0.0848241	1	0.343879	6.1355e+07	1.10464e+07	4.2301e+07	34.28	85.44	27.71	3.58618e+07	21492377	5.80438e+07	54463749	66319927	71616716	4.17958e+06	2.99011e+06	4.47467e+06	20041511	2.69207e+07	2.47693e+07	3.35287e+07	2.83574e+07	3.2233e+07	54903752	High	High	High	High	High	High	Peak Found
High	P12956	X-ray repair cross-complementing protein 6 OS=Homo sapiens OX=9606 GN=XRCC6 PE=1 SV=2	0	FALSE	74.833	26	13	243	13	609	69.8	6.64	637.73	XRCC6	0.819	1.079	0.884	0.0848241	1	0.670759	2.39964e+08	1.96477e+08	2.22376e+08	3.33	15.98	8.01	2.14285e+08	220715653	2.46598e+08	209088412	2.36834e+08	2.29894e+08	153181610	1.60776e+08	1.73837e+08	1.71794e+08	1.75211e+08	1.78423e+08	1.98718e+08	1.88409e+08	168971641	1.80841e+08	High	High	High	High	High	High	High
High	Q9UHD1	Cysteine and histidine-rich domain-containing protein 1 OS=Homo sapiens OX=9606 GN=CHORDC1 PE=1 SV=2	0	FALSE	64.299	33	9	148	9	332	37.5	7.87	349.47	CHORDC1	0.676	1.181	0.799	0.0854066	0.962766	0.931303	8.46903e+07	5.7244e+07	7.16841e+07	9.72	25.18	3.86	79830395	8.32564e+07	83873008	7.18139e+07	7.6795e+07	6.93267e+07	7.15213e+07	6.06856e+07	7.93192e+07	3.49886e+07	4.15985e+07	3.6245e+07	5.71947e+07	60341469	5.48238e+07	5.77703e+07	High	High	High	High	High	High	High
High	P05386	60S acidic ribosomal protein P1 OS=Homo sapiens OX=9606 GN=RPLP1 PE=1 SV=1	0	FALSE	17.158	67	3	22	2	114	11.5	4.32	50.96	RPLP1	0.254	100	100	0.0862858			7.68205e+06	1.94953e+06		29.68	63.44		6.72427e+06	7.09523e+06	4.72901e+06	3.40706e+06	7.99029e+06			1.93168e+06		350927	1.88994e+06						High	High	High	High	High	High	High
High	P28482	Mitogen-activated protein kinase 1 OS=Homo sapiens OX=9606 GN=MAPK1 PE=1 SV=3	0	FALSE	22.998	26	8	37	5	360	41.4	6.98	61.26	MAPK1	0.756	1.171	0.885	0.087077	0.815608	1	8.61369e+07	6.51103e+07	7.3565e+07	10.13	17.4	7.22	84254595	8.46005e+07	89102963	6.91443e+07	7.96853e+07	7.40538e+07	6.80175e+07	8.32488e+07	71316206	4.41775e+07	4.16291e+07	4.77617e+07	6.33458e+07	6.50972e+07	5.27616e+07	6.0927e+07	High	High	High	High	High	High	High
High	P39019	40S ribosomal protein S19 OS=Homo sapiens OX=9606 GN=RPS19 PE=1 SV=2	0	FALSE	14.191	23	4	49	4	145	16.1	10.32	99.28	RPS19	0.32	1.568	0.501	0.0874732	1	0.784942	4.3333e+07	1.38555e+07	2.76393e+07	7.92	72.94	12.78	4.00843e+07	3.71523e+07	3.5099e+07	3.84278e+07	4.21913e+07	43180599	5.96079e+06	6.47854e+06	5.75328e+06	2.42289e+07	2.27812e+07	2.56139e+07	2.18493e+07	2.65976e+07	1.75336e+07	24039267	High	High	High	High	High	High	High
High	P61513	60S ribosomal protein L37a OS=Homo sapiens OX=9606 GN=RPL37A PE=1 SV=2	0	FALSE	10.671	28	2	33	2	92	10.3	10.43	72.69	RPL37A	0.854	1.012	0.865	0.0902325	1	0.724038	2.47252e+07	2.11206e+07	2.44284e+07	7.04	10.85	8.6	2.15e+07	2.50519e+07	23846335	2.14256e+07	2.27579e+07	27487866	1.64702e+07	2.03863e+07	19357532	1.63593e+07	1.85955e+07	18911576	1.65047e+07	21472764	1.89813e+07	20858227	High	High	High	High	High	High	High
High	P04183	Thymidine kinase, cytosolic OS=Homo sapiens OX=9606 GN=TK1 PE=1 SV=2	0	FALSE	15.914	22	4	41	4	234	25.5	8.51	52.42	TK1	1.425	0.79	1.126	0.0904328	0.420479	1	1.78767e+07	2.54745e+07	2.26184e+07	21.79	18.32	15.98	1.65828e+07	1.17713e+07	2.05405e+07	1.08818e+07	1.92229e+07	1.65929e+07	2.62174e+07	2.91975e+07	2.90862e+07	1.6992e+07	14831357	1.71986e+07	1.55447e+07	18466522	1.78353e+07	2.47145e+07	High	Peak Found	High	High	High	High	High
High	Q9GZZ1	N-alpha-acetyltransferase 50 OS=Homo sapiens OX=9606 GN=NAA50 PE=1 SV=1	0	FALSE	8.46	19	3	15	3	169	19.4	8.81	5.28	NAA50	0.74	1.013	0.75	0.09047	1	0.457578	7.87597e+06	5.8305e+06	7.77324e+06	18.77	26.76	6.37	8.4983e+06	7.8049e+06	6.4438e+06	9.31076e+06	7.22126e+06	7096786	2347918	5549567	4.96119e+06	4.64797e+06	4.92587e+06	4876725	5408765	6.54323e+06	5.945e+06	6.81593e+06	High	High	High	High	High	High	Peak Found
High	Q14444	Caprin-1 OS=Homo sapiens OX=9606 GN=CAPRIN1 PE=1 SV=2	0	FALSE	117.941	36	19	286	19	709	78.3	5.25	835.2	CAPRIN1	0.751	1.104	0.829	0.0911762	1	0.786191	7.53693e+08	5.6604e+08	6.82552e+08	5.8	21.39	3.34	6.9217e+08	7.65456e+08	7.27688e+08	655551745	7.04198e+08	7.06987e+08	670114231	6.88792e+08	667560843	3.62148e+08	369928448	375020040	5.59755e+08	579619648	5.1745e+08	5.67225e+08	High	High	High	High	High	High	High
High	P26038	Moesin OS=Homo sapiens OX=9606 GN=MSN PE=1 SV=3	0	FALSE	28.16	12	8	114	2	577	67.8	6.4	192.16	MSN	0.605	0.969	0.586	0.0916337	1	0.215576	1.89067e+07	1.14362e+07	1.95144e+07	23.52	34	7.82	1.31984e+07	1.35503e+07	1.55516e+07	22223239	2.19773e+07	21777715	5.48684e+06	9.2077e+06	9.12276e+06	1.21664e+07	1.11288e+07	11307968	1.40037e+07	16068913	1.52568e+07	1.85275e+07	High	High	High	High	High	High	High
High	Q9BY44	Eukaryotic translation initiation factor 2A OS=Homo sapiens OX=9606 GN=EIF2A PE=1 SV=3	0	FALSE	30.814	22	9	56	9	585	64.9	8.87	111.6	EIF2A	0.73	1.293	0.944	0.0916337	0.502579	1	3.01739e+07	2.20306e+07	2.33352e+07	12.94	19.17	12.68	2.6053e+07	3.14175e+07	25440232	3.10623e+07	3.00126e+07	2.53516e+07	2.17295e+07	2.7282e+07	2.66137e+07	1.26424e+07	1.57993e+07	1.54923e+07	1.63219e+07	2.35253e+07	1.79415e+07	2.01362e+07	High	High	High	High	High	High	High
High	P60866	40S ribosomal protein S20 OS=Homo sapiens OX=9606 GN=RPS20 PE=1 SV=1	0	FALSE	20.168	19	2	80	2	119	13.4	9.94	284.15	RPS20	0.93	1.008	0.937	0.0918209	1	0.410073	3.53215e+08	3.28586e+08	3.50541e+08	3.32	3.94	4.79	312627392	334768760	331778900	328988992	342083936	343602020	310766280	344566068	318500836	249013992	254362680	252292258	296838216	300334172	256419490	299847792	High	High	High	High	High	High	High
High	P13987	CD59 glycoprotein OS=Homo sapiens OX=9606 GN=CD59 PE=1 SV=1	0	FALSE	7.652	20	2	21	2	128	14.2	6.48	35.48	CD59	0.772	1.102	0.851	0.0930762	1	0.56089	2.15097e+07	1.66108e+07	1.95132e+07	7.65	18.35	8.84	1.84242e+07	17770616	21697298	2.00833e+07	2.15664e+07	1.90094e+07	1.39412e+07	1.62749e+07	11304576	1.53768e+07	13060716	1.42589e+07	1.61114e+07	1.8597e+07	1.38846e+07	16249126	High	High	High	High	High	High	Peak Found
High	P30086	Phosphatidylethanolamine-binding protein 1 OS=Homo sapiens OX=9606 GN=PEBP1 PE=1 SV=3	0	FALSE	35.81	47	6	82	6	187	21	7.53	235.19	PEBP1	0.744	1.112	0.827	0.0930762	1	0.785583	4.45497e+07	3.31501e+07	4.00663e+07	8.26	19.52	1.43	4.27253e+07	4.263e+07	4.54782e+07	37588909	38215052	42220348	39958210	3.51447e+07	4.18262e+07	2.33775e+07	2.15444e+07	2.33281e+07	3.13422e+07	34529227	3.07242e+07	3.46651e+07	High	High	High	High	High	High	High
High	P63244	Receptor of activated protein C kinase 1 OS=Homo sapiens OX=9606 GN=RACK1 PE=1 SV=3	0	FALSE	158.842	74	28	499	28	317	35.1	7.69	1443.61	RACK1	0.922	1.025	0.945	0.093603	1	0.885987	1.31742e+09	1.21412e+09	1.28475e+09	5.46	5	3.61	1.24791e+09	1.30511e+09	1.29106e+09	1.12893e+09	1.25437e+09	1.24009e+09	1.16027e+09	1.25853e+09	1.23665e+09	884826865	9.26765e+08	900107449	1.04615e+09	1.10009e+09	9.65939e+08	1.05897e+09	High	High	High	High	High	High	High
High	Q9UKM9	RNA-binding protein Raly OS=Homo sapiens OX=9606 GN=RALY PE=1 SV=1	0	FALSE	9.278	10	3	18	3	306	32.4	9.17	37.94	RALY	0.558	1.559	0.87	0.0939511	0.921767	1	1.54004e+07	8.59569e+06	9.88106e+06	27.11	41.37	21.98	1.40229e+07	8334753	20725548	1.17604e+07	1.68617e+07	14562284	7.53023e+06	9.13022e+06	13624086	6735592	3.71226e+06	3.50088e+06	1.11424e+07	7.73945e+06	6.86763e+06	9.2454e+06	High	High	High	High	High	High	Peak Found
High	Q3SX09	TREMBL:Q3SX09 (Bos taurus) similar to HBG protein	0	TRUE	50.975	55	11	131	11	201	22	9.39	292.97		0.744	1.068	0.795	0.0941872	1	0.484726	4.04767e+08	3.0122e+08	3.78854e+08	13.61	19.57	4.39	4.002e+08	4.18092e+08	4.36312e+08	3.16391e+08	3.46543e+08	3.45345e+08	233732317	2.45497e+08	2.43047e+08	2.72137e+08	2.78179e+08	2.83764e+08	3.06817e+08	3.36035e+08	2.76195e+08	3.2164e+08	High	High	High	High	High	High	High
High	P07900	Heat shock protein HSP 90-alpha OS=Homo sapiens OX=9606 GN=HSP90AA1 PE=1 SV=5	0	FALSE	265.675	52	41	962	23	732	84.6	5.02	2583.82	HSP90AA1	0.831	1.11	0.923	0.0949956	0.804723	1	1.23439e+09	1.02606e+09	1.11162e+09	4.17	14.38	2.97	1.13702e+09	1.18856e+09	1.20299e+09	1.06367e+09	1.17655e+09	1.15581e+09	1.07313e+09	1.16937e+09	1.15306e+09	6.88932e+08	7.06364e+08	7.06648e+08	9.07964e+08	9.45508e+08	8.41367e+08	9.29273e+08	High	High	High	High	High	High	High
High	Q15233	Non-POU domain-containing octamer-binding protein OS=Homo sapiens OX=9606 GN=NONO PE=1 SV=4	0	FALSE	139.589	42	18	400	17	471	54.2	8.95	836.54	NONO	0.869	1.058	0.92	0.0974175	0.968695	0.974562	6.71771e+08	5.84087e+08	6.35192e+08	6.19	5.71	7.86	5.34725e+08	5.94501e+08	6.54239e+08	5.79253e+08	6.86795e+08	7.20698e+08	5.41589e+08	5.85026e+08	6.56328e+08	4.26734e+08	4.49245e+08	4.55018e+08	4.52737e+08	5.16819e+08	5.22675e+08	5.72137e+08	High	High	High	High	High	High	High
High	P23284	Peptidyl-prolyl cis-trans isomerase B OS=Homo sapiens OX=9606 GN=PPIB PE=1 SV=2	0	FALSE	13.92	20	4	25	4	216	23.7	9.41	39.61	PPIB	0.502	1.721	0.865	0.0986401	1	0.839634	2.04666e+07	1.0284e+07	1.1889e+07	23.3	61.15	29.54	1.14269e+07	1.73994e+07	1.35104e+07	19437530	2.25953e+07	2.21252e+07		2.79822e+06	2.67913e+06	9.84597e+06	8625845	8262874	6.91703e+06	12459942	1.21451e+07	8313823	High	High	High	High	High	High	Not Found
High	O14867	Transcription regulator protein BACH1 OS=Homo sapiens OX=9606 GN=BACH1 PE=1 SV=2	0	FALSE	26.472	13	8	21	8	736	81.9	5.05	31.9	BACH1	1.193	0.801	0.956	0.0997627	0.199969	1	2.26834e+07	2.70615e+07	2.83113e+07	12.62	11.92	8.46	2.04409e+07	2.46141e+07	1.93228e+07	1.94504e+07	2.27493e+07	1.82802e+07	2.96809e+07	2.80172e+07	3.09933e+07	1.81485e+07	2.00223e+07	2.08091e+07	2.29495e+07	2.33011e+07	1.97332e+07	2.74332e+07	High	High	High	High	Peak Found	Peak Found	High
High	Q9BT78	COP9 signalosome complex subunit 4 OS=Homo sapiens OX=9606 GN=COPS4 PE=1 SV=1	0	FALSE	12.555	12	3	30	3	406	46.2	5.83	73.35	COPS4	0.631	2.383	1.504	0.0997891	0.0608546	1	1.26744e+07	7.99912e+06	5.31878e+06	10.07	37.21	25.86	1.05411e+07	12844269	10112015	12054871	1.20641e+07	1.29191e+07	9.51145e+06	9.86796e+06	9594423	3.68466e+06	5.18517e+06	3.12262e+06	5.61829e+06	5.42037e+06	3.24896e+06	3.82493e+06	High	High	High	High	High	High	High
High	O75821	Eukaryotic translation initiation factor 3 subunit G OS=Homo sapiens OX=9606 GN=EIF3G PE=1 SV=2	0	FALSE	86.673	39	13	211	13	320	35.6	6.13	556.82	EIF3G	0.844	1.042	0.88	0.0997891	1	0.679432	3.66554e+08	3.09485e+08	3.51637e+08	5.99	13.28	2.75	3.43924e+08	3.6889e+08	3.61828e+08	3.11843e+08	339522203	3.50866e+08	3.25671e+08	344888158	3.44079e+08	2.10041e+08	2.12631e+08	2.19008e+08	2.85027e+08	3.00604e+08	2.64809e+08	2.94548e+08	High	High	High	High	High	High	High
High	P16402	Histone H1.3 OS=Homo sapiens OX=9606 GN=HIST1H1D PE=1 SV=2	0	FALSE	20.013	19	5	90	5	221	22.3	11.02	242.95	H1-3	0.529	1.36	0.72	0.0997891	1	0.803638	7.28867e+08	3.85884e+08	5.35922e+08	18.21	53.89	18.57	595368384	610515328	7.19516e+08	620039400	1019223688	847849088	175790032	186566644	262005770	514437936	456201216	456636972	420488644	455702940	564555076	440367616	High	High	High	High	High	High	High
High	P35354	Prostaglandin G/H synthase 2 OS=Homo sapiens OX=9606 GN=PTGS2 PE=1 SV=2	0	FALSE	42.806	18	9	112	9	604	69	7.39	231.06	PTGS2	1.224	1.095	1.341	0.101742	0.859668	0.0324992	3.41588e+07	4.18266e+07	3.1189e+07	14.08	6.29	5.19	3.50256e+07	37290637	3.04921e+07	3.21352e+07	2.88624e+07	30163075	4.11652e+07	38342844	4.05151e+07	3.25816e+07	3.43013e+07	3.18971e+07	2.58601e+07	2.45612e+07	2.44505e+07	2.63954e+07	High	High	High	High	High	High	High
High	Q14157	Ubiquitin-associated protein 2-like OS=Homo sapiens OX=9606 GN=UBAP2L PE=1 SV=2	0	FALSE	175.675	33	25	468	25	1087	114.5	7.11	1266.76	UBAP2L	0.811	1.137	0.922	0.101765	0.815608	1	5.82321e+08	4.72255e+08	5.12182e+08	3.14	17.69	3.55	5.21543e+08	5.48963e+08	5.56438e+08	5.11766e+08	551175757	5.45251e+08	4.91879e+08	5.39588e+08	5.48639e+08	3.11255e+08	3.01692e+08	307029842	4.07115e+08	4.42705e+08	3.89177e+08	4.19446e+08	High	High	High	High	High	High	High
High	Q13546	Receptor-interacting serine/threonine-protein kinase 1 OS=Homo sapiens OX=9606 GN=RIPK1 PE=1 SV=3	0	FALSE	45.148	23	11	95	11	671	75.9	6.33	218.53	RIPK1	0.824	1.266	1.044	0.101969	0.183042	1	6.3889e+07	5.26688e+07	5.04502e+07	5.23	16.46	3.72	5.75e+07	60451847	5.82775e+07	5.37423e+07	6.135e+07	6.86037e+07	5.50811e+07	5.93114e+07	6.03879e+07	3.49671e+07	35042132	3.41952e+07	3.89307e+07	4.36179e+07	3.68798e+07	4.53047e+07	High	High	High	High	High	High	High
High	P18124	60S ribosomal protein L7 OS=Homo sapiens OX=9606 GN=RPL7 PE=1 SV=1	0	FALSE	69.002	35	13	338	13	248	29.2	10.65	804.88	RPL7	0.913	0.999	0.911	0.102998	1	0.280627	6.5572e+08	5.98364e+08	6.56586e+08	2.84	6.69	2.65	5.40197e+08	6.03866e+08	6.36871e+08	5.88983e+08	6.46947e+08	642874378	5.00563e+08	5.57847e+08	5.70899e+08	4.79499e+08	4.94817e+08	5.03895e+08	5.20831e+08	5.65372e+08	4.99923e+08	5.46838e+08	High	High	High	High	High	High	High
High	P36957	Dihydrolipoyllysine-residue succinyltransferase component of 2-oxoglutarate dehydrogenase complex, mitochondrial OS=Homo sapiens OX=9606 GN=DLST PE=1 SV=4	0	FALSE	8.652	6	2	19	2	453	48.7	8.95	37.59	DLST	0.826	1.045	0.863	0.103167	1	0.535448	2.91203e+07	2.40523e+07	2.7866e+07	8.65	10.83	5.22	2.74617e+07	3.04056e+07	2.49371e+07	2.52942e+07	2.88304e+07	27141308	2.70491e+07	2.29071e+07	2.50236e+07	1.93042e+07	1.78535e+07	1.81337e+07	2.39838e+07	2.38792e+07	2.09348e+07	2.34613e+07	High	Peak Found	High	High	High	High	High
High	Q9HD33	39S ribosomal protein L47, mitochondrial OS=Homo sapiens OX=9606 GN=MRPL47 PE=1 SV=2	0	FALSE	5.579	8	2	25	2	250	29.4	10.37	56.91	MRPL47	0.19	4.891	0.929	0.103759	0.243567	1	1.56805e+07	2.97803e+06	3.20602e+06	43.51	83.53	7.98	14288712	1.63315e+07	2.18079e+06	11161893	1.82387e+07	1.4816e+07	2.30968e+06	1.82853e+06	1.98842e+06	8.23606e+06	2.71608e+06	3.10426e+06	2486011	2.9548e+06	2.49716e+06	2.51315e+06	High	High	Peak Found	High	High	High	High
High	P09012	U1 small nuclear ribonucleoprotein A OS=Homo sapiens OX=9606 GN=SNRPA PE=1 SV=3	0	FALSE	7.237	10	3	9	3	282	31.3	9.83	8.43	SNRPA	0.574	0.808	0.463	0.103759	1	0.253587	4.64063e+06	2.66255e+06	5.74496e+06	15.83	38.73	37.6	5.35079e+06	3.84033e+06	5.53268e+06	3.91424e+06	4.5061e+06	4.63687e+06	1.50912e+06	4.71671e+06	2561099	2.08859e+06	2.23305e+06	1639582	2078336	4.99193e+06	5.72334e+06	4.84545e+06	High	High	Peak Found	Peak Found	High	High	Peak Found
High	P67870	Casein kinase II subunit beta OS=Homo sapiens OX=9606 GN=CSNK2B PE=1 SV=1	0	FALSE	16.391	19	4	25	4	215	24.9	5.55	75.18	CSNK2B	0.564	1.512	0.852	0.103759	0.999274	0.946821	9.24568e+06	5.21415e+06	6.11683e+06	27.9	47.24	20.66	1.13246e+07	1.15996e+07	6.42656e+06	9.20842e+06	7.23564e+06	8003484	4.58077e+06	5.35025e+06	6792614	4.66281e+06	984062	2.11449e+06	4.02083e+06	5.22916e+06	4.60639e+06	7143593	High	High	High	High	High	High	Peak Found
High	Q7Z3C6	Autophagy-related protein 9A OS=Homo sapiens OX=9606 GN=ATG9A PE=1 SV=3	0	FALSE	17.325	8	5	27	5	839	94.4	6.67	40.5	ATG9A	0.796	1.171	0.933	0.103759	0.820426	1	2.05685e+07	1.63814e+07	1.75664e+07	16.52	11.16	7.44	2.03912e+07	24420423	20756542	15145458	1.92618e+07	17692855	1.5725e+07	1.6695e+07	1.92461e+07	1.12851e+07	10955114	1.27965e+07	1.58713e+07	1.50724e+07	1.31169e+07	1.50041e+07	Peak Found	High	High	High	High	High	High
High	Q9Y305	Acyl-coenzyme A thioesterase 9, mitochondrial OS=Homo sapiens OX=9606 GN=ACOT9 PE=1 SV=2	0	FALSE	49.787	30	11	136	11	439	49.9	8.6	147.23	ACOT9	1.232	0.848	1.045	0.103759	0.535664	1	9.60916e+07	1.18397e+08	1.13269e+08	11.53	7.28	13.06	8.51584e+07	6.90651e+07	9.22473e+07	8.0907e+07	9.45948e+07	1.06534e+08	1.08811e+08	1.17253e+08	123259638	7.49465e+07	9.12862e+07	9.51775e+07	7.30837e+07	9.03436e+07	9.53345e+07	1.04076e+08	High	High	High	High	High	High	High
High	Q9Y490	Talin-1 OS=Homo sapiens OX=9606 GN=TLN1 PE=1 SV=3	0	FALSE	317.483	33	59	734	59	2541	269.6	6.07	1788.51	TLN1	0.854	1.092	0.933	0.105175	0.820426	1	5.20485e+08	4.44526e+08	4.76562e+08	2.4	13.11	3.56	4.63497e+08	503198417	4.92989e+08	4.47863e+08	5.1582e+08	5.09555e+08	4.61299e+08	5.04948e+08	4.86246e+08	2.96962e+08	3.15962e+08	3.10219e+08	3.80269e+08	3.84305e+08	378981835	4.10632e+08	High	High	High	High	High	High	High
High	Q8NCA5	Protein FAM98A OS=Homo sapiens OX=9606 GN=FAM98A PE=1 SV=1	0	FALSE	64.404	21	7	139	5	519	55.4	9.03	487.7		0.709	1.176	0.833	0.105375	0.928994	1	1.05724e+08	7.49053e+07	8.98925e+07	9.4	25.65	8.12	103471826	1.0394e+08	8.77971e+07	8.81916e+07	1.08992e+08	9.89784e+07	9.76351e+07	8.23482e+07	9.11435e+07	4.666e+07	5.24898e+07	4.37968e+07	7.58631e+07	7.82548e+07	6.06743e+07	7.56772e+07	High	High	High	High	High	High	High
High	P55884	Eukaryotic translation initiation factor 3 subunit B OS=Homo sapiens OX=9606 GN=EIF3B PE=1 SV=3	0	FALSE	165.837	42	27	465	27	814	92.4	5	1239.44	EIF3B	0.781	1.136	0.886	0.105375	0.987501	0.984529	6.00885e+08	4.69041e+08	5.29102e+08	5.15	19.93	2.17	5.57167e+08	5.83016e+08	5.91454e+08	5.02411e+08	5.76915e+08	5.56037e+08	5.22572e+08	5.53048e+08	5.57712e+08	290555802	3.06697e+08	3.14548e+08	4.35251e+08	4.48262e+08	400760871	4.57695e+08	High	High	High	High	High	High	High
High	P62318	Small nuclear ribonucleoprotein Sm D3 OS=Homo sapiens OX=9606 GN=SNRPD3 PE=1 SV=1	0	FALSE	17.188	25	2	36	2	126	13.9	10.32	146.71	SNRPD3	0.66	1.465	0.967	0.105798	0.349111	1	3.97813e+07	2.62706e+07	2.71589e+07	13.43	24.79	10.99	2.44165e+07	36866872	3.89205e+07	34658283	35048377	4.05001e+07	3.33067e+07	3.0449e+07	28290168	15691720	1.89671e+07	15191473	23404237	24055884	1.97398e+07	20000466	High	High	High	High	High	High	High
High	O60879	Protein diaphanous homolog 2 OS=Homo sapiens OX=9606 GN=DIAPH2 PE=1 SV=1	0	FALSE	6.602	3	3	16	3	1101	125.5	6.58	14.28	DIAPH2	0.57	1.155	0.659	0.105909	1	0.776685	1.13573e+07	6.4789e+06	9.83185e+06	19.28	27.1	28.9	1.10829e+07	10277799	6.96742e+06	1.0133e+07	1.04452e+07	13175590	6.2012e+06	8.07602e+06	4440701	4.64675e+06	7.37175e+06	4.39496e+06	7.24358e+06	4860247	9.27256e+06	9.17534e+06	High	High	High	Peak Found	Peak Found	High	High
High	Q15424	Scaffold attachment factor B1 OS=Homo sapiens OX=9606 GN=SAFB PE=1 SV=4	0	FALSE	22.267	8	5	24	5	915	102.6	5.47	71.85	SAFB	0.395	1.959	0.775	0.107009	0.435617	1	1.22023e+07	4.82508e+06	6.22738e+06	23.71	66.21	39.48	8473337	1.42411e+07	9.15739e+06	11565745	1.10711e+07	1.64942e+07	9.23523e+06	7.46869e+06	1.4645e+06	2.53054e+06	5.39729e+06	1.63733e+06	5120369	5.05291e+06	5110866	1.91956e+06	High	High	High	High	High	High	High
High	P08758	Annexin A5 OS=Homo sapiens OX=9606 GN=ANXA5 PE=1 SV=2	0	FALSE	6.589	7	2	33	2	320	35.9	5.05	68.04	ANXA5	0.835	0.991	0.827	0.108032	1	0.186271	1.27996e+07	1.06817e+07	1.2915e+07	9.19	12.99	4.7	11122462	13458376	11014444	1.01454e+07	12649906	1.33645e+07	11049251	1.0352e+07	1.19493e+07	6.80869e+06	8.49099e+06	7.21579e+06	1.1096e+07	1.06533e+07	9.84382e+06	1.12419e+07	High	High	High	High	High	High	High
High	P11413	Glucose-6-phosphate 1-dehydrogenase OS=Homo sapiens OX=9606 GN=G6PD PE=1 SV=4	0	FALSE	11.471	10	4	24	4	515	59.2	6.84	58.89	G6PD	0.799	0.997	0.796	0.108032	1	0.33554	2.2161e+07	1.76961e+07	2.22199e+07	8.41	16.56	7.16	2.0989e+07	2.37014e+07	2.05129e+07	1.88838e+07	22365009	2.02797e+07	1.96591e+07	1.89358e+07	1.59289e+07	10957265	16714992	1.31657e+07	1.929e+07	1.76668e+07	1.76779e+07	1.85297e+07	High	High	High	High	High	High	High
High	O75489	NADH dehydrogenase [ubiquinone] iron-sulfur protein 3, mitochondrial OS=Homo sapiens OX=9606 GN=NDUFS3 PE=1 SV=1	0	FALSE	9.777	14	3	13	3	264	30.2	7.5	20.39	NDUFS3	0.8	1.341	1.073	0.108577	0.172719	1	2.02749e+07	1.62188e+07	1.51194e+07	21.58	4.58	8.63	17825563	2.77895e+07	1.72601e+07	1.92218e+07	1.71397e+07	1.98553e+07	16126576	15906859	1.60186e+07	1.23635e+07	12746400	1.24618e+07	1.39395e+07	1.26114e+07	1.11954e+07	1.32842e+07	High	High	Peak Found	Peak Found	High	High	Peak Found
High	Q14677	Clathrin interactor 1 OS=Homo sapiens OX=9606 GN=CLINT1 PE=1 SV=1	0	FALSE	68.79	23	11	175	11	625	68.2	6.42	338.55	CLINT1	0.804	1.021	0.821	0.111466	1	0.280672	1.55751e+08	1.25201e+08	1.5258e+08	5.28	15.97	2.27	1.19172e+08	1.43866e+08	1.51902e+08	1.36141e+08	1.53371e+08	1.48665e+08	136231589	1.39452e+08	1.39093e+08	8.50335e+07	7.8328e+07	8.8661e+07	1.23595e+08	1.2662e+08	1.18368e+08	1.29762e+08	High	High	High	High	High	High	High
High	O15014	Zinc finger protein 609 OS=Homo sapiens OX=9606 GN=ZNF609 PE=1 SV=2	0	FALSE	21.011	7	7	20	7	1411	151.1	8.03	24.17	ZNF609	1.457	0.773	1.127	0.114371	0.68943	1	8.43509e+06	1.2292e+07	1.09093e+07	25.55	21.94	7.24	5.43805e+06	5.66665e+06	8.88977e+06	1.02512e+07	9.16052e+06	7.58308e+06	1.21598e+07	1.12013e+07	9.27931e+06	1.06935e+07	7.72201e+06	1.31703e+07	8.76161e+06	9.06243e+06	8.71284e+06	8.36542e+06	Peak Found	High	High	Peak Found	High	Peak Found	High
High	P27695	DNA-(apurinic or apyrimidinic site) lyase OS=Homo sapiens OX=9606 GN=APEX1 PE=1 SV=2	0	FALSE	27.941	28	6	51	6	318	35.5	8.12	97.52	APEX1	0.43	1.396	0.6	0.114371	1	0.660637	3.85544e+07	1.65755e+07	2.761e+07	19.57	66.03	9.43	2.89265e+07	2.61466e+07	37243112	4.06521e+07	47378072	37814543	1.04634e+07	3.11337e+06	6920136	1.80253e+07	2.24765e+07	2.25183e+07	2.56763e+07	2.33439e+07	20143112	2.39325e+07	High	High	High	High	High	High	Peak Found
High	Q8WU90	Zinc finger CCCH domain-containing protein 15 OS=Homo sapiens OX=9606 GN=ZC3H15 PE=1 SV=1	0	FALSE	41.597	19	7	93	7	426	48.6	5.31	223.92	ZC3H15	0.661	2.021	1.336	0.114903	0.130937	1	3.05864e+07	2.0218e+07	1.51317e+07	15.78	37.29	16.43	3.46266e+07	3.12521e+07	2.59925e+07	2.91482e+07	2.6935e+07	2.76715e+07	2.3322e+07	2.78151e+07	1.97766e+07	1.55958e+07	9.92097e+06	7.50776e+06	1.30021e+07	1.57627e+07	9.96032e+06	1.21078e+07	High	High	High	High	High	High	High
High	P48634	Protein PRRC2A OS=Homo sapiens OX=9606 GN=PRRC2A PE=1 SV=3	0	FALSE	205.924	26	36	618	35	2157	228.7	9.45	1483.6	PRRC2A	0.792	1.096	0.868	0.117204	1	0.885181	5.51123e+08	4.36513e+08	5.02712e+08	4.68	18.81	1.92	5.04425e+08	5.27505e+08	5.30904e+08	4.80445e+08	5.39449e+08	4.9735e+08	4.78616e+08	5.06356e+08	5.24197e+08	2.73218e+08	2.87625e+08	2.99581e+08	4.03818e+08	4.26274e+08	3.81673e+08	4.24152e+08	High	High	High	High	High	High	High
High	P25685	DnaJ homolog subfamily B member 1 OS=Homo sapiens OX=9606 GN=DNAJB1 PE=1 SV=4	0	FALSE	23.161	21	6	92	6	340	38	8.63	222.63	DNAJB1	0.868	1.057	0.917	0.119056	1	0.801302	1.20725e+08	1.04745e+08	1.14223e+08	2.6	10.43	3.38	1.02407e+08	1.11988e+08	1.18601e+08	1.09147e+08	115269349	1.18549e+08	9.69945e+07	1.19068e+08	118259901	68562300	7.81758e+07	82685771	95200567	97977167	8.57279e+07	9.7415e+07	High	High	High	High	High	High	High
High	Q9Y6W5	Wiskott-Aldrich syndrome protein family member 2 OS=Homo sapiens OX=9606 GN=WASF2 PE=1 SV=3	0	FALSE	10.896	7	3	51	3	498	54.3	5.53	120.41	WASF2	1.607	0.604	0.97	0.119405	0.218344	1	1.20232e+07	1.93193e+07	1.99153e+07	30.84	13.72	7.17	8.97761e+06	12387175	1.03544e+07	1.68407e+07	9.4727e+06	1.79342e+07	2.04766e+07	21849140	2.06288e+07	1.23682e+07	1.40671e+07	13533143	1.56867e+07	1.86094e+07	1.52707e+07	1.61539e+07	High	High	High	High	High	High	High
High	Q8WVX9	Fatty acyl-CoA reductase 1 OS=Homo sapiens OX=9606 GN=FAR1 PE=1 SV=1	0	FALSE	16.602	13	6	21	6	515	59.3	9.17	31.91	FAR1	0.833	1.15	0.958	0.120922	0.529737	1	5.86374e+07	4.88704e+07	5.09975e+07	4.1	10.99	9.47	52291414	55554660	5.79053e+07	4.79677e+07	5.64698e+07	55045711	40283432	5.43491e+07	5.1982e+07	3.46674e+07	4.40302e+07	35835246	3.70156e+07	4.70888e+07	4.19838e+07	4.10989e+07	Peak Found	High	High	Peak Found	High	High	High
High	P50502	Hsc70-interacting protein OS=Homo sapiens OX=9606 GN=ST13 PE=1 SV=2	0	FALSE	46.948	30	8	124	8	369	41.3	5.27	380.31	ST13	0.898	1.049	0.942	0.122154	1	0.849286	2.49537e+08	2.24004e+08	2.37884e+08	1.27	11.77	2.49	2.2241e+08	233826523	2.36282e+08	2.17577e+08	2.45779e+08	2.4581e+08	2.16121e+08	2.35387e+08	2.47007e+08	159380785	1.50645e+08	1.48819e+08	1.90172e+08	2.04908e+08	1.79723e+08	1.99522e+08	High	High	High	High	High	High	High
High	P11171	Protein 4.1 OS=Homo sapiens OX=9606 GN=EPB41 PE=1 SV=4	0	FALSE	12.779	6	4	11	4	864	97	5.58	16.9	EPB41	1.4	0.718	1.006	0.123318	0.551725	1	2.15332e+07	3.0151e+07	2.99835e+07	23.97	13.6	24.12	1.43357e+07	15905690	2.59654e+07	1.60506e+07	24843189	27678496	27100615	2.96229e+07	3.04076e+07	20472508	3.00313e+07	2.88205e+07	17508182	21335086	27783068	3.08815e+07	Peak Found	Peak Found	High	High	Peak Found	High	High
High	P25705	ATP synthase subunit alpha, mitochondrial OS=Homo sapiens OX=9606 GN=ATP5F1A PE=1 SV=1	0	FALSE	69.91	29	14	215	14	553	59.7	9.13	614.48	ATP5F1A	0.861	1.122	0.965	0.123318	0.443298	1	3.35823e+08	2.88982e+08	2.99433e+08	3.86	11.84	4.4	3.10546e+08	325621926	3.20239e+08	2.91844e+08	3.32315e+08	316376307	2.42913e+08	2.66491e+08	2.53313e+08	2.52039e+08	2.55067e+08	2.4948e+08	2.4582e+08	2.57454e+08	2.24202e+08	2.44421e+08	High	High	High	High	High	High	High
High	Q96T51	RUN and FYVE domain-containing protein 1 OS=Homo sapiens OX=9606 GN=RUFY1 PE=1 SV=2	0	FALSE	44.692	21	12	101	11	708	79.8	5.74	166.68	RUFY1	1.383	0.687	0.951	0.12417	0.199969	1	5.98268e+07	8.27615e+07	8.70275e+07	16.14	21.02	1.54	48006035	5.93152e+07	7.05736e+07	4.3591e+07	72113752	5.49674e+07	8.81304e+07	1.07839e+08	9.4744e+07	5.15138e+07	5.62084e+07	5.3536e+07	6.8248e+07	7.38982e+07	6.80763e+07	75111770	High	High	High	High	High	High	High
High	Q9UBX3	Mitochondrial dicarboxylate carrier OS=Homo sapiens OX=9606 GN=SLC25A10 PE=1 SV=2	0	FALSE	36.213	28	7	91	7	287	31.3	9.54	203.62	SLC25A10	1.182	0.875	1.035	0.124545	0.376152	1	8.52931e+07	1.00847e+08	9.74676e+07	7.78	8.38	4.31	8.36069e+07	8.31352e+07	8.16469e+07	6.64142e+07	8.4205e+07	8.17347e+07	9.6568e+07	1.02608e+08	1.05756e+08	7.07739e+07	6.60456e+07	7.8907e+07	7.32293e+07	8.30201e+07	7.36678e+07	8.9219e+07	High	High	High	High	High	High	High
High	Q9NQT5	Exosome complex component RRP40 OS=Homo sapiens OX=9606 GN=EXOSC3 PE=1 SV=3	0	FALSE	12.422	20	3	28	3	275	29.6	8.1	32.93	EXOSC3	0.605	1.883	1.139	0.124677	0.233719	1	8.72153e+06	5.27429e+06	4.63133e+06	21.58	28.82	38.96	7.30337e+06	5.31569e+06	7.77327e+06	9566559	1.04893e+07	8.9674e+06	6.89009e+06	5.46394e+06	5085419	4.12747e+06	2.9948e+06	2.70359e+06	5.78426e+06	2.69401e+06	2.75139e+06	5.17215e+06	High	High	High	High	High	High	High
High	Q12929	Epidermal growth factor receptor kinase substrate 8 OS=Homo sapiens OX=9606 GN=EPS8 PE=1 SV=1	0	FALSE	14.129	7	4	22	4	822	91.8	7.5	32.09	EPS8	0.559	1.631	0.912	0.125113	0.360422	1	1.04151e+07	5.82575e+06	6.38671e+06	29.2	33.91	34.38	1.49113e+07	7.92762e+06	1.11378e+07	8.91129e+06	1.0468e+07	8.05098e+06	6.25648e+06	8.32117e+06	8.48134e+06	3.47779e+06	3.83716e+06	2.84539e+06	4.67404e+06	5.82229e+06	6.75165e+06	3.14768e+06	High	High	High	High	High	High	High
High	Q9ULU4	Protein kinase C-binding protein 1 OS=Homo sapiens OX=9606 GN=ZMYND8 PE=1 SV=2	0	FALSE	10.39	4	3	10	3	1186	131.6	7.2	18.74	ZMYND8	1.598	0.696	1.111	0.125113	0.535664	1	4.52738e+06	7.23484e+06	6.50941e+06	37.28	13.08	3.38	3.67725e+06	4.49443e+06	2.44843e+06	6691251	5.88664e+06	3.6425e+06	6.7527e+06	8666839	7826663	4.56245e+06	5482985	5.28677e+06	5.13322e+06	5448041	5294652	5.67543e+06	High	Peak Found	Peak Found	Peak Found	Peak Found	High	High
High	P55209	Nucleosome assembly protein 1-like 1 OS=Homo sapiens OX=9606 GN=NAP1L1 PE=1 SV=1	0	FALSE	55.959	26	8	101	7	391	45.3	4.46	286.87	NAP1L1	0.759	1.328	1.008	0.125113	0.203033	1	1.59785e+08	1.21231e+08	1.20298e+08	8.64	21.42	6.26	1.56111e+08	1.66134e+08	1.55694e+08	137709505	1.46496e+08	1.4602e+08	143092128	1.52188e+08	1.38773e+08	7.99104e+07	7.81041e+07	8.02407e+07	9.91314e+07	1.0327e+08	9.02162e+07	9.4157e+07	High	High	High	High	High	High	High
High	P62829	60S ribosomal protein L23 OS=Homo sapiens OX=9606 GN=RPL23 PE=1 SV=1	0	FALSE	34.887	44	6	135	6	140	14.9	10.51	311.22	RPL23	0.912	1.137	1.037	0.12705	0.160165	1	3.7129e+08	3.38794e+08	3.2669e+08	4.65	8.97	3.59	3.47569e+08	3.64723e+08	3.59267e+08	3.22234e+08	3.53009e+08	353069764	3.30374e+08	3.52613e+08	359822553	2.43368e+08	2.38424e+08	2.36114e+08	2.58294e+08	279188797	2.4956e+08	265398657	High	High	High	High	High	High	High
High	Q96EK5	KIF1-binding protein OS=Homo sapiens OX=9606 GN=KIF1BP PE=1 SV=1	0	FALSE	63.197	27	11	103	11	621	71.8	5.49	247.3	KIFBP	0.829	1.176	0.975	0.128699	0.227385	1	8.01103e+07	6.6433e+07	6.81205e+07	4.13	12.91	10.67	73331410	7.52284e+07	7.26684e+07	7.20759e+07	7.75116e+07	7.57991e+07	6.89968e+07	6.38071e+07	7.68184e+07	4.15111e+07	5.32847e+07	4.84579e+07	4.3447e+07	57466387	5.34171e+07	5.91794e+07	High	High	High	High	High	High	High
High	Q8NHU6	Tudor domain-containing protein 7 OS=Homo sapiens OX=9606 GN=TDRD7 PE=1 SV=2	0	FALSE	9.567	4	3	11	3	1098	123.5	7.21	14.2	TDRD7	0.55	1.73	0.952	0.130344	0.232343	1	4.76096e+06	2.61904e+06	2.75163e+06	22.29	19.57	26.87	5.03079e+06	4792394	4.57363e+06	2596773		4.68179e+06		3.59344e+06	3147043	1.66839e+06	1997632	2.10432e+06	2.74746e+06	2898481	1.6817e+06	1.82675e+06	High	Peak Found	Peak Found	Peak Found	High	High	High
High	Q6SJ93	Protein FAM111B OS=Homo sapiens OX=9606 GN=FAM111B PE=1 SV=1	0	FALSE	16.017	8	5	23	5	734	84.6	8.59	34.75	FAM111B	1.238	0.866	1.072	0.130344	0.590433	1	1.73871e+07	2.15311e+07	2.00773e+07	17.07	7.11	7.8	1.62028e+07	1.96407e+07	1.64784e+07	1.14239e+07	1.73376e+07	1.43849e+07	1.68905e+07	2.17491e+07	2.24229e+07	15269061	1.74003e+07	1.69695e+07	1.62019e+07	16598734	16666673	1.57252e+07	High	High	High	Peak Found	Peak Found	Peak Found	High
High	O15371	Eukaryotic translation initiation factor 3 subunit D OS=Homo sapiens OX=9606 GN=EIF3D PE=1 SV=1	0	FALSE	53.882	30	11	148	11	548	63.9	6.05	417.46	EIF3D	0.854	1.264	1.08	0.130344	0.130937	1	1.70917e+08	1.46e+08	1.35248e+08	6.5	14.55	5.03	1.4814e+08	159001973	1.60711e+08	1.64351e+08	154775042	1.8136e+08	1.47168e+08	1.64903e+08	1.59857e+08	1.00614e+08	9.97851e+07	9.33282e+07	111650113	116350426	101211854	1.0924e+08	High	High	High	High	High	High	High
High	P50395	Rab GDP dissociation inhibitor beta OS=Homo sapiens OX=9606 GN=GDI2 PE=1 SV=2	0	FALSE	60.049	29	9	155	7	445	50.6	6.47	408.46	GDI2	0.723	1.332	0.964	0.130761	0.313981	1	8.39341e+07	6.07037e+07	6.2996e+07	10.8	17.57	14.16	81484227	7.91667e+07	8.00786e+07	7.38794e+07	75563409	6.64633e+07	6.77889e+07	77693699	64172027	4.33279e+07	4.19158e+07	4.13157e+07	5.59532e+07	5.91654e+07	4.10507e+07	4.91572e+07	High	High	High	High	High	High	High
High	Q92598	Heat shock protein 105 kDa OS=Homo sapiens OX=9606 GN=HSPH1 PE=1 SV=1	0	FALSE	140.221	37	23	327	21	858	96.8	5.39	783.87	HSPH1	0.794	1.193	0.947	0.130761	0.695877	1	3.64865e+08	2.89734e+08	3.05918e+08	6.82	18.4	2.99	3.41152e+08	3.41606e+08	3.51712e+08	3.01749e+08	3.13733e+08	3.58619e+08	3.06777e+08	3.31442e+08	3.41022e+08	1.89358e+08	1.93049e+08	1.81387e+08	2.50191e+08	2.61877e+08	2.25799e+08	2.61904e+08	High	High	High	High	High	High	High
High	Q7Z3B4	Nucleoporin p54 OS=Homo sapiens OX=9606 GN=NUP54 PE=1 SV=2	0	FALSE	33.169	18	7	59	7	507	55.4	7.02	136.1	NUP54	0.751	1.239	0.931	0.13215	0.271902	1	4.60751e+07	3.46234e+07	3.71803e+07	11.11	13.72	14.38	4.07889e+07	4.80053e+07	4.36488e+07	4.46557e+07	41192262	3.83234e+07	3.7984e+07	3.4138e+07	42967878	25225575	2.70523e+07	2.43576e+07	2.93252e+07	3.14497e+07	2.16476e+07	3.50079e+07	High	High	High	High	High	High	High
High	Q5TAX3	Terminal uridylyltransferase 4 OS=Homo sapiens OX=9606 GN=TUT4 PE=1 SV=3	0	FALSE	44.945	9	13	96	13	1644	185	7.97	167.5	TUT4	1.077	0.932	1.004	0.13249	0.197666	1	2.55895e+08	2.75693e+08	2.74592e+08	3.57	3.82	3.11	2.14812e+08	2.43999e+08	2.5076e+08	2.27589e+08	2.37872e+08	2.48061e+08	2.56679e+08	2.74988e+08	2.76683e+08	207277171	1.98991e+08	2.0973e+08	2.21869e+08	239170725	203210955	2.33659e+08	High	High	High	High	High	High	High
High	P29558	RNA-binding motif, single-stranded-interacting protein 1 OS=Homo sapiens OX=9606 GN=RBMS1 PE=1 SV=3	0	FALSE	11.791	7	2	33	2	406	44.5	8.79	93.29	RBMS1	0.85	1.069	0.909	0.132542	0.985078	1	2.63406e+07	2.23948e+07	2.46453e+07	6.27	11.8	6.72	24723024	26481655	23925566	22771600	26202247	24402989	23127122	24000057	25590642	1.56232e+07	1.56901e+07	16052965	1.98877e+07	2.03758e+07	1.99558e+07	19370662	High	High	High	High	High	High	High
High	Q05639	Elongation factor 1-alpha 2 OS=Homo sapiens OX=9606 GN=EEF1A2 PE=1 SV=1	0	FALSE	77.543	37	15	295	3	463	50.4	9.03	758.42	EEF1A2	0.675	1.072	0.723	0.132936	1	0.726818	1.11484e+07	7.51997e+06	1.03977e+07	20.49	34.59	4.75	8438146	9.99877e+06	1.1029e+07	1.36051e+07	1.39821e+07	9596066	7.25155e+06	4.52535e+06	5.54676e+06	5.35333e+06	9.21544e+06	7.86113e+06	8.19674e+06	8799693	7.29261e+06	9.27633e+06	High	High	High	High	High	High	High
High	Q9UI12	V-type proton ATPase subunit H OS=Homo sapiens OX=9606 GN=ATP6V1H PE=1 SV=1	0	FALSE	15.317	9	3	32	3	483	55.8	6.48	67.33	ATP6V1H	0.785	1.141	0.895	0.132936	1	1	3.69489e+08	2.90041e+08	3.23908e+08	8.27	16.39	8.76	3.55318e+08	3.50602e+08	355525949	3.22473e+08	324326843	3.24753e+08	3.26563e+08	331137853	316001084	2.00869e+08	1.93599e+08	1.95695e+08	2.88108e+08	2.80903e+08	2.26666e+08	2.73727e+08	High	High	High	High	High	High	High
High	P36404	ADP-ribosylation factor-like protein 2 OS=Homo sapiens OX=9606 GN=ARL2 PE=1 SV=4	0	FALSE	18.123	35	6	62	6	184	20.9	6.34	145.05	ARL2	1.088	0.85	0.925	0.135071	0.0198274	0.451746	5.551e+07	6.04195e+07	6.52872e+07	5.35	5.08	3.93	48019363	5.27709e+07	5.45369e+07	4.29492e+07	55109199	5.40479e+07	5.02146e+07	5.8952e+07	6.3212e+07	4.74065e+07	45292548	49298207	5.01633e+07	5.7071e+07	5.13201e+07	5.44784e+07	High	High	High	High	High	High	High
High	Q9Y2W1	Thyroid hormone receptor-associated protein 3 OS=Homo sapiens OX=9606 GN=THRAP3 PE=1 SV=2	0	FALSE	34.86	11	8	65	7	955	108.6	10.15	170.2	THRAP3	0.515	1.227	0.631	0.135465	1	0.738393	2.19015e+07	1.12695e+07	1.78502e+07	29.39	41.23	6.12	17226029	1.32435e+07	1.40378e+07	2.58891e+07	2.59749e+07	23975484	7.86974e+06	9.76841e+06	7517629	1.15646e+07	1.00158e+07	1.72624e+07	1.38482e+07	1.34867e+07	13896544	15924123	High	High	High	High	High	High	High
High	Q5JSZ5	Protein PRRC2B OS=Homo sapiens OX=9606 GN=PRRC2B PE=1 SV=2	0	FALSE	61.095	12	18	100	17	2229	242.8	8.34	143.77	PRRC2B	0.744	0.986	0.733	0.135465	1	0.292203	6.03323e+07	4.48678e+07	6.12018e+07	4.3	19.16	16.8	5.40524e+07	5.42986e+07	5.60974e+07	5.54286e+07	5.65558e+07	62291806	5.06272e+07	5.97429e+07	4.79422e+07	3.16836e+07	2.94728e+07	3.20406e+07	4.21371e+07	4.46561e+07	5.36884e+07	6.25494e+07	High	High	High	High	High	High	High
High	PRTC_13|NGFILDGFPr	PRTC_13|NGFILDGFPr	0	FALSE	6.012	100	2	51	2	10	1.1	6.24	111.17		1.325	0.879	1.165	0.136417	1	0.9993	1.53707e+08	2.03705e+08	1.74857e+08	9.09	21.14	3.4	1.5218e+08	153806153	155223712	1.25664e+08	1.37132e+08	144206389	1.58699e+08	1.58376e+08	1.63351e+08	1.87403e+08	191675367	1.91135e+08	1.4308e+08	1.50091e+08	1.28056e+08	1.49294e+08	High	High	High	High	High	High	High
High	P22314	Ubiquitin-like modifier-activating enzyme 1 OS=Homo sapiens OX=9606 GN=UBA1 PE=1 SV=3	0	FALSE	136.951	30	25	348	25	1058	117.8	5.76	999.82	UBA1	0.857	1.066	0.913	0.136417	1	1	4.22666e+08	3.62237e+08	3.96611e+08	1.71	12.46	2.82	3.66453e+08	4.00774e+08	4.09897e+08	372037079	4.0722e+08	411764787	3.72218e+08	417989329	4.00235e+08	2.46862e+08	2.54899e+08	2.62909e+08	3.08037e+08	3.42029e+08	3.0842e+08	3.32651e+08	High	High	High	High	High	High	High
High	P13804	Electron transfer flavoprotein subunit alpha, mitochondrial OS=Homo sapiens OX=9606 GN=ETFA PE=1 SV=1	0	FALSE	10.984	13	3	25	3	333	35.1	8.38	43.98	ETFA	0.668	2.637	1.76	0.136517	0.0478745	0.787742	4.39399e+06	2.93346e+06	1.66643e+06	6.37	40.91	12.86	4.04492e+06	4.20454e+06	4.04021e+06	4.21544e+06	4172270	4.05453e+06	3.82256e+06	986785	2.73671e+06	2.37254e+06	2.47172e+06	1.58195e+06	1.40078e+06	1.32263e+06	1.47943e+06	1.25981e+06	High	High	High	High	High	High	High
High	P62851	40S ribosomal protein S25 OS=Homo sapiens OX=9606 GN=RPS25 PE=1 SV=1	0	FALSE	13.107	24	4	53	4	125	13.7	10.11	109.39	RPS25	0.619	1.112	0.689	0.137132	1	0.640418	1.11979e+08	6.93462e+07	1.00682e+08	12.58	37.98	3.55	8.67459e+07	90738658	96929359	110072496	122254747	123822873	43092663	50076683	4.92824e+07	7.63637e+07	8.18983e+07	7.64514e+07	80337199	8.83025e+07	76208906	8.35472e+07	High	High	High	High	High	High	High
High	P24666	Low molecular weight phosphotyrosine protein phosphatase OS=Homo sapiens OX=9606 GN=ACP1 PE=1 SV=3	0	FALSE	19.826	32	4	55	4	158	18	6.74	162.31	ACP1	0.884	1.05	0.929	0.137664	1	0.738393	1.93981e+08	1.71524e+08	1.84657e+08	5.16	9.48	4.97	181004462	188599606	184573202	171203948	181410984	180381032	170478204	186547254	182651162	121537509	122215683	122756394	149708295	168163736	137140090	156600452	High	High	High	High	High	High	High
High	Q08378	Golgin subfamily A member 3 OS=Homo sapiens OX=9606 GN=GOLGA3 PE=1 SV=2	0	FALSE	134.015	26	30	233	30	1498	167.3	5.44	491.08	GOLGA3	1.12	0.878	0.984	0.138023	0.254231	1	5.77303e+08	6.46855e+08	6.57451e+08	14.19	1.92	1.39	3.41278e+08	4.97027e+08	5.63007e+08	5.04552e+08	5.68043e+08	5.83792e+08	5.78193e+08	642746921	6.59422e+08	4.93366e+08	4.86405e+08	5.18262e+08	5.09093e+08	5.54166e+08	5.08005e+08	571630329	High	High	High	High	High	High	High
High	Q9BUQ8	Probable ATP-dependent RNA helicase DDX23 OS=Homo sapiens OX=9606 GN=DDX23 PE=1 SV=3	0	FALSE	8.599	6	4	10	4	820	95.5	9.55	14.53	DDX23	0.53	1.565	0.829	0.140108	0.900608	1	1.23934e+07	6.56401e+06	7.91796e+06	16.95	37.62	26.54	1.13843e+07	7.7644e+06	1.18184e+07	1.0914e+07	1.43234e+07	1.15106e+07	5.52379e+06	6.17195e+06	3.58409e+06	8.32588e+06	7.75824e+06	5.55766e+06		6677153	8.51282e+06	5.85799e+06	Peak Found	High	Peak Found	High	High	High	Peak Found
High	Q5VT25	Serine/threonine-protein kinase MRCK alpha OS=Homo sapiens OX=9606 GN=CDC42BPA PE=1 SV=1	0	FALSE	21.06	4	7	24	4	1732	197.2	6.58	28.86	CDC42BPA	0.327	1.522	0.498	0.141843	1	0.583724	1.61711e+07	5.2927e+06	1.06219e+07	33.04	19.03	40.19	14123232	14935806	8.06986e+06					5.92174e+06		3.39908e+06	3644259	5357858	6.27384e+06	11997921			High	High	High	High	Not Found	High	High
High	Q9UNY4	Transcription termination factor 2 OS=Homo sapiens OX=9606 GN=TTF2 PE=1 SV=2	0	FALSE	8.318	3	2	8	2	1162	129.5	8.37	9.03	TTF2	4.288	0.217	0.931	0.142895	0.287079	1	130901	561299	602781	77.96	52.56	58.56	52454	59237.7	331669	114430	142241		511679	555055	992226	93392.6	303252	548838	323897	168674	688356	771289	Peak Found	Peak Found	High	Peak Found	Peak Found	Not Found	High
High	Q04837	Single-stranded DNA-binding protein, mitochondrial OS=Homo sapiens OX=9606 GN=SSBP1 PE=1 SV=1	0	FALSE	8.051	18	2	13	2	148	17.2	9.6	26.23	SSBP1	0.816	1.091	0.891	0.143662	0.987501	1	1.85992e+07	1.51841e+07	1.7047e+07	12.41	9.64	10.16	1.95426e+07	17471668	1.49282e+07	1.4934e+07	1.79899e+07	18949128	1.20669e+07	1.56581e+07	1.58192e+07	1.09846e+07	1.36536e+07	1.17224e+07	1.32809e+07	1.45982e+07	1.09987e+07	1.60278e+07	High	High	Peak Found	Peak Found	High	High	Peak Found
High	Q9P2R3	Rabankyrin-5 OS=Homo sapiens OX=9606 GN=ANKFY1 PE=1 SV=2	0	FALSE	20.788	6	5	46	5	1169	128.3	6.1	105.71	ANKFY1	1.575	0.696	1.096	0.143662	0.597219	1	3.28505e+07	5.17544e+07	4.72251e+07	44.41	16.55	24.62	2.81764e+07	1.63304e+07	7.54477e+06	35001744	3.28925e+07	3.51389e+07	36326436	4.9569e+07	6.39415e+07	4.4978e+07	4.16283e+07	3.78512e+07	23735038	3.70896e+07	4.23793e+07	4.40678e+07	High	High	High	High	High	High	High
High	P55060	Exportin-2 OS=Homo sapiens OX=9606 GN=CSE1L PE=1 SV=3	0	FALSE	90.471	28	22	223	22	971	110.3	5.77	473.01	CSE1L	0.912	0.997	0.909	0.143662	1	0.446212	2.88762e+08	2.63286e+08	2.89704e+08	6.75	8.07	2.18	2.3273e+08	2.56209e+08	2.78182e+08	2.74015e+08	2.83269e+08	3.12076e+08	246154596	2.77311e+08	2.77388e+08	1.86269e+08	1.99197e+08	1.8108e+08	2.34155e+08	2.43515e+08	2.14347e+08	2.52588e+08	High	High	High	High	High	High	High
High	O00170	AH receptor-interacting protein OS=Homo sapiens OX=9606 GN=AIP PE=1 SV=2	0	FALSE	48.621	39	9	116	9	330	37.6	6.29	193.46		1.213	1.038	1.259	0.145811	1	0.304212	4.57085e+07	5.54323e+07	4.40303e+07	9.37	12.97	7.73	4.43404e+07	3.87542e+07	3.92194e+07	4.46557e+07	4.42951e+07	4.57628e+07	5.16965e+07	6.22972e+07	6.45713e+07	3.79075e+07	3.56355e+07	4.34483e+07	3.99167e+07	3.75141e+07	3.32698e+07	3.71354e+07	High	High	High	High	High	High	High
High	Q9H000	Probable E3 ubiquitin-protein ligase makorin-2 OS=Homo sapiens OX=9606 GN=MKRN2 PE=1 SV=2	0	FALSE	12.743	7	3	34	3	416	46.9	7.61	61.19	MKRN2	0.82	1.028	0.843	0.147672	1	0.730548	2.37148e+07	1.94428e+07	2.30626e+07	16.17	20.25	12.91	26157915	21399907	2.33175e+07	2.67648e+07	2.06884e+07	2.19385e+07	1.17967e+07	2.00259e+07	2.37819e+07	11981230	15698469	1.50427e+07	2.0962e+07	2.01805e+07	1.4826e+07	1.93158e+07	High	High	High	High	High	High	High
High	P62805	Histone H4 OS=Homo sapiens OX=9606 GN=HIST1H4A PE=1 SV=2	0	FALSE	36.183	51	7	154	7	103	11.4	11.36	334.19	H4-16; H4C1; H4C11; H4C12; H4C13; H4C14; H4C15; H4C2; H4C3; H4C4; H4C5; H4C6; H4C8; H4C9	0.658	1.071	0.704	0.147713	1	0.558232	5.63518e+08	3.7069e+08	5.26249e+08	31.87	15.54	3.86	3.77449e+08	3.81474e+08	3.82095e+08	6.85535e+08	7.22527e+08	7.25338e+08	4.01245e+08	4.30506e+08	4.18007e+08	2.46964e+08	2.47868e+08	2.64124e+08	4.27411e+08	4.60057e+08	3.91339e+08	4.38197e+08	High	High	High	High	High	High	High
High	Q9UKG1	DCC-interacting protein 13-alpha OS=Homo sapiens OX=9606 GN=APPL1 PE=1 SV=1	0	FALSE	25.235	10	5	39	5	709	79.6	5.41	92.67	APPL1	0.499	1.192	0.594	0.149501	1	0.564262	1.9443e+07	9.69342e+06	1.63087e+07	19.18	54.35	27.91	1.05793e+07	2.12596e+07	1.85154e+07	16522812	1.99559e+07	1.93442e+07	1.58862e+07	8.82005e+06	1.50995e+07	7.96476e+06	3.66689e+06	3.0142e+06	1.10934e+07	1.91595e+07	9389910	1.64846e+07	High	High	High	High	High	Peak Found	High
High	Q9BRX2	Protein pelota homolog OS=Homo sapiens OX=9606 GN=PELO PE=1 SV=2	0	FALSE	18.239	17	6	42	6	385	43.3	6.34	61.45	PELO	1.258	0.787	0.99	0.149562	0.310191	1	1.70228e+07	2.14203e+07	2.16316e+07	17.39	16.52	3.51	1.47704e+07	1.67716e+07	13134284	1.07902e+07	1.96413e+07	1.68918e+07	2.11711e+07	2.44054e+07	2.55736e+07	1.2794e+07	1.53301e+07	1.48137e+07	1.68395e+07	1.73095e+07	1.69448e+07	1.91052e+07	High	High	High	High	High	High	High
High	Q9Y570	Protein phosphatase methylesterase 1 OS=Homo sapiens OX=9606 GN=PPME1 PE=1 SV=3	0	FALSE	17.63	15	4	27	4	386	42.3	5.97	70.01	PPME1	0.521	1.82	0.948	0.151008	0.21284	1	7.17088e+06	3.7358e+06	3.94012e+06	17.62	49.86	14.8	6.6218e+06	5.63673e+06	6.42787e+06	6.62929e+06	6.67049e+06	9.70239e+06	2.81921e+06	8.64674e+06	6.16165e+06	2.96033e+06	2024614	2.85812e+06	3.57892e+06	3.40202e+06	2.9378e+06	2725772	High	High	High	High	High	High	High
High	P47813	Eukaryotic translation initiation factor 1A, X-chromosomal OS=Homo sapiens OX=9606 GN=EIF1AX PE=1 SV=2	0	FALSE	9.75	22	3	21	3	144	16.5	5.24	15.19	EIF1AX	0.481	1.075	0.517	0.151018	1	0.509363	7.64197e+07	3.67656e+07	7.10568e+07	6.99	64.84	0.64	6.2751e+07	6.95768e+07	7.21431e+07	7.44089e+07	83419725	7.64584e+07	15265899	14718421	20836083	4.89498e+07	5.40781e+07	5.52408e+07	5.66329e+07	6.01666e+07	5.39272e+07	61501304	High	High	High	High	High	High	High
High	Q6NSI4	RPA-related protein RADX OS=Homo sapiens OX=9606 GN=RADX PE=1 SV=2	0	FALSE	11.655	6	4	15	4	855	97.5	8.41	23.14	RADX	0.493	0.983	0.484	0.153181	1	0.253181	5.90062e+06	2.9068e+06	6.00427e+06	16.68	47.23	18.21	3322797	5.47105e+06	5.78784e+06	4.55393e+06	5.78225e+06	6.25649e+06	3.91151e+06	5.51611e+06	1.17245e+06	2.17507e+06	1.93689e+06	2.3551e+06	4.09841e+06	4.26297e+06	5.31279e+06	6.169e+06	High	Peak Found	High	Peak Found	High	High	High
High	Q9Y3A5	Ribosome maturation protein SBDS OS=Homo sapiens OX=9606 GN=SBDS PE=1 SV=4	0	FALSE	34.022	29	7	89	7	250	28.7	8.75	203.03	SBDS	0.577	1.162	0.671	0.153331	1	0.451746	7.55505e+07	4.36049e+07	6.50317e+07	24.87	6.28	27.12	67591881	4.38435e+07	7.08209e+07	6.89052e+07	79804198	4.36056e+07	4.08333e+07	4.92672e+07	42234842	31988783	33556950	3.5396e+07	4.15123e+07	4.04829e+07	6.19344e+07	7.00452e+07	High	High	High	High	High	High	High
High	Q01105	Protein SET OS=Homo sapiens OX=9606 GN=SET PE=1 SV=3	0	FALSE	34.4	23	5	68	5	290	33.5	4.32	146.89	SET	0.615	1.147	0.705	0.153375	1	0.636227	1.20957e+08	7.43675e+07	1.05493e+08	28.8	30.86	10.31	138747654	131837442	1.44465e+08	7.76138e+07	100831458	76987035	32482564	67181743	61693318	6.85912e+07	6.34189e+07	77614691	73070157	9.34032e+07	7.67056e+07	101494785	High	High	High	High	High	High	High
High	P11172	Uridine 5'-monophosphate synthase OS=Homo sapiens OX=9606 GN=UMPS PE=1 SV=1	0	FALSE	15.703	9	4	27	4	480	52.2	7.24	46.52	UMPS	0.76	1.097	0.834	0.153584	1	0.917525	1.45756e+07	1.10776e+07	1.32869e+07	17.07	21.24	14.56	1.38466e+07	1.72986e+07	13769806	1.29566e+07	1.16588e+07	1.21894e+07	7.51579e+06	1.20758e+07	1.34208e+07	7705371	9.34287e+06	6.30891e+06	1.00558e+07	1.22491e+07	1.06034e+07	8.93561e+06	High	High	High	High	High	High	High
High	P08238	Heat shock protein HSP 90-beta OS=Homo sapiens OX=9606 GN=HSP90AB1 PE=1 SV=4	0	FALSE	327.832	51	46	1077	26	724	83.2	5.03	3094.89	HSP90AB1	0.868	1.056	0.917	0.155574	1	0.91589	5.11404e+09	4.43833e+09	4.84236e+09	2.73	13.06	1.4	4.61025e+09	4.84837e+09	4.98127e+09	4.40912e+09	4.87478e+09	4.91841e+09	4.55663e+09	4.93114e+09	4.97032e+09	2.96145e+09	3.08143e+09	3.12033e+09	3.88152e+09	4.07535e+09	3.70415e+09	4.12217e+09	High	High	High	High	High	High	High
High	Q08945	FACT complex subunit SSRP1 OS=Homo sapiens OX=9606 GN=SSRP1 PE=1 SV=1	0	FALSE	19.791	10	6	39	6	709	81	6.87	69.26	SSRP1	0.738	1.365	1.008	0.155676	0.233719	1	1.55898e+07	1.1507e+07	1.14175e+07	24.98	10.18	30.1	2.18852e+07	14947044	1.38114e+07	1.38243e+07	1.34354e+07	15157458	1.11984e+07	1.20805e+07	1.13339e+07	8815110	7.55949e+06	7.91153e+06	1.13289e+07	9.24528e+06	4.93521e+06	1.03336e+07	High	High	High	High	High	High	High
High	P21283	V-type proton ATPase subunit C 1 OS=Homo sapiens OX=9606 GN=ATP6V1C1 PE=1 SV=4	0	FALSE	6.875	7	3	5	3	382	43.9	7.46	5.17	ATP6V1C1	1.871	0.456	0.853	0.159063	0.23575	1	2.81279e+06	5.26223e+06	6.16796e+06	49.86	23.49	28.53	3.6309e+06	1.77262e+06	3.96017e+06	4.26057e+06	1.25139e+06	1.86584e+06	4.08829e+06	5.02629e+06	5.45883e+06	4258093	3317910	6.30524e+06	4.40894e+06	3.43447e+06	6.25564e+06	5.93271e+06	Peak Found	Peak Found	Peak Found	High	Peak Found	Peak Found	Peak Found
High	P84085	ADP-ribosylation factor 5 OS=Homo sapiens OX=9606 GN=ARF5 PE=1 SV=2	0	FALSE	43.341	48	9	139	4	180	20.5	6.79	307.23	ARF5	0.828	1.06	0.878	0.159309	1	0.53027	1.38995e+08	1.15048e+08	1.31106e+08	12.1	5.75	5.48	1.34077e+08	143237336	1.35878e+08	1.19402e+08	115260529	1.16455e+08	115946853	1.21519e+08	1.16886e+08	83477111	8.66696e+07	9.09843e+07	1.01847e+08	1.22001e+08	99097017	115078874	High	High	High	High	High	High	High
High	Q9Y262	Eukaryotic translation initiation factor 3 subunit L OS=Homo sapiens OX=9606 GN=EIF3L PE=1 SV=1	0	FALSE	130.617	45	26	449	26	564	66.7	6.34	1080.76	EIF3L	0.754	1.161	0.875	0.160732	0.977362	1	4.97964e+08	3.7549e+08	4.28992e+08	4.44	25.49	3	4.65505e+08	4.71072e+08	4.92175e+08	425004478	4.68096e+08	4.75251e+08	4.36113e+08	4.82644e+08	4.62265e+08	2.30138e+08	2.34256e+08	2.29381e+08	3.36647e+08	3.64716e+08	3.37533e+08	3.57722e+08	High	High	High	High	High	High	High
High	P41567	Eukaryotic translation initiation factor 1 OS=Homo sapiens OX=9606 GN=EIF1 PE=1 SV=1	0	FALSE	13.972	27	2	31	2	113	12.7	7.44	80.58	EIF1	0.779	1.473	1.148	0.16145	0.0605528	0.839634	1.31287e+07	1.02334e+07	8.91429e+06	10.95	15.37	15.75	1.34793e+07	1.27565e+07	1.156e+07	1.09092e+07	1.38706e+07	1.14734e+07	9.09664e+06	1.32533e+07	8.44219e+06	7.56935e+06	8.1163e+06	8.61568e+06	6.23148e+06	8674933	5822475	8.76772e+06	High	High	High	High	High	High	High
High	Q96A35	39S ribosomal protein L24, mitochondrial OS=Homo sapiens OX=9606 GN=MRPL24 PE=1 SV=1	0.001	FALSE	4.344	11	2	8	2	216	24.9	9.29	10.54	MRPL24	0.724	1.34	0.971	0.162384	0.551725	1	1.39946e+07	1.01363e+07	1.0442e+07	14.97	20.01	3.24	1.21786e+07	13830135	1.11912e+07	8664908	14322361	1.38461e+07	10864265	9388859	7.67918e+06	5953296	9.60713e+06	8.71215e+06	7.76113e+06	8.80217e+06	8041446	9.07832e+06	Peak Found	High	High	Peak Found	High	High	Peak Found
High	Q8IYB3	Serine/arginine repetitive matrix protein 1 OS=Homo sapiens OX=9606 GN=SRRM1 PE=1 SV=2	0	FALSE	39.025	9	5	59	5	904	102.3	11.84	142.03	SRRM1	0.672	1.769	1.189	0.162684	0.23081	1	3.7224e+07	2.50051e+07	2.10372e+07	21.09	32.36	14.81	32175021	5.00636e+07	2.88648e+07	3.09628e+07	3.70048e+07	3.70793e+07	21016913	3.34884e+07	1.11124e+07	2.33273e+07	2.10438e+07	1.79239e+07	2.05915e+07	1.54905e+07	15912774	1.84519e+07	High	High	High	High	High	High	High
High	Q5QNW6	Histone H2B type 2-F OS=Homo sapiens OX=9606 GN=HIST2H2BF PE=1 SV=3	0	FALSE	27.476	41	8	105	2	126	13.9	10.32	152.59	H2BC18	0.725	1.026	0.744	0.162684	1	0.482925	1.52087e+08	1.10233e+08	1.48176e+08	28.12	8.33	5.32	1.00637e+08	1.10208e+08	1.10453e+08	1.75389e+08	1.90698e+08	1.93256e+08	1.04884e+08	1.18099e+08	1.19477e+08	7.95315e+07	7.92244e+07	7.91842e+07	1.15425e+08	1.26908e+08	1.1995e+08	1.20282e+08	High	High	High	High	High	High	High
High	Q99598	Translin-associated protein X OS=Homo sapiens OX=9606 GN=TSNAX PE=1 SV=1	0	FALSE	10.983	14	3	17	3	290	33.1	6.55	19.56	TSNAX	2.148	0.838	1.799	0.164624	1	0.410073	1.95422e+06	4.19766e+06	2.3329e+06	46.57	30.22	25.93	1.8099e+06	2.50282e+06	1769596	4.01687e+06	1.70998e+06	1586275	4.77379e+06	4.61301e+06	6.13017e+06	2833663	1.86288e+06	3040926		1.96732e+06	2.01565e+06	1.34474e+06	High	High	High	High	High	Peak Found	High
High	O15400	Syntaxin-7 OS=Homo sapiens OX=9606 GN=STX7 PE=1 SV=4	0	FALSE	14.981	20	4	36	4	261	29.8	5.55	99.82	STX7	0.845	0.962	0.813	0.164997	1	0.46369	2.43483e+07	2.05632e+07	2.53055e+07	17.89	17.26	9.98	20088910	20259143	2.47492e+07	19352565	30815262	31889888	1.35217e+07	23928955	2.07758e+07	1.53571e+07	1.68609e+07	13372070	1.83246e+07	23628431	20861136	2.0366e+07	High	High	High	High	High	High	High
High	Q02241	Kinesin-like protein KIF23 OS=Homo sapiens OX=9606 GN=KIF23 PE=1 SV=3	0	FALSE	21.584	8	5	30	4	960	110	8.51	43.44	KIF23	0.459	1.566	0.718	0.165042	0.800916	1	5.14784e+06	2.3607e+06	3.28763e+06	24.56	63.21	36.63	4.83727e+06	4.60433e+06	7.88754e+06	3.8572e+06	5.22944e+06	4.75247e+06	6.38603e+06	2.50547e+06	3.57275e+06	1.58691e+06	1.71355e+06	1.26014e+06	4343867	2.01615e+06	2.41217e+06	2.97284e+06	High	High	High	High	High	Peak Found	High
High	Q9BX40	Protein LSM14 homolog B OS=Homo sapiens OX=9606 GN=LSM14B PE=1 SV=1	0	FALSE	27.472	18	4	36	4	385	42	9.69	80.98	LSM14B	0.595	2.2	1.31	0.165181	0.130937	1	1.02014e+07	6.07466e+06	4.6366e+06	19.77	40.55	16.2	9.42858e+06	1.14772e+07	9.25671e+06	1.15282e+07	7.45606e+06	9.25503e+06	8826924	8.11222e+06	5.70822e+06	1.76219e+06	5.02619e+06	4.20969e+06	4.13282e+06	3712815	2.7015e+06	4.2435e+06	High	High	High	High	High	High	High
High	Q9UBE0	SUMO-activating enzyme subunit 1 OS=Homo sapiens OX=9606 GN=SAE1 PE=1 SV=1	0	FALSE	12.861	9	3	26	3	346	38.4	5.3	60.85	SAE1	0.719	1.345	0.966	0.165181	0.271902	1	8.20005e+06	5.89204e+06	6.09782e+06	13.83	19.74	26.99	9047034	7725746	7.72233e+06	7.61378e+06	7.14245e+06	7.16713e+06	3.41584e+06	5.41218e+06	5972519	4.38589e+06	5.47404e+06	5.29841e+06	4.80638e+06	5.6964e+06	2571983	5.31907e+06	High	High	High	High	High	High	High
High	O75116	Rho-associated protein kinase 2 OS=Homo sapiens OX=9606 GN=ROCK2 PE=1 SV=4	0	FALSE	112.566	22	26	260	21	1388	160.8	6.02	552.01	ROCK2	0.789	1.009	0.796	0.165181	1	0.277624	8.29466e+08	6.54205e+08	8.22302e+08	15.39	8.34	2.1	5.6253e+08	6.24263e+08	9.24691e+08	6.94354e+08	8.5211e+08	866243189	6.19631e+08	7.01244e+08	7.3175e+08	4.53604e+08	4.72132e+08	5.04897e+08	6.46443e+08	6.67715e+08	6.31756e+08	7.20288e+08	High	High	High	High	High	High	High
High	P06576	ATP synthase subunit beta, mitochondrial OS=Homo sapiens OX=9606 GN=ATP5F1B PE=1 SV=3	0	FALSE	27.24	19	7	52	7	529	56.5	5.4	117.31	ATP5F1B	0.736	1.37	1.008	0.165278	0.834087	1	1.70756e+07	1.25598e+07	1.24661e+07	6.08	34.75	14.47	14687715	15896788	15468770	1.6186e+07	1.85421e+07	1.6708e+07	1.04244e+07	4.72335e+06	9.11009e+06	1.0388e+07	1.10065e+07	1.24608e+07	9.97674e+06	1.29379e+07	9.40778e+06	9.48413e+06	High	High	High	High	High	High	High
High	P02786	Transferrin receptor protein 1 OS=Homo sapiens OX=9606 GN=TFRC PE=1 SV=2	0	FALSE	7.085	5	3	13	3	760	84.8	6.61	5.39	TFRC	0.906	0.943	0.855	0.165638	1	0.152825	1.41894e+07	1.28589e+07	1.5044e+07	6.66	4.76	8.41	12717693	14455709	13277012	1.16147e+07	1.51441e+07	1.35434e+07	1.23817e+07	1.27669e+07	1.28331e+07	9.13201e+06	9579075	1.08732e+07	1.06425e+07	1.32316e+07	1.24009e+07	12535488	High	High	High	High	Peak Found	High	Peak Found
High	Q13177	Serine/threonine-protein kinase PAK 2 OS=Homo sapiens OX=9606 GN=PAK2 PE=1 SV=3	0	FALSE	24.043	20	6	42	5	524	58	5.96	88.5	PAK2	0.757	1.161	0.879	0.165659	0.621373	1	3.92981e+07	2.97649e+07	3.386e+07	6.24	20.95	11.98	3.43265e+07	3.8778e+07	4.11343e+07	3.4334e+07	3.66545e+07	3.61412e+07	3.48421e+07	3.78966e+07	34438424	1.86956e+07	1.98831e+07	2.06697e+07	25834544	29607824	20519510	3.05301e+07	High	High	High	High	High	High	High
High	Q9Y5K6	CD2-associated protein OS=Homo sapiens OX=9606 GN=CD2AP PE=1 SV=1	0	FALSE	87.602	37	20	223	20	639	71.4	6.4	397.11	CD2AP	0.809	1.034	0.836	0.165817	1	0.636227	1.63264e+08	1.32029e+08	1.57852e+08	6.89	15.36	7.79	1.32889e+08	1.40943e+08	1.61179e+08	159446166	1.63297e+08	1.58372e+08	1.4437e+08	1.59389e+08	1.45048e+08	9.0679e+07	8.87156e+07	9.64274e+07	1.28333e+08	1.45958e+08	1.10039e+08	1.33496e+08	High	High	High	High	High	High	High
High	Q8IX01	SURP and G-patch domain-containing protein 2 OS=Homo sapiens OX=9606 GN=SUGP2 PE=1 SV=2	0	FALSE	33.913	15	9	49	9	1082	120.1	7.28	62.64	SUGP2	1.377	0.929	1.278	0.168204	1	0.63278	2.67197e+07	3.67865e+07	2.87744e+07	26.77	10.54	18.02	2.26033e+07	3.51868e+07	2.64894e+07	29250886	1.99777e+07	19017389	39530858	36015923	3.58327e+07	24156501	2.89459e+07	32505413	2.53167e+07	1.91326e+07	2.56862e+07	2.24859e+07	High	High	High	High	High	High	High
High	P62495	Eukaryotic peptide chain release factor subunit 1 OS=Homo sapiens OX=9606 GN=ETF1 PE=1 SV=3	0	FALSE	36.781	20	8	87	8	437	49	5.71	224.25	ETF1	0.783	1.201	0.941	0.169249	0.580346	1	6.0867e+07	4.7675e+07	5.06722e+07	12.28	19.91	9.55	6.63581e+07	5.8496e+07	6.27145e+07	4.94544e+07	57545401	5.45164e+07	4.82262e+07	6.31449e+07	54743992	3.23535e+07	2.98891e+07	3.3093e+07	3.60732e+07	4.61311e+07	3.59406e+07	4.73988e+07	High	High	High	High	High	High	High
High	O14974	Protein phosphatase 1 regulatory subunit 12A OS=Homo sapiens OX=9606 GN=PPP1R12A PE=1 SV=1	0	FALSE	76.749	21	16	171	16	1030	115.2	5.4	439.44	PPP1R12A	0.844	1.01	0.852	0.169249	1	0.438889	2.00132e+08	1.68913e+08	1.98195e+08	2.86	15.75	2.61	1.78281e+08	1.81147e+08	188073096	1.69888e+08	2.04563e+08	2.01683e+08	1.73092e+08	1.90578e+08	2.01926e+08	1.06534e+08	1.16596e+08	1.19418e+08	1.562e+08	1.65571e+08	1.51887e+08	180580316	High	High	High	High	High	High	High
High	Q9NP79	Vacuolar protein sorting-associated protein VTA1 homolog OS=Homo sapiens OX=9606 GN=VTA1 PE=1 SV=1	0	FALSE	15.729	13	4	32	4	307	33.9	6.29	69.11	VTA1	0.671	1.127	0.757	0.170179	1	0.754996	2.0857e+07	1.39948e+07	1.84987e+07	9.2	36.8	3.74	18477372	1.71486e+07	2.30016e+07	1.66313e+07	2.03556e+07	2.07345e+07	1.56164e+07	2.05554e+07	1.95316e+07	6.93321e+06	8871364	7.06253e+06	1.48896e+07	1.62834e+07	1.35424e+07	15801683	High	High	High	High	High	High	High
High	P53004	Biliverdin reductase A OS=Homo sapiens OX=9606 GN=BLVRA PE=1 SV=2	0	FALSE	31.276	27	8	94	8	296	33.4	6.44	218.38	BLVRA	1.232	0.814	1.002	0.170398	0.689523	1	9.12171e+07	1.12368e+08	1.12118e+08	15	6.04	10.28	7.27875e+07	1.02893e+08	7.57231e+07	7.13303e+07	1.04611e+08	98423862	1.09648e+08	1.16848e+08	1.16725e+08	7.95764e+07	84104570	84693691	7.20119e+07	9.41146e+07	8.75381e+07	9.7886e+07	High	High	High	High	High	High	High
High	Q05086	Ubiquitin-protein ligase E3A OS=Homo sapiens OX=9606 GN=UBE3A PE=1 SV=4	0	FALSE	14.354	7	5	17	5	875	100.6	5.22	23.76	UBE3A	0.268	3.428	0.917	0.171591	0.601211	1	1.66915e+07	4.46735e+06	4.86911e+06	108.21	32.81	10.26	4.45286e+06	5.04491e+07	4.2433e+06	5.60048e+07	1.11218e+08	4.74215e+06	3906467	4.80721e+06	2615934	3.50701e+06	1.46298e+06	3.73615e+06	3.93416e+06	3.63467e+06	4.21437e+06	4.14335e+06	High	High	High	Peak Found	High	High	Peak Found
High	P24539	ATP synthase F(0) complex subunit B1, mitochondrial OS=Homo sapiens OX=9606 GN=ATP5PB PE=1 SV=2	0	FALSE	6.844	9	2	24	2	256	28.9	9.36	38.95	ATP5PB	0.606	1.125	0.681	0.171665	1	0.507052	1.61062e+07	9.75645e+06	1.4321e+07	19.07	40.99	7.65	13266022	1.59977e+07	1.78888e+07	1.4923e+07	11199945	1.21235e+07	5.42774e+06	4722313	8.00157e+06	1.04704e+07	1.05932e+07	9.55823e+06	1.17243e+07	1.34166e+07	1.05652e+07	1.16631e+07	High	High	High	High	High	High	Peak Found
High	O75330	Hyaluronan mediated motility receptor OS=Homo sapiens OX=9606 GN=HMMR PE=1 SV=2	0	FALSE	7.753	3	2	21	2	724	84	5.83	42.16	HMMR	1.263	1.023	1.292	0.17307	1	0.347256	2.8066e+06	3.54534e+06	2.7432e+06	20.59	19.84	23.91	2.721e+06	2798377	2741805	1.83051e+06	1767666	2.72196e+06	4.71918e+06	3886665	3.5452e+06	2.52553e+06	2.38846e+06	2.84869e+06	2.09569e+06	2.39564e+06	2.31696e+06	1.44706e+06	High	High	High	High	High	Peak Found	High
High	Q15750	TGF-beta-activated kinase 1 and MAP3K7-binding protein 1 OS=Homo sapiens OX=9606 GN=TAB1 PE=1 SV=1	0	FALSE	24.422	20	7	29	7	504	54.6	5.52	44.77	TAB1	0.753	1.11	0.836	0.173232	1	1	3.44331e+07	2.59385e+07	3.10214e+07	10.55	21.78	15.11	2.65467e+07	2.69747e+07	3.25377e+07	3.31762e+07	3.44363e+07	3.69033e+07	2.73465e+07	3.32566e+07	27816474	1.44717e+07	1.58202e+07	1.94338e+07	2.62532e+07	19531109	2.30136e+07	2.7743e+07	High	High	High	High	High	High	High
High	Q08211	ATP-dependent RNA helicase A OS=Homo sapiens OX=9606 GN=DHX9 PE=1 SV=4	0	FALSE	177.736	30	32	453	32	1270	140.9	6.84	1181.51	DHX9	0.905	1.05	0.951	0.174173	1	1	4.91945e+08	4.45448e+08	4.68637e+08	2.11	8.76	5.15	4.24811e+08	4.60828e+08	4.6753e+08	4.45229e+08	4.89185e+08	4.74534e+08	4.16571e+08	4.58649e+08	505261279	3.26985e+08	3.02182e+08	3.45352e+08	3.52897e+08	3.78931e+08	3.74103e+08	4.24758e+08	High	High	High	High	High	High	High
High	Q8NEW0	Zinc transporter 7 OS=Homo sapiens OX=9606 GN=SLC30A7 PE=2 SV=1	0	FALSE	8.086	10	3	7	3	376	41.6	6.95	9.29	SLC30A7	0.277	2.626	0.727	0.178225	0.716931	1	6.86082e+06	1.89827e+06	2.6126e+06	18.48	73.29	72.27	5.89971e+06	7.18688e+06	4.54723e+06	6.08881e+06	7.38827e+06	5.32826e+06		854711	1.40301e+06	1.43232e+06	3.8431e+06	4.42284e+06	5.97555e+06	2.84036e+06	1.54708e+06	1.57273e+06	Peak Found	Peak Found	Peak Found	Peak Found	High	Peak Found	Not Found
High	P06744	Glucose-6-phosphate isomerase OS=Homo sapiens OX=9606 GN=GPI PE=1 SV=4	0	FALSE	6.915	5	2	2	2	558	63.1	8.32	4.11	GPI	0.439	1.609	0.706	0.17889	0.759002	1	5.39321e+06	2.36608e+06	3.35132e+06	31.79	14.86	23.1	5.46099e+06	4.02823e+06	2.85447e+06	4064751	6.73511e+06	7437578	1.93714e+06	2605204					3441497		2.55845e+06	2.39576e+06	High	Peak Found	Peak Found	Peak Found	Peak Found	Peak Found	Peak Found
High	O76021	Ribosomal L1 domain-containing protein 1 OS=Homo sapiens OX=9606 GN=RSL1D1 PE=1 SV=3	0	FALSE	16.595	11	4	32	4	490	54.9	10.13	60.55	RSL1D1	0.589	1.113	0.655	0.179361	1	0.7492	8.03931e+06	4.73519e+06	7.22472e+06	24.45	39.23	21.86	7.2478e+06	6.42372e+06	9166148	1.03618e+07	5.9639e+06	7677781	3.37473e+06	5151148	3.10021e+06	3.25432e+06	6.63997e+06	5606327	7452915	5.71188e+06	5.88305e+06	4.86926e+06	High	High	High	High	High	High	Peak Found
High	O75145	Liprin-alpha-3 OS=Homo sapiens OX=9606 GN=PPFIA3 PE=1 SV=3	0	FALSE	8.378	3	3	5	2	1194	133.4	5.68	5.82	PPFIA3	0.728	1.425	1.037	0.180466	0.43557	1	1.42688e+07	1.03836e+07	1.00154e+07	12.66	19.11	19.16	13371736	14166013	13524917	12641720	10442579	1.32558e+07	1.00661e+07	11422836	13830202	6685958	7.57652e+06	6.69955e+06	1.07032e+07	8548231	7554380	7.68554e+06	Peak Found	Peak Found	Peak Found	Peak Found	High	Peak Found	Peak Found
High	P39748	Flap endonuclease 1 OS=Homo sapiens OX=9606 GN=FEN1 PE=1 SV=1	0	FALSE	20.389	15	4	54	4	380	42.6	8.62	147.67	FEN1	0.427	1.213	0.518	0.180672	1	0.673234	3.80975e+07	1.62742e+07	3.13964e+07	12.83	69.7	9.47	2.59724e+07	2.99561e+07	35053757	3.47713e+07	40898287	3.94537e+07	6.16072e+06	8.70684e+06	6.63007e+06	2.31724e+07	2.34338e+07	29085788	2.5121e+07	2.89843e+07	2.36995e+07	2.36705e+07	High	High	High	High	High	High	High
High	Q8NE71	ATP-binding cassette sub-family F member 1 OS=Homo sapiens OX=9606 GN=ABCF1 PE=1 SV=2	0	FALSE	86.756	24	17	208	17	845	95.9	6.8	588.19	ABCF1	0.873	1.035	0.903	0.181709	1	0.71439	2.13544e+08	1.86363e+08	2.06321e+08	2.97	12.56	3.32	1.93674e+08	1.88097e+08	2.07534e+08	1.82233e+08	2.11532e+08	2.09157e+08	1.90857e+08	1.93348e+08	2.12924e+08	1.34298e+08	1.32172e+08	1.23363e+08	1.57256e+08	1.72179e+08	1.64139e+08	1.8119e+08	High	High	High	High	High	High	High
High	O14828	Secretory carrier-associated membrane protein 3 OS=Homo sapiens OX=9606 GN=SCAMP3 PE=1 SV=3	0	FALSE	39.28	30	7	82	7	347	38.3	7.64	238.39	SCAMP3	0.81	1.073	0.87	0.182292	1	0.946862	2.88362e+07	2.33612e+07	2.68664e+07	10.21	18.87	1.7	2.42353e+07	2.75424e+07	2.74412e+07	2.5447e+07	2.57747e+07	3.4503e+07	23571659	2.76866e+07	2.94207e+07	1.58937e+07	1.55371e+07	1.50327e+07	2.09319e+07	2.25652e+07	2.10266e+07	2.34427e+07	High	High	High	High	High	High	High
High	P35658	Nuclear pore complex protein Nup214 OS=Homo sapiens OX=9606 GN=NUP214 PE=1 SV=2	0	FALSE	204.781	29	37	586	37	2090	213.5	7.47	1250.06	NUP214	1.094	0.927	1.015	0.182292	0.83522	1	3.85429e+08	4.21833e+08	4.15721e+08	2.7	8.38	6.77	3.3537e+08	3.42071e+08	3.86525e+08	3.38046e+08	3.83076e+08	3.76722e+08	4.14821e+08	4.32547e+08	4.84537e+08	2.95515e+08	3.16922e+08	3.22537e+08	3.31078e+08	3.19331e+08	3.41296e+08	358904377	High	High	High	High	High	High	High
High	O75935	Dynactin subunit 3 OS=Homo sapiens OX=9606 GN=DCTN3 PE=1 SV=1	0	FALSE	4.669	11	2	18	2	186	21.1	5.47	25.88	DCTN3	0.783	1.005	0.787	0.182552	1	0.464432	1.1837e+07	9.27331e+06	1.17834e+07	11.69	22.43	4.02	11447778	10831946	1.1477e+07	9.56973e+06	9.95414e+06	13764588	8.90096e+06	10314533	1.21306e+07	6.25076e+06	6833903	4.84116e+06	8.94952e+06	9915912	9.51767e+06	10262128	High	High	High	High	High	High	High
High	O14964	Hepatocyte growth factor-regulated tyrosine kinase substrate OS=Homo sapiens OX=9606 GN=HGS PE=1 SV=1	0	FALSE	68.336	20	14	244	14	777	86.1	6.16	447.48	HGS	0.827	1.085	0.898	0.182552	1	0.858405	3.17203e+08	2.62419e+08	2.92221e+08	0.83	19.55	2.84	2.7913e+08	2.90029e+08	3.04632e+08	2.73216e+08	3.12369e+08	3.12936e+08	2.75652e+08	3.02596e+08	3.1504e+08	1.71495e+08	1.66379e+08	1.65066e+08	2.30689e+08	2.45793e+08	2.2357e+08	2.68343e+08	High	High	High	High	High	High	High
High	Q99460	26S proteasome non-ATPase regulatory subunit 1 OS=Homo sapiens OX=9606 GN=PSMD1 PE=1 SV=2	0	FALSE	39.749	16	10	61	10	953	105.8	5.39	88.57	PSMD1	1.301	1.827	2.377	0.18351	0.0814023	0.00369625	1.89204e+07	2.46128e+07	1.03545e+07	22.25	17.02	7.12	11028343	2.06779e+07	1.86604e+07	1.83001e+07	1.81296e+07	1.33e+07	2.7173e+07	2.48861e+07	2.57382e+07	1.29931e+07	1.87529e+07	1.868e+07	7.87604e+06	8.47254e+06	8.84637e+06	9.27419e+06	High	High	High	High	High	High	High
High	P19367	Hexokinase-1 OS=Homo sapiens OX=9606 GN=HK1 PE=1 SV=3	0	FALSE	13.204	5	5	15	5	917	102.4	6.8	21.33	HK1	2.004	0.619	1.24	0.184355	0.511959	1	6.85452e+06	1.37332e+07	1.10791e+07	36.77	29.52	10.79	5.36937e+06	4.34153e+06	7325500	7.24119e+06	12497970	6076788	6.92695e+06	7.96845e+06	1.44964e+07	9923962	1.11491e+07	1.31478e+07	8.85653e+06	9.24647e+06	7.84991e+06	1.14273e+07	High	High	High	High	Peak Found	Peak Found	Peak Found
High	Q15181	Inorganic pyrophosphatase OS=Homo sapiens OX=9606 GN=PPA1 PE=1 SV=2	0	FALSE	102.14	67	17	234	17	289	32.6	5.86	604.95	PPA1	0.825	1.134	0.935	0.184355	0.720271	1	2.10687e+08	1.7372e+08	1.85814e+08	17.97	16.03	3.74	2.6284e+08	2.08526e+08	2.02321e+08	1.84245e+08	1.93849e+08	1.89584e+08	1.76404e+08	2.12274e+08	1.92794e+08	118109914	1.13751e+08	1.21017e+08	1.51833e+08	1.57219e+08	1.41382e+08	1.52372e+08	High	High	High	High	High	High	High
High	O94901	SUN domain-containing protein 1 OS=Homo sapiens OX=9606 GN=SUN1 PE=1 SV=3	0	FALSE	47.598	17	11	97	11	812	90	7.08	175.96		1.262	0.992	1.252	0.186217	1	0.73131	6.64368e+07	8.38742e+07	6.69993e+07	10.52	12.18	11.62	5.75481e+07	5.14785e+07	6.41878e+07	6.71619e+07	6.49854e+07	7.1012e+07	8.24864e+07	8.94159e+07	8.868e+07	5.06339e+07	5.68911e+07	6.37382e+07	5.12699e+07	5.52002e+07	5.23528e+07	71504374	High	High	High	High	High	High	High
High	O95373	Importin-7 OS=Homo sapiens OX=9606 GN=IPO7 PE=1 SV=1	0	FALSE	77.297	18	15	192	14	1038	119.4	4.82	431.1	IPO7	0.913	1.119	1.022	0.1893	0.14168	1	1.59998e+08	1.4615e+08	1.43028e+08	6.23	3.43	3.39	1.48026e+08	1.51596e+08	1.61166e+08	1.36341e+08	1.47593e+08	1.43384e+08	1.4069e+08	1.45623e+08	1.50059e+08	1.09662e+08	1.10562e+08	1.13436e+08	1.14347e+08	1.19357e+08	1.11346e+08	117381870	High	High	High	High	High	High	High
High	Q9BQE3	Tubulin alpha-1C chain OS=Homo sapiens OX=9606 GN=TUBA1C PE=1 SV=1	0	FALSE	412.696	87	61	1581	7	449	49.9	5.1	3726.29	TUBA1C	0.736	1.599	1.178	0.190065	0.130937	1	1.72287e+08	1.26868e+08	1.07718e+08	8.11	30.12	6.56	1.73373e+08	1.71789e+08	1.671e+08	1.49173e+08	1.58949e+08	1.6092e+08	149542341	1.677e+08	166780067	7.38862e+07	7.52299e+07	7.26227e+07	8.80735e+07	96681742	7.95694e+07	8.60322e+07	High	High	High	High	High	High	High
High	Q13310	Polyadenylate-binding protein 4 OS=Homo sapiens OX=9606 GN=PABPC4 PE=1 SV=1	0	FALSE	156.719	39	31	620	17	644	70.7	9.26	1602.72	PABPC4	0.8	1.033	0.826	0.190065	1	0.612269	5.62074e+08	4.49633e+08	5.44271e+08	3.77	19.84	3.31	5.13199e+08	5.28116e+08	5.52573e+08	4.82995e+08	5.42458e+08	5.21589e+08	4.81191e+08	5.61872e+08	5.40949e+08	282625845	2.9712e+08	3.0712e+08	4.41505e+08	4.47466e+08	4.31463e+08	4.61317e+08	High	High	High	High	High	High	High
High	Q5SRE5	Nucleoporin NUP188 homolog OS=Homo sapiens OX=9606 GN=NUP188 PE=1 SV=1	0	FALSE	17.911	4	5	38	5	1749	195.9	6.73	48.07	NUP188	2.014	0.503	1.012	0.194434	0.375354	1	8.78577e+06	1.76927e+07	1.74783e+07	45.73	33.54	15.75	5.38831e+06	1.54023e+07	1.38125e+07	4.53779e+06	8.80344e+06	8.50708e+06	8.21231e+06	2.57933e+07	1.66567e+07	1.41801e+07	1.72586e+07	1.14657e+07	1.45343e+07	1.7718e+07	1.26946e+07	1.25568e+07	High	High	High	High	High	High	High
High	O43760	Synaptogyrin-2 OS=Homo sapiens OX=9606 GN=SYNGR2 PE=1 SV=1	0	FALSE	5.96	13	3	38	3	224	24.8	4.94	65.32	SYNGR2	0.858	0.931	0.799	0.195759	1	0.203644	5.18672e+07	4.45087e+07	5.56899e+07	5.34	13.94	10.22	4.39403e+07	52172277	52314234	44376424	52132893	48438492	4.13333e+07	48018834	53531214	28791446	3.39021e+07	2.9939e+07	43381135	4.05553e+07	4.71721e+07	49153742	High	High	High	Peak Found	High	High	High
High	P33991	DNA replication licensing factor MCM4 OS=Homo sapiens OX=9606 GN=MCM4 PE=1 SV=5	0	FALSE	106.269	31	24	236	24	863	96.5	6.74	491.04	MCM4	0.792	1.034	0.819	0.196331	1	0.282838	3.03747e+08	2.40623e+08	2.93635e+08	11.36	9.29	5.59	268594755	2.76722e+08	2.98333e+08	2.62143e+08	2.21487e+08	3.05964e+08	2.40893e+08	2.44635e+08	2.84486e+08	1.73673e+08	1.82331e+08	180688521	2.27184e+08	2.4423e+08	2.4718e+08	2.58729e+08	High	High	High	High	High	High	High
High	P60842	Eukaryotic initiation factor 4A-I OS=Homo sapiens OX=9606 GN=EIF4A1 PE=1 SV=1	0	FALSE	192.223	54	25	755	15	406	46.1	5.48	2142.7	EIF4A1	0.897	1.019	0.914	0.199197	1	0.717379	2.69071e+09	2.41469e+09	2.64078e+09	4.13	10.37	2.72	2.50894e+09	2587424103	2619356972	2321152200	2.55115e+09	2.57222e+09	2.44125e+09	2.6429e+09	2.6069e+09	1.68765e+09	1.70226e+09	1.74057e+09	2.15651e+09	2.26886e+09	1.97e+09	2252601364	High	High	High	High	High	High	High
High	P62879	Guanine nucleotide-binding protein G(I)/G(S)/G(T) subunit beta-2 OS=Homo sapiens OX=9606 GN=GNB2 PE=1 SV=3	0	FALSE	11.51	9	2	26	2	340	37.3	6	58.35	GNB2	0.727	1.251	0.91	0.199261	0.987501	1	1.11544e+07	8.11324e+06	8.91516e+06	22.54	33.68	21.23	7.99264e+06	1.50389e+07	8.98981e+06	1.097e+07	11056304	1.09184e+07	8.39502e+06	3.22695e+06	8.55483e+06	7.31377e+06	4.33304e+06	6.18225e+06	7.34394e+06	9.11745e+06	6.5365e+06	5.51446e+06	High	High	High	High	High	High	High
High	P46782	40S ribosomal protein S5 OS=Homo sapiens OX=9606 GN=RPS5 PE=1 SV=4	0	FALSE	12.723	18	3	45	3	204	22.9	9.72	115.56	RPS5	0.659	1.294	0.853	0.199261	0.943623	1	2.84437e+07	1.875e+07	2.19779e+07	16.85	27.1	14.61	2.63663e+07	1.72437e+07	26938258	2.76865e+07	2.83826e+07	2.60343e+07	1.55728e+07	1.68218e+07	1.11431e+07	1.90408e+07	1.86093e+07	1.65022e+07	1.88589e+07	2.07669e+07	1.54694e+07	1.55144e+07	High	High	High	High	High	High	High
High	Q86VP1	Tax1-binding protein 1 OS=Homo sapiens OX=9606 GN=TAX1BP1 PE=1 SV=2	0	FALSE	4.909	3	2	5	2	789	90.8	5.43	10.8	TAX1BP1	1.147	0.854	0.98	0.199261	0.352923	1	4.3169e+08	4.95208e+08	5.05424e+08	19.26	3.33	1.26	2.15132e+08	3.68113e+08	4.28594e+08	3.79355e+08	4.22452e+08	4.37498e+08	435233118	480025264	481130301	3.88584e+08	393563744	410859781	3.95551e+08	4.25892e+08	386146240	447812911	Peak Found	Peak Found	High	Peak Found	Peak Found	Peak Found	Peak Found
High	Q7Z739	YTH domain-containing family protein 3 OS=Homo sapiens OX=9606 GN=YTHDF3 PE=1 SV=1	0	FALSE	57.984	21	10	187	5	585	63.8	9.04	458.7	YTHDF3	0.767	1.234	0.947	0.200031	0.760523	1	8.81273e+07	6.76235e+07	7.13963e+07	6.06	23.81	5.39	8.22698e+07	83835726	8.42432e+07	7.70277e+07	86706734	7.71692e+07	82698431	8.16641e+07	79752615	43264673	4.41742e+07	4.10453e+07	6.21074e+07	6.09504e+07	5.38413e+07	6.07745e+07	High	High	High	High	High	High	High
High	P62701	40S ribosomal protein S4, X isoform OS=Homo sapiens OX=9606 GN=RPS4X PE=1 SV=2	0	FALSE	84.122	52	15	364	15	263	29.6	10.15	751.74	RPS4X	0.922	1.049	0.966	0.200031	1	1	6.1912e+08	5.70601e+08	5.90422e+08	4.02	4.54	1.8	4.97416e+08	5.35295e+08	5.97052e+08	5.42644e+08	6.14812e+08	6.09004e+08	5.37313e+08	5.75596e+08	6.00151e+08	4.05248e+08	4.35763e+08	4.36521e+08	4.74664e+08	4.94282e+08	4.54036e+08	5.00346e+08	High	High	High	High	High	High	High
High	O75390	Citrate synthase, mitochondrial OS=Homo sapiens OX=9606 GN=CS PE=1 SV=2	0	FALSE	7.546	6	2	13	2	466	51.7	8.32	22.4	CS	0.634	1.915	1.215	0.200182	0.18461	1	7.91565e+06	5.0218e+06	4.13369e+06	21.91	44.32	35.22	6.59029e+06	10267150	8982646	6.30529e+06	5845754	8.18603e+06		2431773	2479699	5.24522e+06	4.48978e+06	4.03486e+06	3.53435e+06	3.54873e+06	1.31454e+06	3.52884e+06	Peak Found	High	High	High	High	Peak Found	Not Found
High	Q5VZ89-7	Isoform 2 of DENN domain-containing protein 4C OS=Homo sapiens OX=9606 GN=DENND4C	0	FALSE	30.017	5	8	52	8	1958	217.7	6.64	69.76	DENND4C	1.264	0.935	1.181	0.200756	1	0.640418	2.35943e+07	2.98244e+07	2.52456e+07	6.5	16.28	10.82	2.33738e+07	2.15929e+07	2.16984e+07	2.03263e+07	24971866	23484508	31572861	3.28562e+07	34435507	1.82216e+07	2.0856e+07	2.0361e+07	1.69326e+07	2.35486e+07	1.95586e+07	2.16195e+07	High	High	High	High	High	High	High
High	O75643	U5 small nuclear ribonucleoprotein 200 kDa helicase OS=Homo sapiens OX=9606 GN=SNRNP200 PE=1 SV=2	0	FALSE	63.771	11	19	115	19	2136	244.4	6.06	204.18	SNRNP200	0.875	1.03	0.901	0.200756	1	0.675075	1.63099e+08	1.42749e+08	1.58365e+08	5.64	11.9	2.92	146613859	1.57833e+08	1.47594e+08	1.49553e+08	1.5582e+08	1.48174e+08	1.38188e+08	1.60059e+08	1.57533e+08	9.30908e+07	96905132	1.07791e+08	1.26099e+08	138021223	1.16448e+08	1.36745e+08	High	High	High	High	High	High	High
High	Q14315	Filamin-C OS=Homo sapiens OX=9606 GN=FLNC PE=1 SV=3	0	FALSE	224.802	25	50	584	37	2725	290.8	5.97	1250.01	FLNC	0.863	1.068	0.922	0.202791	1	1	2.27749e+08	1.96647e+08	2.13183e+08	3.06	13.09	6.18	2.02853e+08	1.96987e+08	2.2021e+08	2.02225e+08	2.22382e+08	2.23168e+08	1.97206e+08	2.27616e+08	2.14244e+08	1.2688e+08	1.36197e+08	1.45022e+08	1.5309e+08	1.77915e+08	1.6445e+08	1.95189e+08	High	High	High	High	High	High	High
High	P05787	SWISS-PROT:P05787 Tax_Id=9606 Gene_Symbol=KRT8 Keratin, type II cytoskeletal 8	0	TRUE	176.334	66	36	887	26	483	53.7	5.59	1798.28	KRT8	1.447	0.731	1.058	0.202791	0.500115	1	6.43054e+09	9.30471e+09	8.79311e+09	16.24	20.96	20.77	4.69815e+09	5.21957e+09	7.65021e+09	5.27016e+09	6.74762e+09	7.53729e+09	6.12824e+09	7.11937e+09	9.18164e+09	7.11488e+09	7.86956e+09	9.54577e+09	5595192820	6.47604e+09	7.68628e+09	9.50624e+09	High	High	High	High	High	High	High
High	Q15637	Splicing factor 1 OS=Homo sapiens OX=9606 GN=SF1 PE=1 SV=4	0	FALSE	10.644	6	3	13	3	639	68.3	8.98	11.21	SF1	0.547	1.053	0.575	0.202901	1	0.507052	7.03558e+06	3.84536e+06	6.68448e+06	31.02	43.35	32.68	6.29883e+06	3.70662e+06	5.10399e+06	6.89012e+06	6.74898e+06	1.00937e+07	3.72273e+06	2.7454e+06	3.61369e+06	4.34944e+06	881470	3.60473e+06	3.27344e+06	6.07546e+06	7.20976e+06	5.38995e+06	Peak Found	Peak Found	High	High	High	High	Peak Found
High	P31153	S-adenosylmethionine synthase isoform type-2 OS=Homo sapiens OX=9606 GN=MAT2A PE=1 SV=1	0	FALSE	55.33	30	8	123	8	395	43.6	6.48	306.52	MAT2A	1.129	1.04	1.174	0.202901	1	0.332094	6.93043e+07	7.82401e+07	6.66461e+07	7.14	9.86	4.07	5.8678e+07	6.62783e+07	6.85903e+07	6.46798e+07	5.92838e+07	6.6346e+07	7.70064e+07	8.73723e+07	7.90616e+07	5.84219e+07	5.63461e+07	5.39729e+07	56071716	57368877	4.96371e+07	5.67417e+07	High	High	High	High	High	High	High
High	Q86W92	Liprin-beta-1 OS=Homo sapiens OX=9606 GN=PPFIBP1 PE=1 SV=2	0	FALSE	14.939	5	4	21	4	1011	114	5.55	27.12	PPFIBP1	1.423	1.07	1.524	0.204878	1	0.885181	4.6922e+06	6.67819e+06	4.38321e+06	51.24	18.27	17.19	1.97894e+06		6350221	1.43284e+06	5.40358e+06	4.62772e+06	7.79417e+06	8.29176e+06	7.39448e+06	4.31909e+06	4.6141e+06	4.84595e+06	4.49264e+06	3.32017e+06	3.12043e+06	4.08492e+06	High	Not Found	High	High	Peak Found	Peak Found	High
High	P61247	40S ribosomal protein S3a OS=Homo sapiens OX=9606 GN=RPS3A PE=1 SV=2	0	FALSE	60.074	39	10	202	10	264	29.9	9.73	503.98	RPS3A	0.887	0.988	0.876	0.206649	1	0.264522	3.11378e+08	2.76145e+08	3.15265e+08	7.25	4.56	7.99	2.46212e+08	2.57114e+08	302435379	2.69714e+08	3.09137e+08	332482572	2.36256e+08	2.58985e+08	2.80079e+08	2.05436e+08	2.21493e+08	2.33275e+08	225714347	2.52759e+08	2.53155e+08	2.93173e+08	High	High	High	High	High	High	High
High	P35250	Replication factor C subunit 2 OS=Homo sapiens OX=9606 GN=RFC2 PE=1 SV=3	0	FALSE	21.347	21	6	56	6	354	39.1	6.44	120.35	RFC2	1.188	0.839	0.996	0.20805	0.170311	1	4.28057e+07	5.08457e+07	5.10425e+07	6.56	10.06	5.89	3.62109e+07	3.70566e+07	4.47847e+07	3.53381e+07	4.34572e+07	4.52731e+07	4.97385e+07	51133374	5.1825e+07	3.05561e+07	36707835	4.02513e+07	3.8989e+07	4.35283e+07	4.2952e+07	4.38653e+07	High	High	High	High	High	High	High
High	P08754	Guanine nucleotide-binding protein G(k) subunit alpha OS=Homo sapiens OX=9606 GN=GNAI3 PE=1 SV=3	0	FALSE	42.827	25	7	105	3	354	40.5	5.69	237.08	GNAI3	0.8	1.252	1.002	0.208409	0.511959	1	1.1112e+07	8.89264e+06	8.87643e+06	6.26	18.51	10.29	9.74086e+06	1.1329e+07	1.06309e+07	8.93077e+06	1.09792e+07	1.04475e+07	8.99181e+06	9.42832e+06	1.18946e+07	6.11466e+06	5.5058e+06	6.67733e+06	6.58073e+06	7.56675e+06	8.00792e+06	7631255	High	High	High	High	High	High	High
High	P10768	S-formylglutathione hydrolase OS=Homo sapiens OX=9606 GN=ESD PE=1 SV=2	0	FALSE	6.418	12	2	5	2	282	31.4	7.02	0	ESD	0.724	1.052	0.762	0.211967	1	0.549016	3.49004e+06	2.52767e+06	3.31715e+06	17.5	16.59	6.09	3.07955e+06	2.3265e+06	2487895	3.19247e+06	3.80999e+06	3.40547e+06	2394395		2.69862e+06	1831749	1.41923e+06		2.62433e+06	2821388	2.28487e+06		Peak Found	Peak Found	High	High	Peak Found	High	High
High	Q9Y2I1	Nischarin OS=Homo sapiens OX=9606 GN=NISCH PE=1 SV=3	0	FALSE	11.399	3	3	14	3	1504	166.5	5.14	19.68	NISCH	1.401	1.042	1.46	0.215651	1	0.369385	5.90896e+06	8.27775e+06	5.6706e+06	12.18	28.13	27.28	4910297	6.4806e+06	6.46474e+06	5.42656e+06	5.2695e+06	5190752	1.14177e+07	1.07314e+07	6970651	7.41711e+06	5.39004e+06	5.18026e+06	6.1408e+06	4068867	5.08775e+06	3.74334e+06	Peak Found	Peak Found	Peak Found	Peak Found	High	Peak Found	High
High	Q9UQB8	Brain-specific angiogenesis inhibitor 1-associated protein 2 OS=Homo sapiens OX=9606 GN=BAIAP2 PE=1 SV=1	0	FALSE	15.677	11	5	23	5	552	60.8	8.9	42.79	BAIAP2	0.678	1.044	0.708	0.216712	1	0.839634	1.46634e+07	9.9392e+06	1.40453e+07	14.52	36.28	20.49	1.36978e+07	1.63603e+07	1.63806e+07	10805786	1.34807e+07	1.31053e+07	1.08298e+07	1.33296e+07	8298912	4.28993e+06	1.13749e+07	5564843	1.05408e+07	1.33499e+07	7.30524e+06	1.28675e+07	High	High	High	High	High	Peak Found	High
High	P25398	40S ribosomal protein S12 OS=Homo sapiens OX=9606 GN=RPS12 PE=1 SV=3	0	FALSE	32.831	45	5	113	5	132	14.5	7.21	324.74	RPS12	0.894	1.243	1.111	0.216712	0.162612	1	1.43255e+08	1.28053e+08	1.15292e+08	4.86	13.51	2.59	1.29233e+08	1.36927e+08	142175072	1.15484e+08	1.35472e+08	136757432	124710079	140285854	129136464	9.58106e+07	82132390	8.09306e+07	87607578	96785636	8.99382e+07	1.00651e+08	High	High	High	High	High	High	High
High	P53618	Coatomer subunit beta OS=Homo sapiens OX=9606 GN=COPB1 PE=1 SV=3	0	FALSE	121.331	30	24	273	24	953	107.1	6.05	563.15	COPB1	0.875	1.193	1.044	0.216712	0.286709	1	1.97589e+08	1.72827e+08	1.65591e+08	3.96	15.38	5.31	1.81887e+08	1.93759e+08	1.82153e+08	172007336	1.91661e+08	195689206	1.79383e+08	1.93756e+08	1.91018e+08	1.17986e+08	1.09134e+08	1.17362e+08	1.35985e+08	1.43428e+08	1.23078e+08	1.32967e+08	High	High	High	High	High	High	High
High	P48643	T-complex protein 1 subunit epsilon OS=Homo sapiens OX=9606 GN=CCT5 PE=1 SV=1	0	FALSE	114.954	38	20	362	19	541	59.6	5.66	927.93	CCT5	0.902	1.017	0.917	0.217971	1	0.791752	3.30135e+08	2.97765e+08	3.24747e+08	7.78	9.64	2.17	3.2318e+08	332028217	332261379	2.75464e+08	309377819	3.05393e+08	2.95929e+08	3.14245e+08	3.25263e+08	210944975	2.14965e+08	2.08783e+08	2.60348e+08	2.70253e+08	2.54205e+08	2.76387e+08	High	High	High	High	High	High	High
High	Q68DQ2	Very large A-kinase anchor protein OS=Homo sapiens OX=9606 GN=CRYBG3 PE=1 SV=3	0	FALSE	32.767	5	9	35	9	2970	330.4	5.2	35.77	CRYBG3	1.659	0.641	1.064	0.218938	0.336675	1	5.16271e+06	8.56277e+06	8.04867e+06	26.05	27.32	15.46	2.93089e+06	4.78806e+06	7.14001e+06	5.80757e+06	4.90996e+06	5.0708e+06	8.45428e+06	1.02935e+07	1.07367e+07	3.72237e+06	5.11895e+06	6.33958e+06	6.09837e+06	6.43631e+06	7.99044e+06	7.30364e+06	Peak Found	High	High	High	High	High	High
High	Q86V81	THO complex subunit 4 OS=Homo sapiens OX=9606 GN=ALYREF PE=1 SV=3	0	FALSE	46.856	29	6	95	6	257	26.9	11.15	232.91	ALYREF	0.334	1.643	0.548	0.220332	1	0.823249	8.90463e+07	2.97258e+07	5.42133e+07	12.94	90.82	14.94	71380445	8.00391e+07	6.59027e+07	8.58731e+07	90012151	9.71045e+07	940132	14473918	3163474	4.56426e+07	50818078	5.07594e+07	5.22034e+07	4.94876e+07	38234472	4.16119e+07	High	High	High	High	High	High	High
High	Q14683	Structural maintenance of chromosomes protein 1A OS=Homo sapiens OX=9606 GN=SMC1A PE=1 SV=2	0	FALSE	142.095	27	29	362	29	1233	143.1	7.64	769.68	SMC1A	0.846	1.031	0.872	0.22138	1	0.681652	2.98002e+08	2.52251e+08	2.89115e+08	7.12	13.59	6.75	2.38041e+08	2.54505e+08	2.897e+08	2.78178e+08	2.89695e+08	3.19409e+08	2.49596e+08	2.72933e+08	3.06051e+08	1.75005e+08	1.68883e+08	1.83886e+08	2.185e+08	2.28874e+08	2.37711e+08	2.63024e+08	High	High	High	High	High	High	High
High	O15234	Protein CASC3 OS=Homo sapiens OX=9606 GN=CASC3 PE=1 SV=2	0	FALSE	20.119	13	5	41	5	703	76.2	6.48	52.49	CASC3	0.746	1.482	1.106	0.22188	0.631389	1	8.34785e+06	6.23003e+06	5.63148e+06	27.88	40.6	26.81	10905208	7.55456e+06	5.24483e+06	8.82482e+06	8.38131e+06	7.15685e+06	5.668e+06	6.53734e+06	6.59446e+06	2041375	2.22141e+06		4.84543e+06	4366619	2.58731e+06	5.7694e+06	High	High	High	High	High	High	Peak Found
High	P49591	Serine--tRNA ligase, cytoplasmic OS=Homo sapiens OX=9606 GN=SARS PE=1 SV=3	0	FALSE	40.202	19	7	104	7	514	58.7	6.43	156.78	SARS1	0.718	1.575	1.131	0.229568	0.297242	1	3.21134e+07	2.30642e+07	2.0386e+07	19.9	23.4	6.75	3.39158e+07	3.07018e+07	3.38183e+07	2.71203e+07	2.7775e+07	2.06288e+07	2.65867e+07	2.72933e+07	2.52305e+07	13372675	1.63925e+07	1.29749e+07	1.8178e+07	1.7466e+07	1.52152e+07	1.74381e+07	High	High	High	High	High	High	High
High	Q15459	Splicing factor 3A subunit 1 OS=Homo sapiens OX=9606 GN=SF3A1 PE=1 SV=1	0	FALSE	79.908	27	16	158	16	793	88.8	5.22	366.65	SF3A1	0.646	1.232	0.796	0.232903	1	1	9.48095e+07	6.12788e+07	7.69709e+07	19.15	37.83	10.59	6.91676e+07	7.15464e+07	7.86496e+07	9.59777e+07	1.10589e+08	1.14679e+08	3.60868e+07	4.38709e+07	4.50014e+07	6.75545e+07	7.03241e+07	6.70446e+07	63808946	5.29966e+07	5.86999e+07	66962004	High	High	High	High	High	High	High
High	Q96CT7	Coiled-coil domain-containing protein 124 OS=Homo sapiens OX=9606 GN=CCDC124 PE=1 SV=1	0	FALSE	15.107	16	3	44	3	223	25.8	9.54	108.36	CCDC124	0.558	1.095	0.612	0.233237	1	0.724407	1.69891e+07	9.485e+06	1.55096e+07	10.58	57.85	4.8	1.55795e+07	1.47014e+07	1.53377e+07	1.63829e+07	15910586	2.02044e+07	5.09565e+06	3853928	6.16325e+06	11014069	13400202	1.39863e+07	1.31544e+07	1.30863e+07	1.13099e+07	1.34714e+07	High	High	High	High	High	High	Peak Found
High	P36405	ADP-ribosylation factor-like protein 3 OS=Homo sapiens OX=9606 GN=ARL3 PE=1 SV=2	0	FALSE	12.954	27	4	18	4	182	20.4	7.24	19.04	ARL3	0.807	0.855	0.689	0.234077	1	0.124578	5.5823e+06	4.50242e+06	6.53011e+06	13.46	22.76	8.19	5.39235e+06	6.02434e+06	4.72201e+06	5.18305e+06	5.17036e+06	4.56877e+06	2.60631e+06	5.0634e+06	3.5005e+06	3.0516e+06	4.05782e+06	4.02732e+06	5.31926e+06	5.77375e+06	4.8418e+06	4.93738e+06	High	High	High	High	High	High	High
High	O95394	Phosphoacetylglucosamine mutase OS=Homo sapiens OX=9606 GN=PGM3 PE=1 SV=1	0	FALSE	10.419	8	4	31	4	542	59.8	6.25	44.76	PGM3	0.741	1.237	0.916	0.234077	0.820426	1	3.18174e+07	2.35614e+07	2.57144e+07	24.46	23.02	10.85	27394991	2.2905e+07	25190783	3.92478e+07	3.17363e+07	41487408	24982523	2.18425e+07	16124499	1.90016e+07	1.62693e+07	2.56762e+07	1.7856e+07	2.10854e+07	2.01889e+07	2.54388e+07	High	Peak Found	High	High	High	High	High
High	P47755	F-actin-capping protein subunit alpha-2 OS=Homo sapiens OX=9606 GN=CAPZA2 PE=1 SV=3	0	FALSE	49.244	49	9	85	8	286	32.9	5.85	184.63	CAPZA2	1.383	0.755	1.044	0.237508	0.560663	1	5.80981e+07	8.03427e+07	7.69439e+07	26.61	25.49	25.05	5.59783e+07	5.93485e+07	5.89373e+07	24163553	5.41232e+07	4.63417e+07	6.22836e+07	8.09757e+07	1.18243e+08	5.95974e+07	6.41566e+07	4.56133e+07	4.68494e+07	5.39969e+07	7.4843e+07	8.03543e+07	High	High	High	High	High	High	High
High	P16333	Cytoplasmic protein NCK1 OS=Homo sapiens OX=9606 GN=NCK1 PE=1 SV=1	0	FALSE	6.776	6	2	17	2	377	42.8	6.47	30.38	NCK1	0.754	0.849	0.641	0.240293	0.535664	0.0324992	2.70146e+06	2.03819e+06	3.18138e+06	14.08	21.8	18.05	2.60191e+06	2.19839e+06	2.70574e+06	2.37473e+06	2.64279e+06	1.9371e+06	1.78584e+06	2.45343e+06	2.1929e+06	1.26853e+06	1.64544e+06	1.01781e+06	3.46347e+06	2757742	2.34255e+06	2689722	High	High	High	High	High	High	High
High	Q9NWB6	Arginine and glutamate-rich protein 1 OS=Homo sapiens OX=9606 GN=ARGLU1 PE=1 SV=1	0	FALSE	5.115	6	2	30	2	273	33.2	10.35	39.01	ARGLU1	1.236	0.836	1.033	0.24059	0.372056	1	1.0066e+08	1.24392e+08	1.20446e+08	2.73	17.72	6.11	84355092	95512886	99191210	88246482	96373890	98993000	89601064	98239294	109946740	107000654	109756074	113076648	92695862	100578912	102254840	105707116	High	High	High	High	High	High	High
High	Q5UIP0	Telomere-associated protein RIF1 OS=Homo sapiens OX=9606 GN=RIF1 PE=1 SV=2	0	FALSE	154.494	21	35	353	35	2472	274.3	5.52	763.31	RIF1	1.268	1.074	1.363	0.24059	1	0.587094	1.70797e+08	2.1665e+08	1.58976e+08	14.19	19.05	15.13	1.1171e+08	1.34588e+08	1.77133e+08	1.41944e+08	1.81342e+08	177186096	2.21852e+08	2.47753e+08	2.56027e+08	1.20199e+08	1.42845e+08	1.54654e+08	1.23813e+08	1.21802e+08	1.54487e+08	1.40348e+08	High	High	High	High	High	High	High
High	O43747	AP-1 complex subunit gamma-1 OS=Homo sapiens OX=9606 GN=AP1G1 PE=1 SV=5	0	FALSE	11.145	5	4	37	4	822	91.3	6.8	46.01	AP1G1	0.859	0.986	0.847	0.240916	1	0.44266	3.54362e+07	3.04409e+07	3.5936e+07	6.71	13.47	4.55	2.95689e+07	3.57075e+07	35341175	2.81755e+07	33620826	3.62375e+07	2.85386e+07	3.60046e+07	33249040	18256107	22967771	23338167	2.98396e+07	30152494	27572475	29331388	High	High	High	High	High	High	High
High	P26639	Threonine--tRNA ligase, cytoplasmic OS=Homo sapiens OX=9606 GN=TARS PE=1 SV=3	0	FALSE	107.846	41	27	275	27	723	83.4	6.67	616.48	TARS1	0.856	1.022	0.874	0.241164	1	0.726853	2.34404e+08	2.00661e+08	2.29461e+08	5.87	14.5	4.31	1.98807e+08	2.39135e+08	2.35768e+08	1.97252e+08	2.19808e+08	2.37959e+08	2.04321e+08	2.32153e+08	2.36375e+08	1.34979e+08	1.36803e+08	1.44052e+08	1.81168e+08	1.85363e+08	1.86212e+08	1.99821e+08	High	High	High	High	High	High	High
High	Q7L2H7	Eukaryotic translation initiation factor 3 subunit M OS=Homo sapiens OX=9606 GN=EIF3M PE=1 SV=1	0	FALSE	15.561	11	3	46	3	374	42.5	5.63	104	EIF3M	0.885	1.063	0.94	0.241457	1	0.832445	5.03033e+07	4.45201e+07	4.7339e+07	4.97	11.46	3.42	4.47512e+07	47906009	4.8926e+07	4.34327e+07	45829629	4.55526e+07	4.39061e+07	4.8548e+07	4.76497e+07	31385939	3.03071e+07	3.03347e+07	3.98029e+07	39771844	3.62745e+07	4.05388e+07	High	High	High	High	High	High	High
High	P43243	Matrin-3 OS=Homo sapiens OX=9606 GN=MATR3 PE=1 SV=2	0	FALSE	40.972	19	10	84	10	847	94.6	6.25	197.11	MATR3	0.682	1.218	0.831	0.242067	0.991041	1	9.31144e+07	6.35148e+07	7.64266e+07	28.08	32.32	12.55	6.57394e+07	7.81816e+07	8.65174e+07	1.3496e+08	9.6182e+07	9.49483e+07	9.91216e+07	7.26167e+07	65907553	4.48957e+07	4.75895e+07	3.44112e+07	5.43059e+07	75350017	5.41214e+07	7.16033e+07	High	High	High	High	High	High	High
High	P31942	Heterogeneous nuclear ribonucleoprotein H3 OS=Homo sapiens OX=9606 GN=HNRNPH3 PE=1 SV=2	0	FALSE	13.025	14	5	26	5	346	36.9	6.87	39.95	HNRNPH3	0.763	1.089	0.832	0.24227	1	0.766865	1.96427e+07	1.49971e+07	1.80311e+07	21.97	16.63	5.88	17825965	1.20043e+07	20201637	1.54433e+07	1.85885e+07	2.56743e+07	1.11414e+07	1.41271e+07	1.14111e+07	1.30373e+07	1.22649e+07	1.35774e+07	1.51471e+07	1.44301e+07	1.43997e+07	1.49798e+07	High	High	High	High	High	High	High
High	Q9NUL3	Double-stranded RNA-binding protein Staufen homolog 2 OS=Homo sapiens OX=9606 GN=STAU2 PE=1 SV=2	0	FALSE	38.733	22	10	110	9	570	62.6	9.61	183.69	STAU2	0.788	0.998	0.787	0.24227	1	0.564262	5.78235e+07	4.55824e+07	5.79239e+07	5.81	22.64	8.31	4.83911e+07	5.34332e+07	6.03506e+07	5.27664e+07	5.25326e+07	5.70003e+07	5.46041e+07	5.57635e+07	5.20775e+07	2.66767e+07	2.89866e+07	3.20563e+07	4.60719e+07	48586032	4.81555e+07	44679252	High	High	High	High	High	High	High
High	Q5D862	SWISS-PROT:Q5D862 Tax_Id=9606 Gene_Symbol=FLG2 Filaggrin-2	0	TRUE	12.408	2	4	11	4	2391	247.9	8.31	9.4	FLG2	0.395	8.176	3.226	0.242826	0.025711	0.284149	2.22247e+06	876976	271828	43.02	14.91	68.79		1.25944e+06		2169304	3.74429e+06	1.96308e+06	708061	1.02534e+06	982343	590739			308183	144391	144809	619696	Not Found	High	Not Found	High	High	High	Peak Found
High	Q9HDC9	Adipocyte plasma membrane-associated protein OS=Homo sapiens OX=9606 GN=APMAP PE=1 SV=2	0	FALSE	8.025	10	3	14	3	416	46.5	6.16	9.14	APMAP	0.345	1.641	0.565	0.244682	0.870793	1	4.06508e+06	1.40064e+06	2.47769e+06	39.59	35.51	84.97	6.33254e+06	4.0424e+06	3297372	3.30053e+06	3.13129e+06	7404891				806805	1.65945e+06	1.12537e+06	1.56766e+06	2.6126e+06	621978	6.26745e+06	High	High	High	Peak Found	High	High	Not Found
High	P68363	Tubulin alpha-1B chain OS=Homo sapiens OX=9606 GN=TUBA1B PE=1 SV=1	0	FALSE	459.76	87	64	1741	10	451	50.1	5.06	4276.47	TUBA1B	0.834	1.258	1.05	0.246177	0.286709	1	8.78926e+09	7.33422e+09	6.98679e+09	3.46	19.45	2.49	8.07563e+09	8.37908e+09	8.39585e+09	7.72685e+09	8.32281e+09	8.41931e+09	8.04003e+09	8.5086e+09	8.6843e+09	4726493636	4.7731e+09	4.71474e+09	5.625e+09	5.84458e+09	5.37704e+09	5.83635e+09	High	High	High	High	High	High	High
High	Q96P70	Importin-9 OS=Homo sapiens OX=9606 GN=IPO9 PE=1 SV=3	0	FALSE	36.104	11	9	79	9	1041	115.9	4.81	119.66	IPO9	1.151	0.964	1.109	0.249657	1	1	8.23727e+07	9.48282e+07	8.54756e+07	7	8.91	8.16	7.59375e+07	7.3505e+07	7.1363e+07	7.45307e+07	8.55349e+07	74697798	8.61972e+07	7.74858e+07	1.00243e+08	7.1615e+07	7.69415e+07	7.05429e+07	64752629	8.17674e+07	6.79294e+07	7.13575e+07	High	High	High	High	High	High	High
High	Q6YHU6	Thyroid adenoma-associated protein OS=Homo sapiens OX=9606 GN=THADA PE=1 SV=1	0	FALSE	21.063	4	6	28	6	1953	219.5	6.06	49.06	THADA	0.893	0.952	0.85	0.249927	1	0.531118	2.42965e+07	2.16901e+07	2.55227e+07	15	7.68	13.7	2.80845e+07	26281089	2.07651e+07	20675661	2.35181e+07	24353414	2.00344e+07	2.13947e+07	2.17884e+07	1.35673e+07	1.67278e+07	1.807e+07	2.3824e+07	2.08471e+07	2.01164e+07	1.88188e+07	High	High	High	High	Peak Found	High	High
High	Q9BR76	Coronin-1B OS=Homo sapiens OX=9606 GN=CORO1B PE=1 SV=1	0	FALSE	7.496	5	2	21	2	489	54.2	5.88	25.42	CORO1B	0.714	0.989	0.706	0.251006	1	0.92815	5.30118e+06	3.786e+06	5.36132e+06	16.32	28.14	21.47	4.50421e+06	6.66235e+06	5.37395e+06	4761431	4497697	5.06399e+06	2.45318e+06	4630156	5.66952e+06	2398276	2.55059e+06	3.51063e+06	4.31054e+06	4.44881e+06	2.61882e+06	5.08185e+06	High	High	High	High	High	High	High
High	P62081	40S ribosomal protein S7 OS=Homo sapiens OX=9606 GN=RPS7 PE=1 SV=1	0	FALSE	19.223	36	6	108	6	194	22.1	10.1	213.18	RPS7	0.928	0.969	0.899	0.251674	0.999196	0.112113	1.5727e+08	1.45907e+08	1.62319e+08	3.23	6	6.97	1.36369e+08	137208794	1.52901e+08	142658685	150953600	156164178	129746413	1.27572e+08	1.49278e+08	1.1516e+08	1.16497e+08	1.14175e+08	1.2104e+08	135950226	137650238	142031834	High	High	High	High	High	High	High
High	O00571	ATP-dependent RNA helicase DDX3X OS=Homo sapiens OX=9606 GN=DDX3X PE=1 SV=3	0	FALSE	230.411	58	36	845	32	662	73.2	7.18	2029.81	DDX3X	0.893	1.143	1.021	0.252795	0.360422	1	1.91506e+09	1.70986e+09	1.67475e+09	3.37	11.15	4.98	1.67726e+09	1.80717e+09	1.962e+09	1.66869e+09	1.82741e+09	1858952577	1.70694e+09	1.83071e+09	1.96925e+09	1.19396e+09	1.20227e+09	1.23465e+09	1.27488e+09	1.3811e+09	1.3732e+09	1.48836e+09	High	High	High	High	High	High	High
High	Q15020	Squamous cell carcinoma antigen recognized by T-cells 3 OS=Homo sapiens OX=9606 GN=SART3 PE=1 SV=1	0	FALSE	8.22	3	2	10	2	963	109.9	5.57	28.72	SART3	0.494	1.237	0.611	0.253196	1	1	7.67086e+06	3.79201e+06	6.20146e+06	14.66	51.14	46.85	6.77889e+06	6.99895e+06	7.00086e+06	5.30732e+06	9.3638e+06	8.14048e+06	6.20346e+06	1.59354e+06	2.69764e+06	3.67443e+06	2.29578e+06	5.34037e+06	6.90715e+06	5.2087e+06	4.75334e+06	1861323	Peak Found	High	Peak Found	Peak Found	High	High	Peak Found
High	Q9UPT5	Exocyst complex component 7 OS=Homo sapiens OX=9606 GN=EXOC7 PE=1 SV=3	0	FALSE	18.468	8	5	33	5	735	83.3	6.79	63	EXOC7	0.816	1.05	0.857	0.253196	1	0.640418	1.69288e+07	1.38093e+07	1.61185e+07	4.46	20.73	9.96	13579837	1.48405e+07	1.64499e+07	1.51431e+07	1.64642e+07	17167340	1.15836e+07	1.50124e+07	1.67744e+07	6.43222e+06	1.07037e+07	11129592	1.31045e+07	1.57028e+07	1.19741e+07	12863755	High	High	High	High	High	High	High
High	Q02809	Procollagen-lysine,2-oxoglutarate 5-dioxygenase 1 OS=Homo sapiens OX=9606 GN=PLOD1 PE=1 SV=2	0	FALSE	9.174	6	3	10	3	727	83.5	6.95	15.25	PLOD1	0.666	1.626	1.083	0.254465	0.124214	1	1.41926e+07	9.45701e+06	8.72909e+06	12.17	24.11	20.08	1.2241e+07	1.32682e+07	12322901	1.05694e+07	16702276	14946150	1.25176e+07	1.47008e+07	9274148	7.06047e+06	7.43111e+06	7.09572e+06	7.24322e+06	9744028	6.35365e+06	6.32247e+06	Peak Found	High	Peak Found	Peak Found	Peak Found	Peak Found	High
High	Q13620-1	Isoform 2 of Cullin-4B OS=Homo sapiens OX=9606 GN=CUL4B	0	FALSE	19.153	9	7	38	5	895	102.2	7.94	62.69	CUL4B	0.835	1.452	1.212	0.254465	0.200901	1	1.70588e+07	1.42379e+07	1.1751e+07	16.47	19.17	12.82	1.58849e+07	18273197	1.99124e+07	1.36044e+07	1.29775e+07	1.57731e+07	14188198	1.45878e+07	1.44693e+07	1.05713e+07	6.87215e+06	9.29398e+06	7.85986e+06	9.16161e+06	9.97424e+06	1.10461e+07	High	High	High	High	High	High	Peak Found
High	Q9BWD1	Acetyl-CoA acetyltransferase, cytosolic OS=Homo sapiens OX=9606 GN=ACAT2 PE=1 SV=2	0	FALSE	15.64	15	4	39	4	397	41.3	6.92	83.77	ACAT2	0.896	1.062	0.952	0.254465	1	1	1.8333e+07	1.6422e+07	1.72587e+07	12.07	10.12	6.75	19847976	1.74921e+07	1.66297e+07	1.4141e+07	17592871	18535521	1.64254e+07	1.65666e+07	16129748	1.26594e+07	1.10497e+07	1.11526e+07	1.29855e+07	1.54597e+07	1.3854e+07	1.39699e+07	High	High	High	High	High	High	High
High	Q9BWF3	RNA-binding protein 4 OS=Homo sapiens OX=9606 GN=RBM4 PE=1 SV=1	0	FALSE	31.264	27	7	78	7	364	40.3	7.08	172.12	RBM4	0.838	1.105	0.926	0.254465	1	1	1.02995e+08	8.62639e+07	9.31811e+07	8.5	9.06	11.73	8.0612e+07	9.99601e+07	8.60513e+07	9.57238e+07	9.7592e+07	1.0546e+08	8.07235e+07	9.27402e+07	98806226	5.8714e+07	6.52071e+07	6.52592e+07	64332692	7.4196e+07	75338238	9.20873e+07	High	High	High	High	High	High	High
High	Q3MHD2	Protein LSM12 homolog OS=Homo sapiens OX=9606 GN=LSM12 PE=1 SV=2	0	FALSE	15.911	28	4	41	4	195	21.7	7.74	101.35	LSM12	0.902	1.017	0.918	0.254465	1	0.682606	1.09945e+08	9.91789e+07	1.08062e+08	2.9	11.61	3.61	9.98622e+07	1.0433e+08	1.02346e+08	9.63624e+07	1.04983e+08	1.08151e+08	9.90878e+07	1.07083e+08	1.09124e+08	6.86763e+07	6.97024e+07	6.76021e+07	8.75265e+07	9.5268e+07	8.05788e+07	9.11918e+07	High	High	High	High	High	High	High
High	Q96CX2	BTB/POZ domain-containing protein KCTD12 OS=Homo sapiens OX=9606 GN=KCTD12 PE=1 SV=1	0	FALSE	29.29	24	6	91	6	325	35.7	5.64	187.65	KCTD12	0.835	1.082	0.903	0.255829	1	1	7.52714e+07	6.28675e+07	6.95877e+07	3.21	17.39	5.2	6.82088e+07	6.64154e+07	6.96286e+07	6.53926e+07	7.5381e+07	7.46996e+07	69227349	73612523	7.14332e+07	4.1748e+07	4.2152e+07	4.19282e+07	56985680	6.2322e+07	50728363	5.84258e+07	High	High	High	High	High	High	High
High	Q7Z417	Nuclear fragile X mental retardation-interacting protein 2 OS=Homo sapiens OX=9606 GN=NUFIP2 PE=1 SV=1	0	FALSE	102.226	32	14	252	14	695	76.1	8.7	625.3	NUFIP2	0.8	1.239	0.991	0.256131	0.472429	1	3.27615e+08	2.62109e+08	2.64479e+08	5.74	21.27	5.03	3.05807e+08	3.09186e+08	3.08009e+08	2.9741e+08	3.11703e+08	2.93988e+08	3.05107e+08	322200811	2.95089e+08	1.75668e+08	1.75298e+08	1.59906e+08	2.08065e+08	2.30716e+08	2.03048e+08	2.10997e+08	High	High	High	High	High	High	High
High	P30837	Aldehyde dehydrogenase X, mitochondrial OS=Homo sapiens OX=9606 GN=ALDH1B1 PE=1 SV=3	0	FALSE	7.575	6	2	9	2	517	57.2	6.8	11.52		0.557	2.151	1.198	0.257871	0.200901	1	1.36009e+06	757579	632225	46.11	14.4	10.34			1.81033e+06	858106	2.03579e+06	734305		900915	849547	504752	589013	527421	494918	459704	487782	611213	High	Not Found	High	Peak Found	High	Peak Found	Not Found
High	Q8IWJ2	GRIP and coiled-coil domain-containing protein 2 OS=Homo sapiens OX=9606 GN=GCC2 PE=1 SV=4	0	FALSE	77.748	16	21	130	21	1684	195.8	5.14	238.42	GCC2	1.178	0.884	1.042	0.259205	0.797778	1	6.58774e+07	7.76186e+07	7.45026e+07	10.33	8.74	2.62	7.01338e+07	5.52806e+07	6.79426e+07	5.65934e+07	65230134	6.45503e+07	66797797	86740635	7.8257e+07	5.89258e+07	5.99799e+07	5.38606e+07	5.85699e+07	6.32266e+07	5.51169e+07	6.68218e+07	High	High	High	High	High	High	High
High	Q8WVK7	Spindle and kinetochore-associated protein 2 OS=Homo sapiens OX=9606 GN=SKA2 PE=1 SV=1	0	FALSE	7.231	18	2	21	2	121	14.2	7.33	46.52	SKA2	1.109	0.913	1.012	0.259826	0.622391	1	1.05066e+08	1.16557e+08	1.15123e+08	5.99	5.24	6.87	93899950	106801880	9.65528e+07	85926649	1.06456e+08	101219374	1.06579e+08	1.21057e+08	120346616	8.26819e+07	8.30039e+07	9.31784e+07	82703844	9.96954e+07	9.36375e+07	97426558	High	High	High	High	High	High	High
High	Q9NUD5	Zinc finger CCHC domain-containing protein 3 OS=Homo sapiens OX=9606 GN=ZCCHC3 PE=1 SV=2	0	FALSE	21.807	16	6	44	6	403	43.5	8.53	70.89	ZCCHC3	0.757	1.023	0.774	0.261913	1	0.676624	4.08138e+07	3.08976e+07	3.99035e+07	8.61	23.56	6.83	3.98743e+07	3.87515e+07	3.814e+07	3.68525e+07	38044625	3.49542e+07	3.13548e+07	4.14208e+07	41200220	1.97739e+07	2.15368e+07	1.95547e+07	3.02678e+07	3.50973e+07	27724354	3.64055e+07	High	High	High	High	High	High	High
High	Q14240	Eukaryotic initiation factor 4A-II OS=Homo sapiens OX=9606 GN=EIF4A2 PE=1 SV=2	0	FALSE	86.299	40	17	302	7	407	46.4	5.48	762.36	EIF4A2	0.831	0.952	0.792	0.261913	1	0.41038	4.16316e+07	3.46059e+07	4.37135e+07	10.91	14.61	13.52	3.47714e+07	4.51345e+07	4.14328e+07	3.69553e+07	3.43723e+07	4.04349e+07	3.00772e+07	3.93142e+07	3.87266e+07	2.34705e+07	2.81643e+07	2.12836e+07	3.86995e+07	39015934	31530431	3.10387e+07	High	High	High	High	High	High	High
High	Q8N6T3	ADP-ribosylation factor GTPase-activating protein 1 OS=Homo sapiens OX=9606 GN=ARFGAP1 PE=1 SV=2	0	FALSE	59.234	34	10	105	10	406	44.6	5.66	238.6	ARFGAP1	0.621	1.12	0.696	0.261913	1	0.865733	5.21466e+07	3.24078e+07	4.65773e+07	11.57	44.15	10.03	5.16121e+07	53478199	4.86387e+07	4.69498e+07	4.17075e+07	4.98597e+07	5.38911e+07	5.25387e+07	3.57843e+07	1.6453e+07	1.6056e+07	2.35817e+07	3.96678e+07	4.34429e+07	3.30315e+07	3.67646e+07	High	High	High	High	High	High	High
High	P46776	60S ribosomal protein L27a OS=Homo sapiens OX=9606 GN=RPL27A PE=1 SV=2	0	FALSE	20.127	23	4	121	4	148	16.6	11	327.51	RPL27A	0.901	0.983	0.885	0.261913	1	0.417144	4.83562e+08	4.35619e+08	4.92082e+08	3.8	9.11	3.92	444592456	456383651	437804547	427678444	470181484	468192908	367880826	402177489	401754632	3.60345e+08	3.76735e+08	375640793	404718043	416498221	3.74284e+08	404039799	High	High	High	High	High	High	High
High	P52597	Heterogeneous nuclear ribonucleoprotein F OS=Homo sapiens OX=9606 GN=HNRNPF PE=1 SV=3	0	FALSE	77.582	34	11	228	9	415	45.6	5.58	565.6	HNRNPF	0.824	1.046	0.862	0.26385	1	0.816098	7.94796e+07	6.55214e+07	7.59708e+07	6.25	15.99	4.72	6.43503e+07	7.73783e+07	7.73407e+07	7.13683e+07	6.99157e+07	7.73856e+07	7.25833e+07	7.58189e+07	7.34609e+07	4.28644e+07	4.42762e+07	4.69548e+07	5.58604e+07	6.37465e+07	6.04254e+07	6.63539e+07	High	High	High	High	High	High	High
High	Q16658	Fascin OS=Homo sapiens OX=9606 GN=FSCN1 PE=1 SV=3	0	FALSE	21.833	17	7	48	7	493	54.5	7.24	87.93	FSCN1	2.81	0.839	2.356	0.265117	1	0.636035	1.39936e+07	3.93195e+07	1.66864e+07	61.07	43.56	12.79	9949833	1.58689e+07	1.04851e+07	8.27267e+06	18697884	3.79384e+07	4.76843e+07	1.67993e+07	1.53254e+07	2.94468e+07	3.08004e+07	35323837	13873568	1.56268e+07	1.21214e+07	1.19316e+07	High	High	High	High	High	High	High
High	Q8WXF1	Paraspeckle component 1 OS=Homo sapiens OX=9606 GN=PSPC1 PE=1 SV=1	0	FALSE	17.213	12	4	27	4	523	58.7	6.67	47.22	PSPC1	0.515	3.003	1.545	0.265698	0.199969	1	9.51826e+06	4.89817e+06	3.17008e+06	17.98	46.29	69.12	9.12724e+06	8.13103e+06	6.13733e+06	9.85987e+06	9.40316e+06	9347902	1.73013e+06	6.6531e+06	2.33951e+06	3.2813e+06	5.31434e+06	4.43277e+06	1.60648e+06	5.45143e+06	3.77818e+06	931410	High	High	High	High	High	High	High
High	Q9HC07	Transmembrane protein 165 OS=Homo sapiens OX=9606 GN=TMEM165 PE=1 SV=1	0	FALSE	9.492	12	2	6	2	324	34.9	7.02	20.42	TMEM165	0.641	100	100	0.267399			4.5485e+06	2.91749e+06		15.25	2.07		3.56343e+06				4.98615e+06		2.69336e+06				2.23543e+06						High	High	Not Found	Not Found	High	Not Found	High
High	Q96SZ5	2-aminoethanethiol dioxygenase OS=Homo sapiens OX=9606 GN=ADO PE=1 SV=2	0	FALSE	36.524	25	6	133	6	270	29.7	6.04	276.16	ADO	1.2	0.845	1.014	0.267935	0.620919	1	1.08192e+08	1.29827e+08	1.28057e+08	11.41	13.38	7.21	1.102e+08	1.0445e+08	118125816	9.04832e+07	9.92397e+07	9.36538e+07	1.07064e+08	1.09271e+08	1.18595e+08	1.07237e+08	1.17028e+08	1.18526e+08	102441279	1.18102e+08	96682406	1.02184e+08	High	High	High	High	High	High	High
High	P31751	RAC-beta serine/threonine-protein kinase OS=Homo sapiens OX=9606 GN=AKT2 PE=1 SV=2	0	FALSE	12.304	12	4	23	2	481	55.7	6.37	47.01	AKT2	0.891	1.009	0.899	0.269612	1	0.931303	5.0377e+07	4.4894e+07	4.99447e+07	6.51	13.36	6.95	4.92719e+07	5.11454e+07	4.88252e+07	43163540	4.75427e+07	4.92468e+07	3.88149e+07	4.68085e+07	5.25756e+07	3.21197e+07	2.74596e+07	3.89318e+07	40678813	4.458e+07	3.70363e+07	3.91842e+07	High	High	High	High	High	High	High
High	O15269	Serine palmitoyltransferase 1 OS=Homo sapiens OX=9606 GN=SPTLC1 PE=1 SV=1	0	FALSE	13.511	13	4	22	4	473	52.7	6.01	47.79	SPTLC1	6.334	0.991	6.279	0.271684	1	0.329721	2.56527e+06	1.62477e+07	2.58744e+06	128.59	38.15	105.47	2211743	2.31157e+07	2495247	2.14411e+06	6778378	2.46971e+06	25126453	12060708	1.62477e+07	8825104		1.3205e+07	9.70686e+06	1.09714e+06	1.18327e+06	3.75379e+06	High	High	High	High	High	High	High
High	Q86TB9	Protein PAT1 homolog 1 OS=Homo sapiens OX=9606 GN=PATL1 PE=1 SV=2	0	FALSE	7.143	3	2	3	2	770	86.8	6.67	4.34	PATL1	4.22	0.161	0.679	0.276731	0.385954	1	2.69049e+06	1.13543e+07	1.6729e+07	66.66	55.1	34.73		1.7944e+06		5.75717e+06		2653518	10329981		22987258	7.28624e+06	3.3848e+06	14677981			16410296	11314506	Not Found	Peak Found	High	Peak Found	Not Found	Peak Found	Peak Found
High	P28838	Cytosol aminopeptidase OS=Homo sapiens OX=9606 GN=LAP3 PE=1 SV=3	0	FALSE	11.366	10	4	9	4	519	56.1	7.93	5.8	LAP3	0.629	1.179	0.742	0.27911	1	0.58765	7.18302e+06	4.51841e+06	6.09131e+06	36.24	25.99	15.6	3.26486e+06	6634319	5.21577e+06		7.8861e+06	1.01993e+07	3.13299e+06	5580688	2.51186e+06	3.57973e+06	3.6608e+06	3.48386e+06	4.49156e+06	5348946	6.01893e+06	5.08372e+06	Peak Found	High	High	Not Found	High	Peak Found	Peak Found
High	O95817	BAG family molecular chaperone regulator 3 OS=Homo sapiens OX=9606 GN=BAG3 PE=1 SV=3	0	FALSE	66.711	35	12	131	12	575	61.6	6.95	331.25	BAG3	0.785	1.118	0.878	0.279537	1	1	7.10207e+07	5.57303e+07	6.35002e+07	6.82	26.57	5.14	6.23025e+07	6.08892e+07	7.06594e+07	6.11651e+07	7.93549e+07	6.97059e+07	6.69496e+07	6.74458e+07	7.08978e+07	3.00729e+07	3.54758e+07	3.62531e+07	5.15722e+07	5.41431e+07	4.79455e+07	5.03511e+07	High	High	High	High	High	High	High
High	O14980	Exportin-1 OS=Homo sapiens OX=9606 GN=XPO1 PE=1 SV=1	0	FALSE	111.168	22	19	273	19	1071	123.3	6.06	609.6	XPO1	0.917	1.005	0.921	0.279537	1	0.64937	2.18501e+08	2.00331e+08	2.1748e+08	7.19	5.35	1.8	1.87256e+08	1.84597e+08	2.27703e+08	1.94574e+08	2.03686e+08	2.35407e+08	1.9354e+08	2.14098e+08	204170681	1.48271e+08	152826645	1.50732e+08	1.72218e+08	1.83228e+08	1.70925e+08	1.86497e+08	High	High	High	High	High	High	High
High	Q99567	Nuclear pore complex protein Nup88 OS=Homo sapiens OX=9606 GN=NUP88 PE=1 SV=2	0	FALSE	76.827	25	13	205	13	741	83.5	5.69	593.87	NUP88	1.101	1.065	1.172	0.284573	1	0.205677	2.16946e+08	2.38773e+08	2.03788e+08	7.19	6.7	1.5	2.02573e+08	2.04512e+08	2.13091e+08	1.85811e+08	1.97428e+08	1.87757e+08	2.21788e+08	2.39324e+08	2.49965e+08	1.78104e+08	1.61919e+08	1.78161e+08	1.59645e+08	173553896	1.58442e+08	174910592	High	High	High	High	High	High	High
High	O00560	Syntenin-1 OS=Homo sapiens OX=9606 GN=SDCBP PE=1 SV=1	0	FALSE	11.781	15	2	15	2	298	32.4	7.53	46.9	SDCBP	0.671	1.866	1.251	0.284689	0.183042	0.9993	3.40298e+06	2.28259e+06	1.82393e+06	13.05	29.6	12.91	2.45159e+06	3.23629e+06	3.2933e+06	2.95291e+06	2.89162e+06	3973739		2.06768e+06	3435710	1.88391e+06		1.41897e+06		1.40353e+06	1.52593e+06		High	High	High	High	Peak Found	High	High
High	Q13485	Mothers against decapentaplegic homolog 4 OS=Homo sapiens OX=9606 GN=SMAD4 PE=1 SV=1	0	FALSE	11.714	7	3	29	3	552	60.4	6.99	66.45	SMAD4	0.629	1.052	0.662	0.286174	1	0.709514	9.7111e+06	6.1124e+06	9.23227e+06	9.97	44.61	13.3	8.25649e+06	9.2097e+06	10417807	7.28253e+06	1.04234e+07	8.83613e+06	8868784	1.00555e+07	7372922	3.82356e+06	2.15169e+06	3770109	6999223	8.12454e+06	5.9584e+06	9.31116e+06	High	High	High	High	High	High	High
High	O95816	BAG family molecular chaperone regulator 2 OS=Homo sapiens OX=9606 GN=BAG2 PE=1 SV=1	0	FALSE	78.343	55	15	237	15	211	23.8	6.7	506.65	BAG2	1.177	0.954	1.123	0.2862	1	0.751752	2.85335e+08	3.35902e+08	2.99047e+08	8.27	13.84	2.76	2.52712e+08	2.66808e+08	3.21095e+08	2.46375e+08	2.58075e+08	2.77354e+08	3.48028e+08	3.7034e+08	3.8264e+08	2.27779e+08	2.30448e+08	2.30478e+08	2.23938e+08	2.52825e+08	2.27719e+08	2.60585e+08	High	High	High	High	High	High	High
High	Q96RT7	Gamma-tubulin complex component 6 OS=Homo sapiens OX=9606 GN=TUBGCP6 PE=1 SV=3	0	FALSE	9.118	3	3	11	3	1819	200.4	6.32	5.97	TUBGCP6	1.676	0.789	1.323	0.286321	1	1	1.16112e+07	1.94582e+07	1.47074e+07	31.6	27.34	50.93	9.14147e+06	1.18916e+07	5.48244e+06	12683408	14971169	9.13963e+06	17878817	2.64565e+07	25617812	11297225	10292214	1.54801e+07	1.5411e+07	19981066	5069002	9650388	High	Peak Found	High	High	Peak Found	Peak Found	Peak Found
High	Q13162	Peroxiredoxin-4 OS=Homo sapiens OX=9606 GN=PRDX4 PE=1 SV=1	0	FALSE	54.523	47	9	112	8	271	30.5	6.29	286.17	PRDX4	1.19	1.175	1.399	0.286321	0.227248	0.0129638	4.92391e+07	5.86175e+07	4.18903e+07	8.77	9.44	13.17	4.60554e+07	4.59352e+07	4.68306e+07	4.88027e+07	4.62456e+07	4.28154e+07	5.1203e+07	6.14312e+07	4.96258e+07	4.83224e+07	47467345	4.35414e+07	3.50338e+07	3.60056e+07	3.1376e+07	28199209	High	High	High	High	High	High	High
High	Q9TRI1	TREMBL:Q9TRI1 (Bos taurus) similar to inter-alpha-trypsin inhibitor heavy chain2	0	TRUE	7.232	3	2	5	2	946	106.1	7.94	7.03	ITIH2	0.517	1.845	0.953	0.286475	0.492299	1	1.11707e+07	5.77147e+06	6.05447e+06	24.1	19.44	30.5	8.52329e+06	10600233	1.07312e+07		6336789	12910212	5.2508e+06			5.55096e+06		4.06125e+06	6657761		4.62209e+06	3.97757e+06	High	High	High	Not Found	Peak Found	Peak Found	Peak Found
High	P61326	Protein mago nashi homolog OS=Homo sapiens OX=9606 GN=MAGOH PE=1 SV=1	0	FALSE	10.03	21	2	23	2	146	17.2	6.11	7.3	MAGOH	0.644	1.284	0.827	0.286475	1	1	1.47387e+07	9.49065e+06	1.14743e+07	9.58	45.7	1.32	1.4429e+07	1.27092e+07	1.20938e+07	12931328	14446154	15587552	13778382	1.58077e+07	1.20077e+07	4099340	4.46009e+06	6.02701e+06	8.99346e+06	9.54916e+06	8.87651e+06	1.00654e+07	High	High	High	High	High	High	High
High	P51151	Ras-related protein Rab-9A OS=Homo sapiens OX=9606 GN=RAB9A PE=1 SV=1	0	FALSE	36.829	44	7	107	7	201	22.8	5.47	259.02	RAB9A	0.866	0.938	0.812	0.286914	1	0.212387	6.75979e+07	5.85191e+07	7.20503e+07	4.14	15.2	5.55	6.05074e+07	6.25124e+07	65607925	5.90181e+07	6.09181e+07	6.37503e+07	6.19976e+07	6.33922e+07	5.27594e+07	45135807	3.37208e+07	4.59966e+07	5.95462e+07	6.17101e+07	5.41572e+07	5.73966e+07	High	High	High	High	High	High	High
High	P42677	40S ribosomal protein S27 OS=Homo sapiens OX=9606 GN=RPS27 PE=1 SV=3	0	FALSE	29.557	52	5	127	2	84	9.5	9.45	276.9	RPS27	0.925	0.944	0.873	0.288587	0.937197	0.105442	4.23026e+08	3.91231e+08	4.47963e+08	1.29	7.91	2.08	365701651	385302816	405613751	3.70497e+08	4.21911e+08	425238150	381224659	4.32704e+08	409747580	2.74516e+08	283703259	3.00136e+08	354574204	3.64413e+08	341816516	394323613	High	High	High	High	High	High	High
High	Q6Y7W6	GRB10-interacting GYF protein 2 OS=Homo sapiens OX=9606 GN=GIGYF2 PE=1 SV=1	0	FALSE	78.359	18	15	155	15	1299	150	5.54	380.37	GIGYF2	0.862	1.024	0.883	0.289631	1	0.848553	1.07066e+08	9.23188e+07	1.04516e+08	6.48	15.36	5.33	8.75646e+07	1.03613e+08	1.07396e+08	8.27901e+07	1.04693e+08	1.06233e+08	9.64568e+07	9.92436e+07	1.01681e+08	5.35712e+07	6.61578e+07	6.45846e+07	7.41602e+07	8.80421e+07	7.98762e+07	91022308	High	High	High	High	High	High	High
High	Q9P003	Protein cornichon homolog 4 OS=Homo sapiens OX=9606 GN=CNIH4 PE=1 SV=1	0	FALSE	13.342	14	2	23	2	139	16.1	6.65	59.42	CNIH4	0.682	1.249	0.852	0.289973	1	1	1.39051e+07	9.48837e+06	1.11367e+07	5.61	40.91	9.62	1.20521e+07	1.29357e+07	1.21475e+07	1.25727e+07	1.42611e+07	1.27229e+07	1.46835e+07	1.08544e+07	1.11514e+07	5.99807e+06	6.38971e+06	3.41893e+06	9198799	1.09092e+07	8.14334e+06	9.17951e+06	High	High	High	High	High	High	High
High	P12277	Creatine kinase B-type OS=Homo sapiens OX=9606 GN=CKB PE=1 SV=1	0	FALSE	77.3	43	12	175	11	381	42.6	5.59	532.59	CKB	0.743	1.422	1.056	0.289973	0.336358	1	1.6222e+08	1.20518e+08	1.14097e+08	5.52	30.26	4.09	1.53776e+08	156333824	1.47538e+08	1.43477e+08	1.50744e+08	158129116	1.57753e+08	1.61727e+08	1.48158e+08	7.3971e+07	7.25048e+07	7.06019e+07	9.52701e+07	9.46057e+07	8.85871e+07	9.53176e+07	High	High	High	High	High	High	High
High	Q5T5P2	Sickle tail protein homolog OS=Homo sapiens OX=9606 GN=KIAA1217 PE=1 SV=2	0	FALSE	7.57	2	2	7	2	1943	214	7.06	1.77	KIAA1217	2.267	0.363	0.824	0.293555	0.431057	1	929806	2.10766e+06	2.559e+06	87.13	44.37	29.35	1.56307e+06	74926.3	2.55128e+06	247004	615629	1.36251e+06	2.00049e+06	1816496	4.66346e+06	1.34225e+06	1.57073e+06	1.85755e+06	2.15342e+06	1.79117e+06	1.83667e+06	3.47082e+06	Peak Found	Peak Found	Peak Found	Peak Found	Peak Found	Peak Found	Peak Found
High	Q9Y224	RNA transcription, translation and transport factor protein OS=Homo sapiens OX=9606 GN=RTRAF PE=1 SV=1	0	FALSE	25.936	24	5	60	5	244	28.1	6.65	129.43	RTRAF	0.441	2.361	1.042	0.294954	0.389911	1	4.83752e+07	2.13507e+07	2.04869e+07	21.03	51.4	38.15	44107247	4.66714e+07	4.50519e+07	4.3621e+07	4.38457e+07	2.58096e+07	38874442	48712100	2.37857e+07	1.10018e+07	1.4288e+07	1.53985e+07	1.74935e+07	3.15592e+07	1.44909e+07	1.5192e+07	High	High	High	High	High	High	High
High	O75436	Vacuolar protein sorting-associated protein 26A OS=Homo sapiens OX=9606 GN=VPS26A PE=1 SV=2	0	FALSE	36.216	37	9	84	9	327	38.1	6.57	160.99	VPS26A	0.796	1.051	0.837	0.296848	1	0.774144	4.7097e+07	3.749e+07	4.48116e+07	5.62	23.11	7.97	4.25695e+07	3.98941e+07	4.64945e+07	37536056	4.56097e+07	4.71849e+07	3.85371e+07	4.63724e+07	4.69604e+07	2.50366e+07	2.1307e+07	2.3887e+07	3.5963e+07	3.72528e+07	3.08294e+07	42606954	High	High	High	High	High	High	High
High	P40855	Peroxisomal biogenesis factor 19 OS=Homo sapiens OX=9606 GN=PEX19 PE=1 SV=1	0	FALSE	7.6	13	2	9	2	299	32.8	4.34	8.97	PEX19	1.872	0.575	1.077	0.297655	0.66459	1	1.74344e+06	3.26403e+06	3.02995e+06	49.04	23.63	37.67	753422	922610	2449070	1.21171e+06	2.1572e+06	3.07145e+06	2.93051e+06	3731203	3.78327e+06	1.49631e+06	1.89472e+06	2.65749e+06	1.38803e+06	1.98099e+06	2.98351e+06	3501262	Peak Found	Peak Found	Peak Found	High	High	Peak Found	High
High	O75534	Cold shock domain-containing protein E1 OS=Homo sapiens OX=9606 GN=CSDE1 PE=1 SV=2	0	FALSE	120.256	34	27	424	27	798	88.8	6.25	955.71	CSDE1	0.847	1.004	0.85	0.297655	1	0.74172	4.2446e+08	3.59569e+08	4.22891e+08	3.77	17.07	2.07	3.62358e+08	3.94305e+08	441831591	3.66201e+08	4.15444e+08	4.2076e+08	3.95293e+08	401491291	4.4086e+08	2.33251e+08	2.4808e+08	2.51487e+08	3.34944e+08	3.42889e+08	3.24804e+08	3.67104e+08	High	High	High	High	High	High	High
High	Q9HB90	Ras-related GTP-binding protein C OS=Homo sapiens OX=9606 GN=RRAGC PE=1 SV=1	0	FALSE	9.698	9	3	12	3	399	44.2	5.1	14.71	RRAGC	3.404	0.179	0.61	0.297674	0.166715	1	1.18913e+06	4.04829e+06	6.63131e+06	67.87	75.24	35.43	799119	991036	1.26597e+06	3.1681e+06	2.7656e+06	721407	7.46218e+06	1.40525e+06	1.09257e+07	2.69684e+06	1.22608e+06	3.68418e+06	5.01435e+06	5.85082e+06	3.47934e+06	9.16702e+06	High	Peak Found	High	Peak Found	High	Peak Found	High
High	Q14697	Neutral alpha-glucosidase AB OS=Homo sapiens OX=9606 GN=GANAB PE=1 SV=3	0	FALSE	29.24	11	9	40	9	944	106.8	6.14	43.22	GANAB	0.909	0.988	0.899	0.300199	1	0.726853	3.33477e+07	3.03217e+07	3.37367e+07	4.98	10.17	6.16	2.84449e+07	2.88888e+07	3.45094e+07	2.98358e+07	3.18524e+07	3.37916e+07	2.83515e+07	29233208	2.5136e+07	2.49158e+07	2.56022e+07	2.2594e+07	2.73782e+07	2.86579e+07	2.55682e+07	2.61258e+07	High	High	High	High	High	High	High
High	P11717	Cation-independent mannose-6-phosphate receptor OS=Homo sapiens OX=9606 GN=IGF2R PE=1 SV=3	0	FALSE	5.501	1	2	2	2	2491	274.2	5.94	0	IGF2R	0.681	0.984	0.671	0.300793	1	0.519789	2.25552e+06	1.53702e+06	2.29167e+06	21.84	25.37	15.6	1.60314e+06	2.72465e+06		1.75119e+06	2.49829e+06		1.39034e+06	1.47882e+06	1.40277e+06	1.16643e+06	1.21675e+06	2041632	1.99819e+06	1.75347e+06	2011578	1.641e+06	Peak Found	Peak Found	High	Peak Found	Peak Found	Not Found	Peak Found
High	P78347	General transcription factor II-I OS=Homo sapiens OX=9606 GN=GTF2I PE=1 SV=2	0	FALSE	38.43	13	10	92	10	998	112.3	6.39	183.18	GTF2I	0.758	1.267	0.961	0.300995	0.921767	1	4.04378e+07	3.06539e+07	3.19125e+07	28.36	13.59	15.53	2.46902e+07	5.25938e+07	2.90848e+07	3.62891e+07	38750685	5.33024e+07	3.06987e+07	2.39616e+07	3.16495e+07	1.98831e+07	2.30835e+07	2.76162e+07	30951974	2.39096e+07	2.22101e+07	30421799	High	High	High	High	High	High	High
High	O75477	Erlin-1 OS=Homo sapiens OX=9606 GN=ERLIN1 PE=1 SV=1	0	FALSE	13.076	13	4	47	3	346	38.9	7.87	98.15		0.907	1.007	0.913	0.301136	1	0.675075	1.43456e+07	1.30105e+07	1.42522e+07	4.37	6.1	3.37	1.17514e+07	13636815	1.37811e+07	12969791	13197576	1.41486e+07	1.31015e+07	1.23777e+07	1.24758e+07	9.92089e+06	10910407	10344036	11506644	1.19178e+07	1.02757e+07	1.24909e+07	High	High	High	High	High	High	High
High	Q9UI10	Translation initiation factor eIF-2B subunit delta OS=Homo sapiens OX=9606 GN=EIF2B4 PE=1 SV=2	0	FALSE	21.832	15	5	20	5	523	57.5	9.38	36.71	EIF2B4	0.776	0.951	0.738	0.30269	1	0.570489	3.21455e+07	2.49369e+07	3.38099e+07	12.11	29.69	10.75	3.30331e+07	29128355	2.65232e+07	33173490	3.21379e+07	3.11958e+07	3.16183e+07	3.11807e+07	2.88861e+07	1.62435e+07	1.49841e+07	12673078	2.28908e+07	2.94776e+07	2.8558e+07	2.842e+07	High	High	High	High	High	High	High
High	P24752	Acetyl-CoA acetyltransferase, mitochondrial OS=Homo sapiens OX=9606 GN=ACAT1 PE=1 SV=1	0	FALSE	28.548	20	6	93	6	427	45.2	8.85	258.5	ACAT1	0.934	1.079	1.008	0.304421	0.660577	1	3.71617e+07	3.47158e+07	3.44555e+07	6.98	3.93	6.72	3.67842e+07	3.41471e+07	3.58834e+07	3.56725e+07	3.4692e+07	3.61327e+07	3.27685e+07	3.41308e+07	3.49877e+07	2.59002e+07	2.90185e+07	2.68873e+07	2.72397e+07	32804734	2.57194e+07	2.99653e+07	High	High	High	High	High	High	High
High	P46977	Dolichyl-diphosphooligosaccharide--protein glycosyltransferase subunit STT3A OS=Homo sapiens OX=9606 GN=STT3A PE=1 SV=2	0	FALSE	26.613	11	8	104	8	705	80.5	8.07	153.07	STT3A	0.89	1.025	0.912	0.307247	1	1	7.41784e+07	6.60123e+07	7.23819e+07	6.63	7.78	8.34	6.54696e+07	6.77671e+07	7.33034e+07	6.06839e+07	7.01036e+07	8.24446e+07	5.75839e+07	6.42468e+07	69186944	5.07094e+07	5.9825e+07	5.05954e+07	62890573	6.19114e+07	5.44791e+07	5.63716e+07	High	High	High	High	High	High	High
High	Q9NX63	MICOS complex subunit MIC19 OS=Homo sapiens OX=9606 GN=CHCHD3 PE=1 SV=1	0	FALSE	17.596	24	4	33	4	227	26.1	8.28	84.07	CHCHD3	0.891	0.934	0.832	0.308641	1	0.197655	2.00371e+07	1.78611e+07	2.14586e+07	9.07	5.95	6.53	1.56047e+07	1.93263e+07	2.10985e+07	1.58483e+07	18875189	2.14373e+07	1.68987e+07	1.75072e+07	1.62199e+07	1.36235e+07	1.3648e+07	1.55761e+07	1.69983e+07	1.8073e+07	1.69557e+07	1.65597e+07	High	High	High	High	High	High	High
High	O95168	NADH dehydrogenase [ubiquinone] 1 beta subcomplex subunit 4 OS=Homo sapiens OX=9606 GN=NDUFB4 PE=1 SV=3	0	FALSE	8.382	22	2	26	2	129	15.2	9.85	39.96	NDUFB4	0.732	1.117	0.818	0.308997	0.844301	1	7.29037e+06	5.33926e+06	6.52788e+06	12.27	25.31	15.7	6.04618e+06	8053272	6.0753e+06	6.53566e+06	8.2994e+06	7.01126e+06	5.06941e+06	3956059	5.11615e+06	5.95779e+06	5.64832e+06	4079187	5.16112e+06	3934843	5.09382e+06	5.67683e+06	High	High	High	High	High	High	High
High	P61204	ADP-ribosylation factor 3 OS=Homo sapiens OX=9606 GN=ARF3 PE=1 SV=2	0	FALSE	46.005	42	8	189	3	181	20.6	7.43	432.19	ARF3	0.843	1.033	0.871	0.308997	1	0.785583	1.98327e+08	1.67182e+08	1.92e+08	4.11	17.55	4.91	178925692	185344017	197254815	1.71345e+08	1.81097e+08	1.90344e+08	165049039	201088974	2.0173e+08	116248769	109184756	110172232	143786321	160332700	156148304	168503698	High	High	High	High	High	High	High
High	P04406	Glyceraldehyde-3-phosphate dehydrogenase OS=Homo sapiens OX=9606 GN=GAPDH PE=1 SV=3	0	FALSE	145.196	62	19	445	19	335	36	8.46	1002.74	GAPDH	0.929	1.069	0.993	0.309126	0.571933	1	1.22131e+09	1.13476e+09	1.14256e+09	8.42	3.25	1.91	1.18495e+09	1.24814e+09	1.2127e+09	1.03291e+09	1.10425e+09	1.1225e+09	1.0359e+09	1.12055e+09	1.10395e+09	9.03923e+08	8.98249e+08	8.81138e+08	9.14983e+08	9.64188e+08	8.71646e+08	9.61146e+08	High	High	High	High	High	High	High
High	Q9Y383	Putative RNA-binding protein Luc7-like 2 OS=Homo sapiens OX=9606 GN=LUC7L2 PE=1 SV=2	0	FALSE	91.949	39	16	318	9	392	46.5	10.01	788.45	LUC7L2	1.11	0.866	0.96	0.309544	0.394981	1	3.4555e+08	3.83393e+08	3.99197e+08	8.61	8.95	9.65	2.62497e+08	2.80983e+08	3.52249e+08	2.97373e+08	3.45302e+08	3.59574e+08	3.29994e+08	3.32967e+08	3.69744e+08	2.99964e+08	3.2543e+08	3.40617e+08	2.75377e+08	3.19466e+08	3.21137e+08	3.73752e+08	High	High	High	High	High	High	High
High	P21333	Filamin-A OS=Homo sapiens OX=9606 GN=FLNA PE=1 SV=4	0	FALSE	932.063	59	129	2718	117	2647	280.6	6.06	7645.51	FLNA	0.857	1.094	0.937	0.309613	1	1	5.34684e+09	4.58016e+09	4.88882e+09	6.95	15.77	1.38	5.01082e+09	5.23131e+09	5392606906	4.45203e+09	4.87931e+09	4.89216e+09	4.88351e+09	5.2447e+09	5.17408e+09	3.05923e+09	3.10073e+09	3.08281e+09	3.96401e+09	4.10329e+09	3.74851e+09	4.23022e+09	High	High	High	High	High	High	High
High	Q8WWM7	Ataxin-2-like protein OS=Homo sapiens OX=9606 GN=ATXN2L PE=1 SV=2	0	FALSE	190.58	41	35	576	35	1075	113.3	8.59	1352.29	ATXN2L	0.87	1.024	0.891	0.315584	1	0.789941	8.20077e+08	7.13721e+08	8.00998e+08	3.57	15.25	1.76	7.3181e+08	7.62934e+08	7.82128e+08	7.44112e+08	7.60019e+08	7.82205e+08	7.49943e+08	8.03522e+08	812912207	4.73968e+08	4.83605e+08	4.83598e+08	6.30421e+08	6.78991e+08	6.20515e+08	677896024	High	High	High	High	High	High	High
High	Q5VTL8	Pre-mRNA-splicing factor 38B OS=Homo sapiens OX=9606 GN=PRPF38B PE=1 SV=1	0	FALSE	12.284	6	3	13	3	546	64.4	10.54	26.08	PRPF38B	0.795	1.054	0.837	0.315991	1	0.92815	1.07397e+07	8.53354e+06	1.01937e+07	16.28	19.15	17.03	9446414	1.26712e+07	8.90066e+06	1.10605e+07	9.12498e+06	10512978	8.85216e+06	8.08713e+06	1.08321e+07	6169509	6.92448e+06	4.79356e+06	6.67898e+06	8169805	8188307	1.09652e+07	Peak Found	High	Peak Found	High	High	High	Peak Found
High	Q12849	G-rich sequence factor 1 OS=Homo sapiens OX=9606 GN=GRSF1 PE=1 SV=3	0.001	FALSE	4.298	6	2	9	2	480	53.1	6.19	10.34	GRSF1	0.73	1.033	0.754	0.316564	1	0.614176	3.3119e+06	2.41683e+06	3.2052e+06	12.48	18.72	14.99	3.22766e+06			2.63534e+06	2.85332e+06	3.58843e+06		2.05563e+06	2.3303e+06	1.89131e+06	2471792		2.6669e+06	2.25921e+06	2.91499e+06	2.64854e+06	High	Not Found	Not Found	High	Peak Found	High	Not Found
High	Q9BZL4	Protein phosphatase 1 regulatory subunit 12C OS=Homo sapiens OX=9606 GN=PPP1R12C PE=1 SV=1	0	FALSE	12.83	7	4	11	4	782	84.8	5.57	8.89	PPP1R12C	1.424	0.563	0.802	0.317297	0.162612	1	5.27716e+06	7.51639e+06	9.36748e+06	26.44	26.13	13.76	4.4526e+06	5.11e+06	5.24528e+06	5.17137e+06	3.69958e+06	2.64393e+06	6.8384e+06	7829999	7516276	6.88552e+06	2799978	5.69802e+06	7.74874e+06	7.91624e+06	7136197	6.16408e+06	Peak Found	Peak Found	High	High	High	High	Peak Found
High	P53990	IST1 homolog OS=Homo sapiens OX=9606 GN=IST1 PE=1 SV=1	0	FALSE	19.489	13	4	68	4	364	39.7	5.35	90.74	IST1	0.795	1.064	0.846	0.319346	1	0.912708	3.8366e+07	3.05108e+07	3.60518e+07	7.4	25.32	7.95	3.07776e+07	3.49029e+07	4.06428e+07	36190501	3.53193e+07	38415906	3.30027e+07	40062978	3.72118e+07	1.59847e+07	19904299	2.06188e+07	3.1622e+07	2.83284e+07	2.64211e+07	32637447	High	High	High	High	High	High	High
High	Q7L2E3	ATP-dependent RNA helicase DHX30 OS=Homo sapiens OX=9606 GN=DHX30 PE=1 SV=1	0	FALSE	67.019	18	18	177	18	1194	133.9	8.78	333.49	DHX30	1.156	0.86	0.994	0.319346	0.63874	1	6.60546e+07	7.63662e+07	7.68304e+07	12.36	10.12	3.11	7.27824e+07	6.23334e+07	5.90429e+07	6.27101e+07	59810669	63762297	6.26071e+07	8.3483e+07	9.00808e+07	5.60503e+07	6.10386e+07	5.83472e+07	6.15071e+07	6.40284e+07	6.13896e+07	6.51286e+07	High	High	High	High	High	High	High
High	P15924	Desmoplakin OS=Homo sapiens OX=9606 GN=DSP PE=1 SV=3	0	FALSE	595.788	45	126	1750	126	2871	331.6	6.81	4113.33	DSP	1.1	0.916	1.008	0.321983	0.566729	1	2.61343e+09	2.87504e+09	2.85359e+09	1.8	11.15	2.54	2.21943e+09	2.42354e+09	2.5039e+09	2.33856e+09	2.52331e+09	2.58441e+09	2.84751e+09	3.16514e+09	3.2356e+09	1.9628e+09	2.05332e+09	2.06013e+09	2.24671e+09	2.41249e+09	2.28593e+09	2.4737e+09	High	High	High	High	High	High	High
High	Q15393	Splicing factor 3B subunit 3 OS=Homo sapiens OX=9606 GN=SF3B3 PE=1 SV=4	0	FALSE	63.436	15	13	158	13	1217	135.5	5.26	273.68	SF3B3	0.865	1.094	0.947	0.322269	1	1	8.9834e+07	7.77205e+07	8.21072e+07	5.88	18.07	5.29	79426661	86263742	8.52112e+07	8.03417e+07	8.65698e+07	7.77285e+07	7.7226e+07	8.58266e+07	8.0874e+07	5.28286e+07	5.8071e+07	4.03148e+07	6.78383e+07	66386566	6.53767e+07	6.75364e+07	High	High	High	High	High	High	High
High	P53007	Tricarboxylate transport protein, mitochondrial OS=Homo sapiens OX=9606 GN=SLC25A1 PE=1 SV=2	0	FALSE	21.569	17	5	60	5	311	34	9.89	131.07	SLC25A1	1.197	0.822	0.985	0.322965	0.456507	1	6.02395e+07	7.21243e+07	7.32491e+07	8.35	10.67	13.03	5.09329e+07	5.60898e+07	6.74131e+07	4.93849e+07	5.87829e+07	6.51722e+07	5.91326e+07	7.07735e+07	8.49175e+07	4.7771e+07	5.66318e+07	5.85151e+07	4.96801e+07	5.75594e+07	6.39696e+07	6.83152e+07	High	High	High	High	High	High	High
High	Q9H1I8	Activating signal cointegrator 1 complex subunit 2 OS=Homo sapiens OX=9606 GN=ASCC2 PE=1 SV=3	0	FALSE	14.226	7	4	27	4	757	86.3	5.16	93.79	ASCC2	0.876	1.031	0.904	0.323836	1	1	1.52692e+07	1.33781e+07	1.48033e+07	8.02	8.48	14.99	1.35178e+07	1.24379e+07	1.61483e+07	1.31626e+07	1.4221e+07	1.61019e+07	1.27588e+07	1.33003e+07	1.41794e+07	8.38676e+06	9.932e+06	10712788	1.1477e+07	1.27386e+07	1.21478e+07	9.63869e+06	High	High	High	High	High	High	High
High	P18206	Vinculin OS=Homo sapiens OX=9606 GN=VCL PE=1 SV=4	0	FALSE	93.299	29	26	284	26	1134	123.7	5.66	670.56	VCL	0.903	0.964	0.87	0.324631	1	0.431209	2.8673e+08	2.58826e+08	2.97536e+08	4.8	15.75	3.02	2.45852e+08	279767781	2.80449e+08	2.39059e+08	2.68796e+08	2.99528e+08	2.60439e+08	2.78602e+08	2.87691e+08	1.55422e+08	1.8524e+08	1.64783e+08	2.39775e+08	2.46325e+08	2.33114e+08	2.48972e+08	High	High	High	High	High	High	High
High	O14777	Kinetochore protein NDC80 homolog OS=Homo sapiens OX=9606 GN=NDC80 PE=1 SV=1	0	FALSE	14.651	7	4	37	4	642	73.9	5.6	35.76	NDC80	0.78	1.059	0.825	0.325173	1	0.951128	1.57938e+07	1.2316e+07	1.492e+07	9.58	19.61	13.9	1.458e+07	1.48215e+07	1.20956e+07	1.33233e+07	1.52917e+07	1.60991e+07	1.4795e+07	1.32338e+07	1.42125e+07	8.00311e+06	7.54991e+06	9.12487e+06	11938869	9.99324e+06	1.12614e+07	1.45418e+07	High	High	High	High	High	High	High
High	Q9H3G5	Probable serine carboxypeptidase CPVL OS=Homo sapiens OX=9606 GN=CPVL PE=1 SV=2	0	FALSE	9.822	9	4	23	4	476	54.1	5.62	33.3	CPVL	1.605	0.656	1.053	0.326726	0.613309	1	9.00609e+06	1.44506e+07	1.372e+07	31.63	21.34	14.88	6.61253e+06	9.58531e+06	1.24886e+07	4559390	11686536	7.70807e+06	1.03242e+07	8.34771e+06	1.42644e+07	1.10459e+07	1.24332e+07	1.19518e+07	8.01342e+06	11745227	1.0955e+07	1.17457e+07	High	Peak Found	High	Peak Found	High	Peak Found	High
High	Q9H773	dCTP pyrophosphatase 1 OS=Homo sapiens OX=9606 GN=DCTPP1 PE=1 SV=1	0	FALSE	28.802	52	6	94	6	170	18.7	5.03	230.43	DCTPP1	0.837	1.17	0.98	0.326726	0.804723	1	6.9532e+07	5.82284e+07	5.94175e+07	6.44	21.95	7.67	6.58795e+07	69765820	6.69481e+07	6.06449e+07	6.42939e+07	6.46764e+07	64374127	6.85842e+07	6.8628e+07	3.72779e+07	3.37788e+07	3.76295e+07	5.07703e+07	5.13561e+07	4.08325e+07	5.03808e+07	High	High	High	High	High	High	High
High	Q8N6H7	ADP-ribosylation factor GTPase-activating protein 2 OS=Homo sapiens OX=9606 GN=ARFGAP2 PE=1 SV=1	0	FALSE	7.023	4	2	5	2	521	56.7	7.99	11.05	ARFGAP2	0.84	1.277	1.072	0.329708	0.572834	1	1.73714e+07	1.45899e+07	1.36081e+07	8.4	17.4	13.86	1.58028e+07	1.66137e+07	14421846	15170937	1.48143e+07	1.71491e+07	1.26589e+07	16009246	16039978	9027091	1.18945e+07	8.16411e+06	1.18778e+07	10401372	9136484	1.37214e+07	High	Peak Found	Peak Found	High	High	Peak Found	Peak Found
High	P46926	Glucosamine-6-phosphate isomerase 1 OS=Homo sapiens OX=9606 GN=GNPDA1 PE=1 SV=1	0	FALSE	22.811	33	7	46	7	289	32.6	6.92	85.27	GNPDA1	0.811	1.217	0.987	0.331993	0.70675	1	4.42687e+07	3.58811e+07	3.6365e+07	5.45	23.62	4.19	4.11484e+07	3.81925e+07	4.41544e+07	36225133	4.44154e+07	42808850	38453788	4.52162e+07	4.43817e+07	2.14994e+07	2.36826e+07	2.17134e+07	2.97553e+07	3.16617e+07	2.68889e+07	3.01725e+07	High	High	High	High	High	High	High
High	Q9UQE7	Structural maintenance of chromosomes protein 3 OS=Homo sapiens OX=9606 GN=SMC3 PE=1 SV=2	0	FALSE	125.475	26	25	250	25	1217	141.5	7.18	611.74	SMC3	0.844	1.095	0.924	0.332554	1	1	1.85459e+08	1.56551e+08	1.69396e+08	7.55	12.46	7.33	1.51916e+08	1.70121e+08	1.60169e+08	1.63238e+08	1.89449e+08	2.03666e+08	1.61924e+08	1.9247e+08	1.54163e+08	1.18107e+08	1.21736e+08	1.0979e+08	135868476	1.34839e+08	1.44673e+08	1.45208e+08	High	High	High	High	High	High	High
High	P11387	DNA topoisomerase 1 OS=Homo sapiens OX=9606 GN=TOP1 PE=1 SV=2	0	FALSE	23.37	11	7	51	6	765	90.7	9.31	118.62	TOP1	0.635	1.462	0.928	0.33258	1	0.910295	3.6015e+07	2.28654e+07	2.46356e+07	16.96	34.58	66.79	3.3042e+07	2.12503e+07	3.33488e+07	3.38741e+07	3.37251e+07	3.68506e+07	19586753	1.05477e+07	1.3876e+07	1.97295e+07	1.88812e+07	2.34384e+07	2.24105e+07	18067785	52169470	1.68709e+07	High	High	High	High	High	High	High
High	O43852	Calumenin OS=Homo sapiens OX=9606 GN=CALU PE=1 SV=2	0	FALSE	44.79	35	9	70	9	315	37.1	4.64	147.93	CALU	1.405	1.069	1.503	0.333286	1	0.660637	3.12901e+07	4.39637e+07	2.92601e+07	8.59	24.88	13.79	3.05839e+07	2.58109e+07	2.70472e+07	2.80996e+07	3.11224e+07	3.0522e+07	2.85619e+07	2.62396e+07	4.23593e+07	4.02719e+07	3.70776e+07	3.66614e+07	2.2685e+07	2.47421e+07	2.87477e+07	2.53597e+07	High	High	High	High	High	High	High
High	P14735	Insulin-degrading enzyme OS=Homo sapiens OX=9606 GN=IDE PE=1 SV=4	0	FALSE	13.465	5	4	37	4	1019	117.9	6.61	72.13	IDE	1.417	1.102	1.562	0.333878	1	1	8.63407e+06	1.22339e+07	7.83317e+06	23.8	21.21	45.94	7.74379e+06	10244027	8.07344e+06	4.5098e+06	9.46305e+06	7.42557e+06	1.03371e+07	9428400	1.63369e+07	9.93925e+06	7.67778e+06	1.12546e+07	5.98282e+06	6.70722e+06	5.88942e+06	1.47504e+07	High	High	High	High	High	High	High
High	Q96D09	G-protein coupled receptor-associated sorting protein 2 OS=Homo sapiens OX=9606 GN=GPRASP2 PE=1 SV=1	0	FALSE	14.906	5	3	23	3	838	93.7	5.01	54.37	GPRASP2	1.286	0.717	0.922	0.335343	0.61643	1	1.14395e+07	1.47056e+07	1.5944e+07	31.16	19.49	16.43	8.81269e+06	5.1146e+06	1.52997e+07	1.0016e+07	1.12357e+07	13763639	1.67124e+07	1.54533e+07	20973134	1.03e+07	1.07806e+07	10623288	10236656	1.20032e+07	1.36346e+07	1.57302e+07	High	Peak Found	High	High	High	Peak Found	Peak Found
High	Q01968	Inositol polyphosphate 5-phosphatase OCRL-1 OS=Homo sapiens OX=9606 GN=OCRL PE=1 SV=3	0	FALSE	14.63	6	5	22	5	901	104.1	6.55	25.21	OCRL	0.802	0.992	0.795	0.335559	1	0.725632	1.46841e+07	1.17762e+07	1.48092e+07	21.06	13.55	14.62	16388492	17955825	1.37569e+07	1.26505e+07	1.46579e+07	1.04828e+07	1.36614e+07	1.17002e+07	1.07167e+07	7907163	9517938	9436088	1.26639e+07	1.0712e+07	1.04596e+07	1.52392e+07	High	High	High	High	High	High	Peak Found
High	Q96DH6	RNA-binding protein Musashi homolog 2 OS=Homo sapiens OX=9606 GN=MSI2 PE=1 SV=1	0	FALSE	26.447	24	6	52	4	328	35.2	8.48	100.64	MSI2	0.784	2.284	1.791	0.343416	0.0242982	0.267443	1.07878e+07	8.46208e+06	4.72379e+06	10.14	19.9	35.45	1.0276e+07	1.11917e+07	9.22224e+06	8.51871e+06	1.12435e+07	1.00425e+07	8.95523e+06	9.86646e+06	8.91405e+06	4.64226e+06	5.05116e+06	6.45429e+06	3.67891e+06	7.22264e+06	3.66335e+06	3.80835e+06	High	High	High	High	High	High	High
High	Q8IYS1	Peptidase M20 domain-containing protein 2 OS=Homo sapiens OX=9606 GN=PM20D2 PE=1 SV=2	0	FALSE	21.489	19	7	72	7	436	47.7	5.85	109.49	PM20D2	1.385	0.698	0.967	0.345202	0.614119	1	1.00299e+08	1.38957e+08	1.43759e+08	32.41	9.85	8.57	5.4688e+07	76969597	1.15617e+08	73068538	1.40825e+08	1.41942e+08	134644097	1.51592e+08	1.49975e+08	9.73698e+07	9.32882e+07	104828884	9.51425e+07	1.21606e+08	1.0964e+08	1.25058e+08	High	High	High	High	High	High	High
High	Q13867	Bleomycin hydrolase OS=Homo sapiens OX=9606 GN=BLMH PE=1 SV=1	0	FALSE	5.789	5	2	8	2	455	52.5	6.27	12.15	BLMH	0.711	0.993	0.706	0.345522	1	1	1.48925e+06	1.05916e+06	1.50045e+06	26.36	17.16	30.54		1266537	1.27644e+06	2.04317e+06	1.46505e+06	2.0214e+06	963611	954293	1.38675e+06	1.01596e+06	787092		1.64745e+06	804530	1.15627e+06	1.2918e+06	Not Found	Peak Found	High	High	Peak Found	High	Peak Found
High	P61964	WD repeat-containing protein 5 OS=Homo sapiens OX=9606 GN=WDR5 PE=1 SV=1	0	FALSE	25.347	29	7	45	7	334	36.6	8.27	71.73	WDR5	2.76	0.912	2.518	0.346685	1	0.464432	1.58199e+07	4.36647e+07	1.73387e+07	61.16	32.56	15.99	1.14044e+07	3.7899e+07	4.09568e+07	1.07225e+07	1.30588e+07	1.85942e+07	4.42799e+07	4.67604e+07	5.0554e+07	3.0484e+07	2.05366e+07	1.6332e+07	1.29041e+07	1.37158e+07	1.40709e+07	1.95749e+07	High	High	High	High	High	High	High
High	Q7Z7L1	Schlafen family member 11 OS=Homo sapiens OX=9606 GN=SLFN11 PE=1 SV=2	0	FALSE	10.498	5	3	22	3	901	102.8	7.77	34.07	SLFN11	0.194	6.087	1.181	0.348487	0.753142	1	2.40819e+07	4.67307e+06	3.95649e+06	54.82	75.23	120.57	2.13332e+07	4.93181e+06	2.27986e+07	5.59582e+06	28794981	2.61376e+07	4.77561e+06	4.12213e+06	1.59788e+07	2.77127e+06	2.05168e+06	6.02508e+06	3.31325e+06	2893850	2.04212e+07	3.24841e+06	High	High	Peak Found	High	High	High	High
High	P24390	ER lumen protein-retaining receptor 1 OS=Homo sapiens OX=9606 GN=KDELR1 PE=1 SV=1	0	FALSE	21.252	18	5	51	5	212	24.5	8.62	143.51	KDELR1	0.889	1.229	1.093	0.34854	0.158678	1	2.607e+07	2.31745e+07	2.12067e+07	2.97	12.95	4.62	2.25536e+07	2.46887e+07	2.36016e+07	2.32096e+07	2.54759e+07	2.58837e+07	2.29081e+07	2.71474e+07	2.49873e+07	1.62176e+07	1.61274e+07	1.58923e+07	1.78765e+07	1.81695e+07	1.55e+07	1.81398e+07	High	High	High	High	High	High	High
High	Q9Y6M1	Insulin-like growth factor 2 mRNA-binding protein 2 OS=Homo sapiens OX=9606 GN=IGF2BP2 PE=1 SV=2	0	FALSE	63.394	26	12	188	11	599	66.1	8.46	391.88	IGF2BP2	0.87	1.072	0.932	0.353375	1	1	9.05483e+07	7.87382e+07	8.44862e+07	7.33	13.88	3.8	7.93393e+07	7.15555e+07	8.57202e+07	8.01368e+07	8.87502e+07	9.61178e+07	7.88006e+07	9.09874e+07	8.59133e+07	5.44494e+07	5.1644e+07	5.46888e+07	6.58968e+07	6.7472e+07	6.66987e+07	7.44754e+07	High	High	High	High	High	High	High
High	Q86VS8	Protein Hook homolog 3 OS=Homo sapiens OX=9606 GN=HOOK3 PE=1 SV=2	0	FALSE	18.017	9	5	28	5	718	83.1	5.17	42.24	HOOK3	0.885	1.006	0.891	0.355053	1	0.587094	4.68425e+07	4.14776e+07	4.65779e+07	8.35	8.59	4.28	4.12235e+07	4.65953e+07	4.3693e+07	4.2889e+07	4.57124e+07	38796701	3.5229e+07	47536030	4.19719e+07	3.09281e+07	2.94592e+07	3.41751e+07	38667655	4.00598e+07	3.48651e+07	3.85388e+07	High	High	High	High	High	High	High
High	P11441	Ubiquitin-like protein 4A OS=Homo sapiens OX=9606 GN=UBL4A PE=1 SV=1	0	FALSE	11.941	29	4	21	4	157	17.8	8.66	27.43	UBL4A	1.42	0.834	1.184	0.355963	1	1	8.415e+06	1.19509e+07	1.00959e+07	28.43	17.62	12.16	3.85274e+06	9.96301e+06	7.52346e+06	9497390	7.60875e+06	8.9176e+06	1.18927e+07	1.34096e+07	12073216	6.04693e+06	9.19759e+06	8331903	8.84058e+06	7.4637e+06	7.01904e+06	9634481	High	High	High	High	High	High	High
High	Q96A49	Synapse-associated protein 1 OS=Homo sapiens OX=9606 GN=SYAP1 PE=1 SV=1	0	FALSE	66.851	30	10	142	10	352	39.9	4.53	409.58	SYAP1	0.906	0.982	0.89	0.356755	1	0.779214	6.08097e+08	5.51072e+08	6.19519e+08	9.93	8.42	5.25	611443010	6.39732e+08	6.10811e+08	4.92756e+08	572121847	5.60785e+08	5.3915e+08	6.11817e+08	5.79184e+08	3.95624e+08	390556750	4.16488e+08	505118191	5.4283e+08	4.58916e+08	5.00121e+08	High	High	High	High	High	High	High
High	P08559	Pyruvate dehydrogenase E1 component subunit alpha, somatic form, mitochondrial OS=Homo sapiens OX=9606 GN=PDHA1 PE=1 SV=3	0	FALSE	17.73	17	6	41	6	390	43.3	8.06	75.14	PDHA1	0.933	0.992	0.925	0.357521	1	1	1.23623e+08	1.15313e+08	1.24612e+08	6.76	5.37	5.9	1.25103e+08	115417425	1.17018e+08	1.06909e+08	1.1814e+08	1.26304e+08	1.13885e+08	1.1008e+08	1.10816e+08	8.89011e+07	87745757	9.90136e+07	9.92857e+07	1.10024e+08	8.64184e+07	1.07533e+08	High	High	High	High	High	High	High
High	O43865	S-adenosylhomocysteine hydrolase-like protein 1 OS=Homo sapiens OX=9606 GN=AHCYL1 PE=1 SV=2	0	FALSE	24.211	9	5	84	4	530	58.9	6.89	178.72	AHCYL1	0.788	1.005	0.793	0.358606	1	0.832445	5.52177e+07	4.35309e+07	5.49277e+07	15.46	16.1	10.43	58344383	5.12501e+07	38708606	4.76654e+07	54054856	5.54039e+07	4.83007e+07	5.19913e+07	46193335	2.80022e+07	3.18943e+07	3.00521e+07	4.48534e+07	4.67323e+07	4.1563e+07	3.8808e+07	High	High	High	High	High	High	High
High	P53041	Serine/threonine-protein phosphatase 5 OS=Homo sapiens OX=9606 GN=PPP5C PE=1 SV=1	0	FALSE	41.245	21	8	133	8	499	56.8	6.28	244.86	PPP5C	0.84	1.186	0.997	0.358606	0.53762	1	1.08197e+08	9.09125e+07	9.12064e+07	6.76	19.81	8.97	1.02762e+08	1.09697e+08	1.02513e+08	9.19294e+07	9.81547e+07	1.08196e+08	9.92313e+07	1.10944e+08	1.03369e+08	6.03307e+07	6.16385e+07	5.53028e+07	7.28609e+07	8.15957e+07	5.95399e+07	7.84984e+07	High	High	High	High	High	High	High
High	O15260	Surfeit locus protein 4 OS=Homo sapiens OX=9606 GN=SURF4 PE=1 SV=3	0	FALSE	7.583	8	2	10	2	269	30.4	7.78	21.86	SURF4	0.812	3.515	2.853	0.36007	0.00313514	0.0394005	3.93704e+06	3.19585e+06	1.12006e+06	20.37	35.68	18.12	5.08443e+06	4.2005e+06	3410140	3.47819e+06	3.83235e+06	3.52463e+06	1.56433e+06	3.1666e+06	3.68381e+06				945655	885072	959841	710041	High	High	High	High	Peak Found	High	High
High	Q9UL25	Ras-related protein Rab-21 OS=Homo sapiens OX=9606 GN=RAB21 PE=1 SV=3	0	FALSE	31.884	28	7	52	6	225	24.3	7.94	104.15	RAB21	0.804	1.104	0.888	0.360638	1	1	2.99047e+07	2.4054e+07	2.70758e+07	21.72	39.03	14.37	2.37452e+07	3.03674e+07	3.95595e+07	2.96473e+07	2.59495e+07	2.22529e+07	9.35152e+06	2.87219e+07	27281899	1.66743e+07	8.90508e+06	2.10367e+07	1.72777e+07	26350268	2.06603e+07	23541822	High	High	High	High	High	High	High
High	P61619	Protein transport protein Sec61 subunit alpha isoform 1 OS=Homo sapiens OX=9606 GN=SEC61A1 PE=1 SV=2	0	FALSE	20.823	11	5	96	5	476	52.2	8.06	160.33	SEC61A1	1.09	0.887	0.967	0.360638	0.469251	1	1.15816e+08	1.26234e+08	1.30601e+08	10.95	4.96	5.64	8.69311e+07	9.33079e+07	121428650	9.85055e+07	1.17099e+08	1.27507e+08	1.14137e+08	1.31303e+08	136620569	9.1391e+07	93849362	1.02056e+08	9.55911e+07	1.06896e+08	1.04394e+08	116939583	High	High	High	High	High	High	High
High	Q12874	Splicing factor 3A subunit 3 OS=Homo sapiens OX=9606 GN=SF3A3 PE=1 SV=1	0	FALSE	43.841	25	10	100	10	501	58.8	5.38	207.24	SF3A3	0.795	1.188	0.944	0.364004	1	1	3.39842e+07	2.70018e+07	2.86171e+07	6.6	27.8	10.28	2.98763e+07	2.9647e+07	2.9029e+07	3.10014e+07	35691266	3.32838e+07	2.12543e+07	17470957	2.04467e+07	2.7504e+07	2.51858e+07	2.50753e+07	2.6303e+07	2.42203e+07	2.17677e+07	2.26487e+07	High	High	High	High	High	High	High
High	O95163	Elongator complex protein 1 OS=Homo sapiens OX=9606 GN=ELP1 PE=1 SV=3	0	FALSE	71.781	15	14	137	14	1332	150.2	5.94	268.86	ELP1	0.826	1.484	1.226	0.364521	0.171692	1	7.70343e+07	6.36579e+07	5.19137e+07	11.43	24.56	11.09	7.84632e+07	8.60119e+07	7.28793e+07	6.83796e+07	7.05088e+07	7.12314e+07	7.30623e+07	7.45666e+07	7.99873e+07	4.06303e+07	3.93247e+07	3.70816e+07	4.87606e+07	4.21274e+07	3.69066e+07	4.68845e+07	High	High	High	High	High	High	High
High	Q69YQ0	Cytospin-A OS=Homo sapiens OX=9606 GN=SPECC1L PE=1 SV=2	0	FALSE	6.237	2	2	14	2	1117	124.5	5.72	21.8		11.439	6.3	72.066	0.364553	0.672033	0.13758	1.63112e+06	1.86587e+07	258912	24.06	72.56	22.06	1.90072e+06	1.83642e+06	1.33423e+06	1.35697e+06	1.07095e+06	1.69039e+06	20944995	20033146	1.98823e+07	1.19325e+06	1.36141e+07	461439	239724	186563			High	Peak Found	High	High	Peak Found	High	High
High	Q66PJ3	ADP-ribosylation factor-like protein 6-interacting protein 4 OS=Homo sapiens OX=9606 GN=ARL6IP4 PE=1 SV=2	0	FALSE	27.69	11	3	71	3	421	44.9	10.93	271.92		1.153	0.921	1.062	0.365984	0.82706	1	5.92249e+07	6.82825e+07	6.42949e+07	9.74	10.34	5.83	5.84837e+07	54006799	5.99999e+07	5.1841e+07	48641754	5.83339e+07	6.05312e+07	57871876	6.00804e+07	5.62423e+07	5.78584e+07	5.6305e+07	5.00002e+07	5.51586e+07	5.43384e+07	5.47014e+07	High	High	High	High	High	High	High
High	PRTC_9|SFANQPLEVVYSk	PRTC_9|SFANQPLEVVYSk	0	FALSE	19.07	100	6	123	6	13	1.5	6.23	344.56		1.22	0.887	1.082	0.366115	1	1	8.61274e+08	1.05055e+09	9.71242e+08	7.47	20.38	3.95	8.51619e+08	8.69072e+08	8.46678e+08	7.35746e+08	8.1084e+08	8.04112e+08	8.00873e+08	8.80274e+08	8.56424e+08	9.77165e+08	996315747	9.98136e+08	8.00104e+08	8.36571e+08	725925653	805712275	High	High	High	High	High	High	High
High	Q9UGI8	Testin OS=Homo sapiens OX=9606 GN=TES PE=1 SV=1	0	FALSE	74.133	39	13	169	13	421	48	7.68	308.19	TES	1.27	0.723	0.919	0.367393	0.469779	1	1.41054e+08	1.79202e+08	1.95018e+08	18.33	16.12	7.69	1.08238e+08	1.22027e+08	1.88734e+08	1.26999e+08	1.34725e+08	1.70025e+08	1.79752e+08	2.09384e+08	2.2412e+08	117586874	1.26371e+08	1.27285e+08	1.34583e+08	1.59702e+08	1.53313e+08	1.75053e+08	High	High	High	High	High	High	High
High	O75970	Multiple PDZ domain protein OS=Homo sapiens OX=9606 GN=MPDZ PE=1 SV=2	0	FALSE	13.282	3	4	6	4	2070	221.5	5.06	8.31	MPDZ	0.706	1.464	1.033	0.367544	0.635892	1	2.67849e+06	1.89061e+06	1.82978e+06	42.65	17.78	19.67	1.70783e+06		1.80169e+06		4.36313e+06	3.61694e+06	1196080	1.94911e+06	1997665	1.13016e+06	1.46994e+06		1.58601e+06	1.54304e+06		1.17187e+06	Peak Found	Not Found	High	Not Found	Peak Found	High	High
High	Q9Y312	Protein AAR2 homolog OS=Homo sapiens OX=9606 GN=AAR2 PE=1 SV=2	0	FALSE	15.329	14	3	35	3	384	43.4	5.96	58.69	AAR2	0.795	2.125	1.69	0.367633	0.131247	0.957072	5.4825e+06	4.35868e+06	2.57963e+06	22.13	39.53	31.82	5.70324e+06	3.76356e+06	7262824	5.15151e+06	4.78864e+06	5.03048e+06	4.07855e+06	4318783	4.97336e+06		1.28449e+06	2055017	2426317	1.09638e+06	2.00729e+06	2.19947e+06	High	High	High	High	High	High	High
High	Q06323	Proteasome activator complex subunit 1 OS=Homo sapiens OX=9606 GN=PSME1 PE=1 SV=1	0	FALSE	23.964	28	6	65	6	249	28.7	6.02	128.87	PSME1	0.777	0.963	0.748	0.36854	1	0.25844	5.13221e+07	3.98557e+07	5.32837e+07	17.79	16.27	2.05	43979910	32774771	5.19066e+07	36529621	5.82988e+07	51565587	3.52295e+07	49650347	3.20115e+07	3.09526e+07	2.64172e+07	3.36919e+07	4.32189e+07	4.5387e+07	4.02715e+07	4.53486e+07	High	High	High	High	High	High	High
High	P46060	Ran GTPase-activating protein 1 OS=Homo sapiens OX=9606 GN=RANGAP1 PE=1 SV=1	0	FALSE	72.849	38	17	228	17	587	63.5	4.68	591.24	RANGAP1	0.902	1.027	0.927	0.368555	1	0.980854	3.38705e+08	3.05492e+08	3.29693e+08	5.47	9.49	3.11	3.06901e+08	3.27571e+08	345627864	2.8527e+08	3.16981e+08	313576364	3.06303e+08	3.24509e+08	343144551	2.15012e+08	2.17698e+08	228302183	2.58764e+08	280251828	243634177	2.98625e+08	High	High	High	High	High	High	High
High	P09543	2',3'-cyclic-nucleotide 3'-phosphodiesterase OS=Homo sapiens OX=9606 GN=CNP PE=1 SV=2	0	FALSE	42.325	24	9	86	9	421	47.5	9.07	181.29	CNP	0.862	1.052	0.906	0.373828	1	0.682606	4.36668e+07	3.76207e+07	4.15081e+07	8.92	6.61	12.04	3.16131e+07	3.97251e+07	4.20995e+07	4.05928e+07	4.63062e+07	4.29123e+07	3.35721e+07	3.57757e+07	38354231	3.17925e+07	3.16371e+07	2.89732e+07	40260649	3.63206e+07	3.02587e+07	3.4765e+07	High	High	High	High	High	High	High
High	Q16555	Dihydropyrimidinase-related protein 2 OS=Homo sapiens OX=9606 GN=DPYSL2 PE=1 SV=1	0	FALSE	87.835	45	19	191	17	572	62.3	6.38	457.79	DPYSL2	0.875	1.054	0.923	0.375358	1	1	1.6648e+08	1.45662e+08	1.57897e+08	4.54	12.64	3.37	1.4564e+08	1.40095e+08	1.4895e+08	1.45767e+08	1.63509e+08	1.67209e+08	1.57291e+08	155962293	1.55262e+08	9.68233e+07	1.06248e+08	1.01876e+08	1.26607e+08	1.35797e+08	1.1407e+08	1.35393e+08	High	High	High	High	High	High	High
High	Q96J02	E3 ubiquitin-protein ligase Itchy homolog OS=Homo sapiens OX=9606 GN=ITCH PE=1 SV=2	0	FALSE	16.89	7	5	27	4	903	102.7	6.3	25.29	ITCH	2.604	0.44	1.145	0.377361	1	1	5.96297e+06	1.55281e+07	1.35656e+07	73.61	22.31	38.94	5.08353e+06	1.57379e+07	1.69863e+07	1914144	6.00699e+06	5.09969e+06	1.80546e+07	15271954	1.80312e+07	8.69196e+06	8.81606e+06	12569558	3.99208e+06	1.14131e+07	1.16833e+07	11816812	High	High	High	Peak Found	High	High	High
High	Q13564	NEDD8-activating enzyme E1 regulatory subunit OS=Homo sapiens OX=9606 GN=NAE1 PE=1 SV=1	0	FALSE	13.365	9	3	31	3	534	60.2	5.4	68.88	NAE1	1.307	0.924	1.207	0.379243	1	0.9993	1.23927e+07	1.61936e+07	1.34192e+07	16.31	18.82	19.85	10446255	1.0117e+07	1.23297e+07	1.19746e+07	9.55561e+06	1.52185e+07	16513050	15247953	19870210	8878256	10517783	1.36915e+07	1.25549e+07	12805564	7.89788e+06	10305900	High	High	High	High	High	High	High
High	P78362	SRSF protein kinase 2 OS=Homo sapiens OX=9606 GN=SRPK2 PE=1 SV=3	0	FALSE	27.276	12	6	61	4	688	77.5	4.97	92.15	SRPK2	0.737	0.951	0.701	0.379243	1	0.653857	2.08355e+07	1.53634e+07	2.19137e+07	11.51	25.64	19.37	1.42626e+07	1.92356e+07	2.16073e+07	2.02796e+07	20451851	2.0558e+07	14431141	2.39161e+07	14880422	1.32717e+07	1.01378e+07	10274130	2.00232e+07	18672171	1.65569e+07	13476751	High	High	High	High	High	High	High
High	Q15555	Microtubule-associated protein RP/EB family member 2 OS=Homo sapiens OX=9606 GN=MAPRE2 PE=1 SV=1	0	FALSE	34.71	21	6	56	6	327	37	5.57	157.94	MAPRE2	0.726	1.535	1.114	0.379243	0.192205	1	3.5247e+07	2.55771e+07	2.2955e+07	15.66	21.17	4.58	3.23593e+07	2.14007e+07	32604323	2.99427e+07	3.61385e+07	3.57717e+07	2.57653e+07	33431960	3.30483e+07	1.54069e+07	1.79598e+07	1.81378e+07	1.68151e+07	1.91572e+07	1.80545e+07	2.01582e+07	High	High	High	High	High	High	High
High	O94776	Metastasis-associated protein MTA2 OS=Homo sapiens OX=9606 GN=MTA2 PE=1 SV=1	0	FALSE	14.208	8	5	38	4	668	75	9.66	81.05	MTA2	0.84	0.977	0.821	0.379243	1	0.531118	3.3734e+07	2.83423e+07	3.45208e+07	4.24	20.87	6.42	3.2292e+07	3.06382e+07	33898509	29519425	3.29788e+07	3.32365e+07	25886636	3.15728e+07	4.03989e+07	1.73723e+07	1.94192e+07	2.26831e+07	3.06196e+07	2.94628e+07	2.57723e+07	2.96426e+07	High	High	High	High	High	High	High
High	Q5T6F2	Ubiquitin-associated protein 2 OS=Homo sapiens OX=9606 GN=UBAP2 PE=1 SV=1	0	FALSE	39.91	12	9	88	9	1119	117	7.34	212.92	UBAP2	0.92	1.021	0.939	0.379243	1	1	6.34019e+07	5.8313e+07	6.2126e+07	4.21	17.3	10.63	5.5881e+07	6.21408e+07	6.06317e+07	5.5676e+07	5.86022e+07	6.01983e+07	5.49378e+07	6.07279e+07	6.13452e+07	4.24895e+07	3.19048e+07	3.48074e+07	5.1755e+07	5.47445e+07	4.53886e+07	4.48685e+07	High	High	High	High	High	High	High
High	P17987	T-complex protein 1 subunit alpha OS=Homo sapiens OX=9606 GN=TCP1 PE=1 SV=1	0	FALSE	115.426	52	25	433	24	556	60.3	6.11	1064.79	TCP1	0.922	1.011	0.932	0.379243	1	0.839634	8.36671e+08	7.71397e+08	8.27727e+08	7.22	6.45	0.78	7.93497e+08	8.18139e+08	8.43258e+08	6.97126e+08	7.59803e+08	768672351	734064736	8.12364e+08	8.24913e+08	5.5046e+08	5.734e+08	5.75532e+08	6.47195e+08	6.95919e+08	6.33805e+08	7.23624e+08	High	High	High	High	High	High	High
High	O60524	Nuclear export mediator factor NEMF OS=Homo sapiens OX=9606 GN=NEMF PE=1 SV=4	0	FALSE	7.568	2	2	18	2	1076	122.9	6.35	46.62	NEMF	0.654	1.148	0.751	0.380869	1	0.946862	1.44472e+07	9.44554e+06	1.2585e+07	13.74	61.45	11.96	13996485	1.53208e+07	1.25063e+07	1.45039e+07	12345443	1.25769e+07	1.02105e+07	1.77672e+07	1.31292e+07	5.9983e+06	1966274	3.18975e+06	9.38944e+06	9310698	1.01879e+07	12550354	High	High	High	High	High	High	High
High	Q7Z2W4	Zinc finger CCCH-type antiviral protein 1 OS=Homo sapiens OX=9606 GN=ZC3HAV1 PE=1 SV=3	0	FALSE	116.855	35	21	248	21	902	101.4	8.4	663.89	ZC3HAV1	0.841	1.13	0.95	0.381847	0.984002	1	1.27162e+08	1.06938e+08	1.12569e+08	5.41	17.85	7.36	1.15164e+08	1.21511e+08	1.20227e+08	1.12948e+08	117541379	1.1381e+08	1.15597e+08	1.21057e+08	1.27553e+08	6.74444e+07	6.91719e+07	7.52062e+07	9.06024e+07	9.33102e+07	7.74656e+07	1.0532e+08	High	High	High	High	High	High	High
High	P23528	Cofilin-1 OS=Homo sapiens OX=9606 GN=CFL1 PE=1 SV=3	0	FALSE	86.97	70	15	272	14	166	18.5	8.09	689.53	CFL1	1.038	1.003	1.041	0.384608	1	1	6.28873e+08	6.52781e+08	6.26947e+08	6.57	2.54	4.45	4.82412e+08	5.25415e+08	6.05619e+08	5.4839e+08	6.28562e+08	6.40269e+08	5.92421e+08	6.70314e+08	6.58759e+08	4.75931e+08	5.08793e+08	5.10602e+08	4.72278e+08	5.16299e+08	5.02709e+08	5.57942e+08	High	High	High	High	High	High	High
High	O00165	HCLS1-associated protein X-1 OS=Homo sapiens OX=9606 GN=HAX1 PE=1 SV=2	0	FALSE	8.856	17	3	12	3	279	31.6	4.92	5.45	HAX1	1.262	0.911	1.15	0.386977	1	1	5.29116e+06	6.67968e+06	5.80824e+06	20.62	10.88	24.35	5251864	4301142	7.36255e+06	4.19162e+06	5.74381e+06	4.69996e+06	5.82118e+06	8139475	6.60434e+06	5.09758e+06	4.9437e+06	6.15224e+06	5.03028e+06	7.20395e+06	3.98236e+06	4.61107e+06	Peak Found	High	High	Peak Found	Peak Found	High	High
High	Q9Y5S9	RNA-binding protein 8A OS=Homo sapiens OX=9606 GN=RBM8A PE=1 SV=1	0	FALSE	13.687	22	3	38	3	174	19.9	5.72	94.16	RBM8A	0.754	0.949	0.715	0.38713	1	0.612784	2.02649e+07	1.52699e+07	2.13562e+07	11.35	39.27	7.15	1.56481e+07	20952988	20378667	2.04772e+07	1.79195e+07	19092730	1.87867e+07	21615689	19228698	9.14963e+06	7.40837e+06	6.62118e+06	1.68901e+07	1.90803e+07	1.45124e+07	18566152	High	High	High	High	High	High	High
High	Q5JTZ9	Alanine--tRNA ligase, mitochondrial OS=Homo sapiens OX=9606 GN=AARS2 PE=1 SV=1	0	FALSE	13.969	7	5	24	5	985	107.3	6.27	36.7	AARS2	1.219	0.822	1.002	0.387144	0.710254	1	1.98426e+07	2.4193e+07	2.41489e+07	18.19	20.99	10.71	12947930	14572948	2.35435e+07	1.72609e+07	1.98496e+07	1.96662e+07	2.47793e+07	1.76377e+07	2.07326e+07	2.42526e+07	2.02274e+07	1.8076e+07	1.80912e+07	2.21297e+07	1.57813e+07	2.21633e+07	High	High	High	High	High	High	Peak Found
High	Q05682	Caldesmon OS=Homo sapiens OX=9606 GN=CALD1 PE=1 SV=3	0	FALSE	21.843	9	5	28	5	793	93.2	5.66	45.31	CALD1	0.731	1.056	0.773	0.387658	1	1	1.16493e+07	8.52118e+06	1.103e+07	31.27	35.84	29.09	10396281	8.48897e+06	1.02669e+07	1.74352e+07	16741003	11239064	9.04565e+06	1.13401e+07	1.27743e+07	5.03332e+06	5.67801e+06	3610435	7295952	1.13477e+07	1.00713e+07	6.13519e+06	High	High	High	High	High	High	High
High	Q96D71	RalBP1-associated Eps domain-containing protein 1 OS=Homo sapiens OX=9606 GN=REPS1 PE=1 SV=3	0	FALSE	57.068	26	13	94	13	796	86.6	5.69	169.35	REPS1	0.694	1.222	0.848	0.387658	1	1	3.09566e+07	2.14821e+07	2.53391e+07	6.14	25.81	38.71	2.85239e+07	2.85894e+07	2.97411e+07	2.63992e+07	2.66224e+07	30773568	2.23244e+07	2.60072e+07	3.25338e+07	1.41586e+07	1.46221e+07	1.36271e+07	1.9721e+07	2.17213e+07	1.40637e+07	3.81544e+07	High	High	High	High	High	High	High
High	P04040	Catalase OS=Homo sapiens OX=9606 GN=CAT PE=1 SV=3	0	FALSE	12.545	8	3	36	3	527	59.7	7.39	80.56	CAT	1.172	0.858	1.006	0.387755	1	1	1.69451e+07	1.98674e+07	1.9756e+07	10.45	8.64	25	1.43236e+07	1.52022e+07	1.68305e+07	15325624	17161520	1.28919e+07	1.70828e+07	2.0074e+07	1.87408e+07	15851882	18168953	1.56539e+07	1.62658e+07	9.76532e+06	16548832	1.64978e+07	High	High	High	High	High	High	High
High	Q96SB4	SRSF protein kinase 1 OS=Homo sapiens OX=9606 GN=SRPK1 PE=1 SV=2	0	FALSE	52.108	22	9	133	7	655	74.3	6.16	281.42	SRPK1	0.861	1.038	0.894	0.389639	1	1	1.16592e+08	1.00442e+08	1.12294e+08	4.09	13.56	6.81	93406345	104717152	113303656	1.0243e+08	114127750	1.18875e+08	1.03623e+08	1.0319e+08	123486083	73094512	7.15297e+07	6.94496e+07	7.78601e+07	93405580	8.69127e+07	9.93244e+07	High	High	High	High	High	High	High
High	Q99623	Prohibitin-2 OS=Homo sapiens OX=9606 GN=PHB2 PE=1 SV=2	0	FALSE	71.675	49	15	297	15	299	33.3	9.83	687.82	PHB2	1.024	1.055	1.08	0.389823	0.153966	0.0108103	4.20306e+08	4.30358e+08	3.98507e+08	2.67	1.74	2.62	3.74974e+08	3.88942e+08	4.12389e+08	357212473	3.95258e+08	4.13739e+08	3.874e+08	434745683	4.40524e+08	3.18292e+08	3.37106e+08	3.4321e+08	3.01702e+08	3.41977e+08	3.05312e+08	3.45097e+08	High	High	High	High	High	High	High
High	Q9Y3B2	Exosome complex component CSL4 OS=Homo sapiens OX=9606 GN=EXOSC1 PE=1 SV=1	0.001	FALSE	4.257	17	2	2	2	195	21.4	8.24	0	EXOSC1	1.276	0.792	1.011	0.390748	0.902546	1	7.5151e+06	9.59232e+06	9.48852e+06	13.82	24.49	14.16	8.04751e+06	7535505	6099403	6.99792e+06	6940320	6751603	6.52301e+06	8.3901e+06	7834682	8930887	10267337	8730841	7395331	8893376	7352848	6460515	Peak Found	Peak Found	Peak Found	Peak Found	Peak Found	High	Peak Found
High	Q9HD45	Transmembrane 9 superfamily member 3 OS=Homo sapiens OX=9606 GN=TM9SF3 PE=1 SV=2	0	FALSE	12.491	6	4	46	4	589	67.8	7.21	65.28	TM9SF3	0.884	1.035	0.915	0.392703	1	1	2.56055e+07	2.26383e+07	2.47359e+07	8.02	11.21	7.03	20257103	2.56482e+07	24174756	2.51428e+07	25630259	24134895	21945952	2.1085e+07	21623014	1.533e+07	2.13364e+07	1.90433e+07	2.03974e+07	2.24263e+07	1.81175e+07	1.98677e+07	High	High	High	High	High	High	High
High	O43670	BUB3-interacting and GLEBS motif-containing protein ZNF207 OS=Homo sapiens OX=9606 GN=ZNF207 PE=1 SV=1	0	FALSE	19.45	10	4	43	4	478	50.7	9.1	88.79	ZNF207	0.581	1.063	0.617	0.392883	1	0.926281	8.32772e+07	4.83454e+07	7.83084e+07	20.88	25.47	21.87	6.55078e+07	7.61905e+07	4.41037e+07	7.85216e+07	8.27034e+07	8.51292e+07	7.03078e+07	7.09193e+07	4.54635e+07	3.78995e+07	3.6179e+07	3.71193e+07	6.67217e+07	6.76913e+07	5.83209e+07	4.28095e+07	High	High	High	High	High	High	High
High	P06493	Cyclin-dependent kinase 1 OS=Homo sapiens OX=9606 GN=CDK1 PE=1 SV=3	0	FALSE	64.364	50	12	144	10	297	34.1	8.4	328.23	CDK1	0.939	1.012	0.95	0.401729	1	0.832445	6.49677e+08	6.10208e+08	6.42039e+08	6	3.25	4.07	613271083	6.41622e+08	6.2451e+08	5.67569e+08	6.03312e+08	6.0103e+08	5.50778e+08	6.01284e+08	5.8717e+08	485896576	4.89765e+08	4.93007e+08	5.41025e+08	5.51746e+08	4.80977e+08	5.44813e+08	High	High	High	High	High	High	High
High	O00116	Alkyldihydroxyacetonephosphate synthase, peroxisomal OS=Homo sapiens OX=9606 GN=AGPS PE=1 SV=1	0	FALSE	15.672	12	5	18	5	658	72.9	7.34	10.62	AGPS	0.769	2.899	2.228	0.402385			8.93416e+06	6.86751e+06	3.0819e+06	22.24	47.3		1.16519e+07	10837628	8208617	8.16584e+06	7.94216e+06	7.97114e+06	6.47099e+06	1.00154e+07	7.82103e+06	2.0719e+06	5.15542e+06	2.1937e+06	2.43822e+06				High	High	High	High	High	High	High
High	P09497	Clathrin light chain B OS=Homo sapiens OX=9606 GN=CLTB PE=1 SV=1	0	FALSE	22.95	24	8	103	7	229	25.2	4.64	114.52	CLTB	1.27	0.805	1.022	0.403544	0.767266	1	1.34233e+08	1.7044e+08	1.66843e+08	27.04	23.72	16.16	7.17336e+07	8.81522e+07	1.30537e+08	1.15918e+08	1.50555e+08	172772030	1.77786e+08	1.98903e+08	2.35148e+08	1.02883e+08	1.03778e+08	1.19442e+08	1.12672e+08	1.24735e+08	1.49311e+08	163552310	High	High	High	High	High	High	High
High	P36639	7,8-dihydro-8-oxoguanine triphosphatase OS=Homo sapiens OX=9606 GN=NUDT1 PE=1 SV=3	0	FALSE	6.381	13	2	5	2	197	22.5	5.27	3.31		0.58	2.466	1.43	0.407192	0.183042	1	2.34976e+06	1.36305e+06	952983	28.55	22.64	41.92	1.42788e+06	2.78144e+06	3012893	2.09804e+06	1514712	2.26892e+06	1.77444e+06	1409881	1.30571e+06		933843		575609		1.23157e+06	828201	Peak Found	Peak Found	Peak Found	Peak Found	High	Peak Found	Peak Found
High	P45880	Voltage-dependent anion-selective channel protein 2 OS=Homo sapiens OX=9606 GN=VDAC2 PE=1 SV=2	0	FALSE	86.029	54	14	215	12	294	31.5	7.56	645.14	VDAC2	1.12	0.876	0.982	0.407192	0.602067	1	6.73426e+08	7.54565e+08	7.68394e+08	6.63	12.24	3.39	5.53492e+08	6.11871e+08	7.36492e+08	5.97587e+08	6.79262e+08	6.54282e+08	6.24257e+08	6.85688e+08	675239299	6.70886e+08	6.39692e+08	6.76341e+08	6.35305e+08	6.47806e+08	5.86764e+08	6.42408e+08	High	High	High	High	High	High	High
High	P60953	Cell division control protein 42 homolog OS=Homo sapiens OX=9606 GN=CDC42 PE=1 SV=2	0	FALSE	13.75	26	4	11	4	191	21.2	6.55	11.32	CDC42	1.471	0.744	1.094	0.408668	1	1	1.10125e+07	1.61953e+07	1.48078e+07	21.65	22.81	39.59	7224206	11004851	15309333	9551114	1.0802e+07	10892900	1.15857e+07	1.5399e+07	21704202	12734237	9.88803e+06	1.64605e+07	13136600	11135979	16325288	6573612	High	High	Peak Found	High	Peak Found	High	Peak Found
High	P53992	Protein transport protein Sec24C OS=Homo sapiens OX=9606 GN=SEC24C PE=1 SV=3	0	FALSE	70.936	18	15	189	15	1094	118.2	7.06	380.82	SEC24C	0.812	1.089	0.884	0.408668	1	1	1.63272e+08	1.32541e+08	1.49968e+08	3.73	22.27	12.15	1.4592e+08	156019712	157395327	1.37781e+08	1.6006e+08	1.50661e+08	1.52909e+08	1.63674e+08	1.55993e+08	7.88944e+07	8.43186e+07	9.04831e+07	9.60639e+07	1.35744e+08	1.19381e+08	1.24989e+08	High	High	High	High	High	High	High
High	Q92734	Protein TFG OS=Homo sapiens OX=9606 GN=TFG PE=1 SV=2	0	FALSE	96.404	32	14	297	14	400	43.4	5.1	663.65	TFG	0.834	1.113	0.928	0.408668	1	1	7.11935e+08	5.93974e+08	6.3974e+08	2.8	22.69	2.2	6.5123e+08	6.69961e+08	6.8758e+08	610660503	6.78995e+08	6.98416e+08	6.64223e+08	718778975	7.40368e+08	3.56302e+08	3.76769e+08	3.90764e+08	5.0322e+08	5.40248e+08	5.08993e+08	5.55191e+08	High	High	High	High	High	High	High
High	P08237	ATP-dependent 6-phosphofructokinase, muscle type OS=Homo sapiens OX=9606 GN=PFKM PE=1 SV=2	0	FALSE	17.451	9	5	44	4	780	85.1	7.99	60.93	PFKM	1.143	0.849	0.97	0.411097	0.501192	1	3.76867e+07	4.30846e+07	4.44004e+07	19.24	8.61	7.75	2.44815e+07	3.21525e+07	4.13898e+07	3.56654e+07	2.71337e+07	4.09669e+07	3.80126e+07	4.01897e+07	3.66685e+07	35479632	3.47186e+07	3.56964e+07	3.13787e+07	3.68812e+07	3.65437e+07	3.91739e+07	High	High	High	High	High	High	High
High	Q96PU8	Protein quaking OS=Homo sapiens OX=9606 GN=QKI PE=1 SV=1	0	FALSE	6.939	8	2	12	2	341	37.6	8.56	7.6	QKI	0.524	1.656	0.868	0.411757	0.867715	1	3.50355e+06	1.8374e+06	2.11607e+06	43.68	35.94	22.89	4.16304e+06	2.37744e+06	1.80137e+06	4.39867e+06	2.34371e+06	5.61165e+06	1.67164e+06		1.82763e+06	2.53496e+06	1.87316e+06	1.07231e+06	2.44329e+06	1.85376e+06	1.46984e+06	1.77026e+06	High	Peak Found	High	High	High	High	Peak Found
High	P42574	Caspase-3 OS=Homo sapiens OX=9606 GN=CASP3 PE=1 SV=2	0	FALSE	9.678	15	3	10	3	277	31.6	6.54	12.15	CASP3	1.679	0.56	0.94	0.411757	0.60415	1	4.81553e+06	8.08373e+06	8.59783e+06	50.32	17.65	7.55	3.1172e+06	2.52803e+06	8.13979e+06		4.73726e+06	8.97922e+06	7.38403e+06	1.0101e+07	9.84709e+06	5.29614e+06	6.25989e+06	5.27546e+06		7.25048e+06	7.33231e+06	7.24898e+06	Peak Found	High	High	Not Found	Peak Found	High	High
High	O00443	Phosphatidylinositol 4-phosphate 3-kinase C2 domain-containing subunit alpha OS=Homo sapiens OX=9606 GN=PIK3C2A PE=1 SV=2	0	FALSE	47.454	9	12	85	12	1686	190.6	8.02	183.96	PIK3C2A	1.094	0.829	0.907	0.411757	0.586008	1	2.39079e+07	2.6162e+07	2.88539e+07	9.17	14.94	10.8	2.08116e+07	20858736	2.3582e+07	24524439	2.12609e+07	2.36474e+07	23453987	3.56521e+07	2.94926e+07	1.92784e+07	2.06424e+07	2.00961e+07	2.47871e+07	2.05965e+07	2.10649e+07	2.62218e+07	High	High	High	High	High	High	High
High	Q3V6T2	Girdin OS=Homo sapiens OX=9606 GN=CCDC88A PE=1 SV=2	0	FALSE	14.835	3	4	5	4	1871	215.9	6.21	9.26	CCDC88A	1.183	0.975	1.153	0.412094	1	1	1.02127e+07	1.20854e+07	1.04789e+07	24.15	20.83	19.08	6039111	1.07637e+07	5.98398e+06	9502054	9485321	10668524	15127698	12959029	13174518	7193717	8682732	8299904	7914987	7.40404e+06	8.37909e+06	11864304	Peak Found	Peak Found	High	Peak Found	Peak Found	Peak Found	High
High	Q86X10	Ral GTPase-activating protein subunit beta OS=Homo sapiens OX=9606 GN=RALGAPB PE=1 SV=1	0	FALSE	23.538	7	7	50	7	1494	166.7	6.79	42.88	RALGAPB	1.456	0.589	0.857	0.412094	0.414682	1	1.55834e+07	2.26882e+07	2.64672e+07	27.61	35.34	8.81	1.31341e+07	1.80365e+07	2.25592e+07	1.41103e+07	1.23909e+07	1.11798e+07	2.41492e+07	32128140	3.52311e+07	9.85783e+06	1.50777e+07	1.53154e+07	2.03833e+07	2.33777e+07	1.7293e+07	2.36291e+07	High	High	High	High	High	High	High
High	Q9BYP7	Serine/threonine-protein kinase WNK3 OS=Homo sapiens OX=9606 GN=WNK3 PE=1 SV=3	0	FALSE	8.873	4	5	31	2	1800	198.3	6.07	56.39	WNK3	1.269	0.637	0.808	0.414546	0.198482	0.996352	1.65714e+06	2.10346e+06	2.60325e+06	20.98	15.43	8.15	1.84197e+06	1.28958e+06		1.44862e+06				1.93211e+06	2.04753e+06	1630506	2.11129e+06		1995677	2265549	2.15757e+06	2030325	Peak Found	Peak Found	Not Found	Peak Found	High	Not Found	Not Found
High	O14818	Proteasome subunit alpha type-7 OS=Homo sapiens OX=9606 GN=PSMA7 PE=1 SV=1	0	FALSE	20.829	19	4	61	4	248	27.9	8.46	126.27	PSMA7	0.91	1.024	0.932	0.414546	1	0.757845	9.68112e+07	8.80997e+07	9.45242e+07	6.06	8.07	6.34	88524749	90058091	92338785	75243577	8.86875e+07	97420874	80412978	9.26563e+07	94709303	58382916	6.82745e+07	6.42704e+07	7.72203e+07	77194542	7.76526e+07	76756577	High	High	High	High	High	High	High
High	Q13315	Serine-protein kinase ATM OS=Homo sapiens OX=9606 GN=ATM PE=1 SV=4	0	FALSE	7.205	1	2	13	2	3056	350.5	6.81	24.64	ATM	1.336	1.13	1.509	0.417596	1	0.553866	1.37148e+06	1.83203e+06	1.2142e+06	20.72	24.32	23.04	1.37391e+06	891806	967543	1.36001e+06	1.44858e+06	1.25983e+06	1.94675e+06	2.27916e+06	1949043	842045	1.33888e+06	1.21151e+06	1.26669e+06	772300	973272	1.00499e+06	Peak Found	High	Peak Found	Peak Found	High	High	High
High	Q96CS2	HAUS augmin-like complex subunit 1 OS=Homo sapiens OX=9606 GN=HAUS1 PE=1 SV=1	0	FALSE	5.677	7	2	20	2	278	31.8	5.53	37.18	HAUS1	1.102	0.807	0.889	0.42218	0.288321	1	7.15088e+06	7.88268e+06	8.86418e+06	9.45	16.39	5.88	6.36755e+06	7868773	6.73485e+06	6.39733e+06	6.78076e+06	6.41919e+06	7.36458e+06	9295738	10819962	5.79192e+06	5.78873e+06	5.84781e+06	6.772e+06	7.375e+06	7454334	7.80807e+06	Peak Found	High	High	High	High	Peak Found	High
High	P18754	Regulator of chromosome condensation OS=Homo sapiens OX=9606 GN=RCC1 PE=1 SV=1	0	FALSE	32.644	18	5	64	5	421	44.9	7.52	198.9	RCC1	0.906	1.115	1.01	0.423083	1	1	3.78402e+07	3.42937e+07	3.39501e+07	12.19	15.28	14.16	28591109	33832720	3.75514e+07	3.68389e+07	3.45554e+07	4.48589e+07	2.53402e+07	3.49044e+07	2.46547e+07	2.75751e+07	2.59569e+07	29174745	3.06306e+07	3.17594e+07	2.23303e+07	26597376	High	High	High	High	High	High	High
High	O95218	Zinc finger Ran-binding domain-containing protein 2 OS=Homo sapiens OX=9606 GN=ZRANB2 PE=1 SV=2	0	FALSE	5.32	9	2	5	2	330	37.4	10.01	3.82	ZRANB2	0.616	1.131	0.697	0.424028			2.72867e+06	1.68178e+06	2.41163e+06	20.7	23.62		3118527	2.01816e+06	2.73586e+06			2578489				1.07211e+06	1.54767e+06		1.90794e+06				High	Peak Found	Peak Found	Not Found	High	High	Not Found
High	Q99497	Protein/nucleic acid deglycase DJ-1 OS=Homo sapiens OX=9606 GN=PARK7 PE=1 SV=2	0	FALSE	29.814	39	6	101	6	189	19.9	6.79	212.36	PARK7	0.899	1.085	0.976	0.424028	0.804723	1	5.50173e+07	4.9486e+07	5.06946e+07	3.7	8.45	9.44	4.99682e+07	47958989	54095104	4.62033e+07	54414584	5.39705e+07	4.7516e+07	4.90469e+07	5.65005e+07	3.67524e+07	38464193	3.50953e+07	4.40961e+07	3.75597e+07	3.99294e+07	4.27016e+07	High	High	High	High	High	High	High
High	Q14671	Pumilio homolog 1 OS=Homo sapiens OX=9606 GN=PUM1 PE=1 SV=3	0	FALSE	71.027	17	16	128	14	1186	126.4	6.84	249.16	PUM1	0.832	1.114	0.927	0.424028	1	1	9.16986e+07	7.62811e+07	8.23196e+07	6.54	21.23	14.16	8.26514e+07	8.94219e+07	85626212	8.24672e+07	8.74669e+07	79405531	8.042e+07	8.16962e+07	9.19938e+07	5.18077e+07	5.48701e+07	3.91767e+07	5.44013e+07	8.02733e+07	6.70743e+07	6.70291e+07	High	High	High	High	High	High	High
High	O60716	Catenin delta-1 OS=Homo sapiens OX=9606 GN=CTNND1 PE=1 SV=1	0	FALSE	117.716	25	18	265	18	968	108.1	6.23	597.45	CTNND1	0.795	1.172	0.932	0.424028	1	1	1.45533e+08	1.15761e+08	1.24217e+08	10.72	22.62	3.79	1.29478e+08	142674585	153686246	1.24836e+08	1.17501e+08	1.28318e+08	1.41542e+08	1.28717e+08	139098785	7.48677e+07	8.02035e+07	6.889e+07	1.00087e+08	1.1076e+08	9.23646e+07	1.05996e+08	High	High	High	High	High	High	High
High	C9JLW8	Mapk-regulated corepressor-interacting protein 1 OS=Homo sapiens OX=9606 GN=MCRIP1 PE=1 SV=1	0	FALSE	24.81	51	4	63	4	97	10.9	9.41	139.66	MCRIP1	0.893	0.972	0.868	0.425973	1	0.996352	2.99479e+07	2.67519e+07	3.08042e+07	16.9	23.62	8.88	2.9359e+07	2.64671e+07	2.51382e+07	3.59326e+07	3.07893e+07	2.81105e+07	28731926	28711371	29922271	1.35402e+07	1.92026e+07	1.47073e+07	2.39745e+07	2.658e+07	2.39049e+07	2.24808e+07	High	High	High	High	High	High	High
High	Q14571	Inositol 1,4,5-trisphosphate receptor type 2 OS=Homo sapiens OX=9606 GN=ITPR2 PE=1 SV=2	0	FALSE	27.794	4	7	38	5	2701	307.9	6.43	57.88	ITPR2	1.259	0.81	1.02	0.427221	1	1	7.27407e+06	9.15691e+06	8.97874e+06	29.74	27.55	29.18	4.47387e+06	3.95981e+06	8.14641e+06	5.45445e+06	8.40644e+06	9.26032e+06	8.46114e+06	1.46911e+07	1.20158e+07	6.80285e+06	6737633	5.67522e+06	6.85978e+06	4.05031e+06	7.888e+06	8.08027e+06	High	High	High	High	High	High	High
High	Q9NRL2	Bromodomain adjacent to zinc finger domain protein 1A OS=Homo sapiens OX=9606 GN=BAZ1A PE=1 SV=2	0	FALSE	7.479	1	2	22	2	1556	178.6	6.6	34.38	BAZ1A	1.246	0.694	0.865	0.427221	0.207156	1	1.14648e+07	1.42907e+07	1.65201e+07	14.26	15.97	25.84	9069694	9649429	14001886	10338455	10933410	13266446	13333547	13601447	19604506	9730343	11025107	11571519	10827219	11870606	17684452	16849328	High	High	High	High	High	High	High
High	Q9NTK5	Obg-like ATPase 1 OS=Homo sapiens OX=9606 GN=OLA1 PE=1 SV=2	0	FALSE	34.831	23	7	89	7	396	44.7	7.81	163.58	OLA1	0.794	0.944	0.75	0.427221	1	0.464432	1.06647e+08	8.47216e+07	1.13016e+08	11.05	22.1	5.99	7.92304e+07	9.24923e+07	1.15649e+08	8.50294e+07	1.1318e+08	1.12013e+08	8.91331e+07	1.1267e+08	1.0611e+08	5.18186e+07	5.62542e+07	5.88651e+07	9.34834e+07	8.7643e+07	8.33892e+07	1.01622e+08	High	High	High	High	High	High	High
High	O75940	Survival of motor neuron-related-splicing factor 30 OS=Homo sapiens OX=9606 GN=SMNDC1 PE=1 SV=1	0	FALSE	12.32	21	3	27	3	238	26.7	7.24	63.11	SMNDC1	0.793	1.111	0.88	0.427702	1	1	1.0071e+07	7.98151e+06	9.0654e+06	10.32	38.43	18.65	7815889	9.64164e+06	8.81406e+06	8.49337e+06	10692883	1.15058e+07	7.12116e+06	2.30115e+06	5.6602e+06	7.12023e+06	7.39145e+06	6.53924e+06	5.17457e+06	7.93084e+06	7.93767e+06	7.59424e+06	High	High	High	High	High	High	High
High	O43347	RNA-binding protein Musashi homolog 1 OS=Homo sapiens OX=9606 GN=MSI1 PE=1 SV=1	0	FALSE	20.772	23	6	29	4	362	39.1	7.85	16.08	MSI1	0.779	1.218	0.949	0.427702	0.968238	1	2.64924e+07	2.06433e+07	2.17534e+07	12.44	33.55	12.95	1.88624e+07	2.10394e+07	2.70537e+07	2.63644e+07	2.61001e+07	2.60899e+07	2.19706e+07	2.94494e+07	2.11058e+07	1.5235e+07	9954769	9.79653e+06	1.75774e+07	1.84866e+07	1.64793e+07	1.44273e+07	High	High	High	High	High	Peak Found	High
High	P06396	Gelsolin OS=Homo sapiens OX=9606 GN=GSN PE=1 SV=1	0	FALSE	8.044	5	2	16	2	782	85.6	6.28	28.2	GSN	0.649	1.375	0.892	0.429558	0.604828	1	3.77444e+06	2.4489e+06	2.74554e+06	46.39	39	40.21	6.55567e+06	2.678e+06	4.72008e+06	2.21056e+06	2.78568e+06	6.24505e+06	3.60709e+06	1.24269e+06	1.67826e+06	2265663	1.87566e+06	1.99734e+06	2.099e+06	815629	2.33928e+06	2.46916e+06	High	High	High	High	High	High	Peak Found
High	Q99570	Phosphoinositide 3-kinase regulatory subunit 4 OS=Homo sapiens OX=9606 GN=PIK3R4 PE=1 SV=3	0	FALSE	41.69	11	11	94	11	1358	153	7.17	164.58	PIK3R4	1.184	0.962	1.139	0.429768	1	0.783177	1.85307e+07	2.19378e+07	1.92587e+07	3.94	21.25	10.93	1.72888e+07	1.61951e+07	1.78425e+07	1.6422e+07	1.80846e+07	1.82342e+07	2.27234e+07	2.96912e+07	2.49515e+07	1.45536e+07	1.44707e+07	1.43064e+07	1.25239e+07	1.60965e+07	1.57411e+07	1.68869e+07	High	High	High	High	High	High	High
High	Q13404	Ubiquitin-conjugating enzyme E2 variant 1 OS=Homo sapiens OX=9606 GN=UBE2V1 PE=1 SV=2	0	FALSE	5.024	13	2	20	2	147	16.5	7.93	43.36	UBE2V1	0.787	0.867	0.682	0.429768	1	0.639528	2.63651e+07	2.07399e+07	3.04126e+07	21.84	57.41	12.11	19198655	2.39947e+07	2.5704e+07	1.90931e+07	2.94699e+07	37361189	3.44662e+06	2.25609e+07	2.89441e+07	5.05184e+06	1.46879e+07	18649190	19108544	25684144	2.46329e+07	26391908	Peak Found	High	High	High	High	High	High
High	Q5VU43-13	Isoform 13 of Myomegalin OS=Homo sapiens OX=9606 GN=PDE4DIP	0	FALSE	102.379	24	20	216	20	1116	126.9	5.27	569.48	PDE4DIP	1.283	0.794	1.019	0.429768	0.601211	1	1.03557e+08	1.3285e+08	1.30397e+08	10.11	23.08	5.96	1.05658e+08	1.05347e+08	8.96906e+07	9.30083e+07	9.91552e+07	9.50951e+07	1.64364e+08	1.34558e+08	1.33981e+08	7.5208e+07	76833755	1.0584e+08	1.07595e+08	1.16166e+08	9.33162e+07	1.08654e+08	High	High	High	High	High	High	High
High	P22087	rRNA 2'-O-methyltransferase fibrillarin OS=Homo sapiens OX=9606 GN=FBL PE=1 SV=2	0	FALSE	28.038	22	5	71	5	321	33.8	10.18	161.78	FBL	0.847	0.993	0.842	0.431349	1	0.535448	4.47884e+07	3.79533e+07	4.50909e+07	16.51	17.4	10.58	32397339	3.43648e+07	5.06651e+07	3.62461e+07	52484365	4.77152e+07	25644195	3.07082e+07	4.50687e+07	2.75479e+07	3.24145e+07	31700223	37200789	3.63649e+07	4.09753e+07	3.75777e+07	High	High	High	High	High	High	High
High	Q3ZBS7	TREMBL:Q3ZBS7 (Bos taurus) Vitronectin	0	TRUE	6.065	6	2	13	2	484	54.1	6.16	30		0.676	1.377	0.931	0.433296	1	1	5.14736e+06	3.47748e+06	3.73683e+06	35.72	27.3	13.72	6.67044e+06	5.23819e+06	4.16047e+06	1.88965e+06	4.85338e+06	5.29662e+06	3.54548e+06	3.44566e+06		2846794	2.07382e+06	1.49971e+06	3.06752e+06	3.45215e+06	2749386	2560578	Peak Found	High	High	Peak Found	Peak Found	High	Peak Found
High	P10599	Thioredoxin OS=Homo sapiens OX=9606 GN=TXN PE=1 SV=3	0	FALSE	8.369	21	2	34	2	105	11.7	4.92	86.46	TXN	1.092	0.916	1	0.433296	0.987501	1	1.32568e+08	1.44779e+08	1.44765e+08	3.28	10.68	3.64	1.1631e+08	1.27046e+08	1.21782e+08	1.21264e+08	129763920	1.29589e+08	1.47356e+08	1.61395e+08	1.5614e+08	100515643	1.04375e+08	1.0393e+08	114614382	121989482	110721278	1.16901e+08	High	High	High	High	High	High	High
High	Q9NZ01	Very-long-chain enoyl-CoA reductase OS=Homo sapiens OX=9606 GN=TECR PE=1 SV=1	0	FALSE	20.506	17	5	91	5	308	36	9.45	220.29	TECR	1.061	0.885	0.939	0.433538	0.355167	1	1.29027e+08	1.36941e+08	1.45874e+08	8.48	9.35	6.5	9.63462e+07	104713665	1.29818e+08	1.11159e+08	1.28794e+08	1.31594e+08	1.35366e+08	1.43904e+08	157000374	9.64447e+07	1.00391e+08	1.01405e+08	1.05629e+08	119678931	1.18361e+08	1.30307e+08	High	High	High	High	High	High	High
High	Q9BWH6	RNA polymerase II-associated protein 1 OS=Homo sapiens OX=9606 GN=RPAP1 PE=1 SV=3	0	FALSE	8.804	3	2	8	2	1393	152.7	6.38	2.23	RPAP1	1.847	100	100	0.434824			911075	1.68271e+06		28.68	29.74		795369		705574	1.12157e+06			1.53091e+06	2.00481e+06	1.08519e+06								Peak Found	Not Found	High	Peak Found	High	Not Found	High
High	Q9H078	Caseinolytic peptidase B protein homolog OS=Homo sapiens OX=9606 GN=CLPB PE=1 SV=1	0	FALSE	6.683	4	2	14	2	707	78.7	9.01	13.45	CLPB	1.321	1.021	1.348	0.43837	1	1	6.19111e+06	8.17818e+06	6.06588e+06	34.79	16.5	25.45	7.52437e+06	5.52821e+06	4050777	5.59806e+06	7.95245e+06	3.14626e+06	6.4283e+06	6480227	8.78509e+06	7326853	7.53725e+06	6116965	5.03724e+06	7.87092e+06	4.32078e+06	5.02227e+06	High	High	High	High	Peak Found	High	Peak Found
High	O14776	Transcription elongation regulator 1 OS=Homo sapiens OX=9606 GN=TCERG1 PE=1 SV=2	0	FALSE	7.755	4	3	5	3	1098	123.8	8.65	4.62	TCERG1	0.668	0.814	0.544	0.43837	1	0.726853	1.04853e+07	7.00672e+06	1.28767e+07	44.44	39.08	35.75	9625867	7.1396e+06	5941983	1.41693e+07	9.80884e+06	1.97295e+07	7.2288e+06	7137967	6814942	8.4616e+06	2.64672e+06	3872569	9.04164e+06	1.29941e+07	4.60374e+06	1.26087e+07	Peak Found	Peak Found	Peak Found	High	Peak Found	High	Peak Found
High	Q9Y3E5	Peptidyl-tRNA hydrolase 2, mitochondrial OS=Homo sapiens OX=9606 GN=PTRH2 PE=1 SV=1	0	FALSE	21.734	23	2	27	2	179	19.2	8.73	56.91	PTRH2	0.708	1.672	1.184	0.44075	0.576471	1	5.05942e+06	3.58284e+06	3.02584e+06	19.39	35.63	12.85	3153116		5.04297e+06	4422798	6271582	4971627	3397433	5554681	1.84557e+06	2.09199e+06	3.31748e+06	2761933	2.39387e+06	3.0083e+06		2.41839e+06	High	High	High	High	High	High	High
High	Q13547	Histone deacetylase 1 OS=Homo sapiens OX=9606 GN=HDAC1 PE=1 SV=1	0	FALSE	18.666	13	4	40	2	482	55.1	5.48	76.82	HDAC1	4.409	4.041	17.818	0.442256	0.229884	0.0659674	1.13158e+06	4.98961e+06	280030	71.52	33.41	27.97	2.62086e+06	1.02472e+06	3.93052e+06	989191		778543	4.53947e+06	5.79029e+06	2.87727e+06				181302			297380	High	Peak Found	Peak Found	Peak Found	Not Found	Peak Found	High
High	P20618	Proteasome subunit beta type-1 OS=Homo sapiens OX=9606 GN=PSMB1 PE=1 SV=2	0	FALSE	20.71	28	5	37	5	241	26.5	8.13	55.82	PSMB1	0.843	1.13	0.952	0.442256	0.710254	1	3.41626e+07	2.87914e+07	3.02375e+07	4.58	14.7	24.84	2.90998e+07	3.42561e+07	3.46174e+07	2.986e+07	3.36117e+07	3.26075e+07	30052212	31599194	2.45973e+07	1.81204e+07	2.51857e+07	20884539	2.65588e+07	3.00392e+07	2.07922e+07	1.70504e+07	High	High	High	High	High	High	High
High	P60228	Eukaryotic translation initiation factor 3 subunit E OS=Homo sapiens OX=9606 GN=EIF3E PE=1 SV=1	0	FALSE	51.089	27	12	156	12	445	52.2	6.04	360	EIF3E	0.823	1.005	0.827	0.443167	1	0.776928	1.30701e+08	1.07535e+08	1.30029e+08	9.25	15.72	3.21	110948707	1.33268e+08	1.28375e+08	1.11749e+08	106601672	1.32625e+08	1.20042e+08	1.10352e+08	137861344	7.83443e+07	7.35722e+07	7.99749e+07	1.02971e+08	1.09547e+08	9.37574e+07	1.15011e+08	High	High	High	High	High	High	High
High	Q7L1Q6	Basic leucine zipper and W2 domain-containing protein 1 OS=Homo sapiens OX=9606 GN=BZW1 PE=1 SV=1	0	FALSE	7.548	7	3	25	3	419	48	5.92	53.94	BZW1	0.781	1.373	1.073	0.443278	0.297242	1	1.99683e+07	1.55984e+07	1.45386e+07	11.71	12.48	17.38	1.77594e+07	18974617	19181189	1.74571e+07	1.49803e+07	1.67174e+07	1.49277e+07	1.53365e+07	19534145	1.12617e+07	1.05904e+07	1.26301e+07	9.26926e+06	1.19342e+07	1.14024e+07	15559272	High	High	High	High	High	High	High
High	P00367	Glutamate dehydrogenase 1, mitochondrial OS=Homo sapiens OX=9606 GN=GLUD1 PE=1 SV=2	0	FALSE	7.435	4	2	11	2	558	61.4	7.8	24.26	GLUD1	0.705	0.807	0.569	0.444229	1	0.407	5.10877e+06	3.59979e+06	6.32789e+06	11.9	45.32	26.44		4478262	5555048	3.89803e+06	5.02573e+06	5.84594e+06	1.33488e+06	3.6912e+06		2.31073e+06	4.63658e+06	2.89232e+06	6.37528e+06	6.19906e+06	3.38866e+06	4.73391e+06	High	High	Peak Found	Peak Found	Peak Found	High	Peak Found
High	P49589	Cysteine--tRNA ligase, cytoplasmic OS=Homo sapiens OX=9606 GN=CARS PE=1 SV=3	0	FALSE	36.842	14	9	72	9	748	85.4	6.76	136.31	CARS1	0.796	0.918	0.731	0.44461	1	0.587094	3.94751e+07	3.14232e+07	4.30028e+07	12.76	22.79	20.87	44396830	3.70537e+07	3.60487e+07	3.18224e+07	4.0378e+07	38308401	3.73978e+07	3.69806e+07	4.02703e+07	1.99626e+07	1.98518e+07	2.11676e+07	4.25102e+07	3.35138e+07	24981692	4.04388e+07	High	High	High	High	High	High	High
High	P13010	X-ray repair cross-complementing protein 5 OS=Homo sapiens OX=9606 GN=XRCC5 PE=1 SV=3	0	FALSE	52.703	17	10	143	10	732	82.7	5.81	337.34	XRCC5	0.851	1.07	0.911	0.44461	1	1	7.92566e+07	6.74758e+07	7.40788e+07	4.37	17	3.86	6.70737e+07	7.70514e+07	7.94761e+07	68209742	7.33705e+07	7.93982e+07	5.37252e+07	5.7625e+07	6.47002e+07	64800906	6.46328e+07	5.65405e+07	6.11445e+07	6.33575e+07	5.57609e+07	6.13684e+07	High	High	High	High	High	High	High
High	Q4V328	GRIP1-associated protein 1 OS=Homo sapiens OX=9606 GN=GRIPAP1 PE=1 SV=2	0	FALSE	67.268	25	16	93	16	841	95.9	5.11	168.58	GRIPAP1	1.105	1.021	1.128	0.44461	1	0.896232	1.15718e+08	1.2791e+08	1.13392e+08	8.64	5.62	16.02	8.46548e+07	1.0392e+08	1.14329e+08	1.05421e+08	1.10347e+08	1.23501e+08	1.16725e+08	126353897	140150215	9.45619e+07	9.25653e+07	1.0758e+08	7.77552e+07	9.03783e+07	1.07907e+08	1.04263e+08	High	High	High	High	High	High	High
High	P13807	Glycogen [starch] synthase, muscle OS=Homo sapiens OX=9606 GN=GYS1 PE=1 SV=2	0	FALSE	10.316	4	3	19	2	737	83.7	6.18	42.12	GYS1	4.032	0.25	1.01	0.445941	0.511959	1	1.4121e+06	5.69414e+06	5.63742e+06	88.65	52.24	15.09	1.4469e+06		1.30784e+06	1.07271e+06	1.38915e+06	5.95526e+06	7.45294e+06	6.66393e+06	8646978	654032	3.74825e+06	3.34621e+06	4.87941e+06	4.34536e+06	3.50963e+06	5.53785e+06	High	High	Peak Found	High	High	High	High
High	Q9NSK0	Kinesin light chain 4 OS=Homo sapiens OX=9606 GN=KLC4 PE=1 SV=3	0	FALSE	57.729	28	14	160	8	619	68.6	6.18	400.14	KLC4	0.688	1.517	1.044	0.446496	0.624727	1	4.86115e+07	3.3463e+07	3.20416e+07	17.13	27.15	38.23	4.24261e+07	4.84036e+07	47749715	26681419	4.78346e+07	4.46512e+07	38891711	39044061	3.79181e+07	1.47915e+07	2.06563e+07	23727484	33016521	1.5911e+07	3.31987e+07	2.13798e+07	High	High	High	High	High	High	High
High	Q92973	Transportin-1 OS=Homo sapiens OX=9606 GN=TNPO1 PE=1 SV=2	0	FALSE	64.117	20	12	155	10	898	102.3	4.98	412.77	TNPO1	0.735	0.887	0.652	0.446496	1	0.849286	1.29823e+08	9.54454e+07	1.46284e+08	33.85	21.07	27.51	1.61076e+08	1.66588e+08	1.58497e+08	7.38546e+07	1.00491e+08	9.51732e+07	9.92374e+07	106132583	105912191	5.19217e+07	5.32207e+07	6.91088e+07	6.07642e+07	1.22313e+08	116323455	1.28218e+08	High	High	High	High	High	High	High
High	Q9H8T0	AKT-interacting protein OS=Homo sapiens OX=9606 GN=AKTIP PE=1 SV=1	0	FALSE	6.855	10	2	9	2	292	33.1	9.31	12.62	AKTIP	0.842	1.034	0.871	0.447647	1	0.857102	1.63159e+07	1.37432e+07	1.5779e+07	11.52	17.79	19.66	1.43891e+07	14507897	16076763	10656767	1.69271e+07	1.59292e+07	1.28394e+07	1.36174e+07	1.53285e+07		8086898	8.32614e+06	1.42695e+07	1.54865e+07	9.32697e+06	1.19965e+07	Peak Found	Peak Found	High	Peak Found	High	High	High
High	Q12931	Heat shock protein 75 kDa, mitochondrial OS=Homo sapiens OX=9606 GN=TRAP1 PE=1 SV=3	0	FALSE	60.112	25	15	163	14	704	80.1	8.21	322.27	TRAP1	0.904	0.985	0.89	0.448542	1	0.57013	9.5729e+07	8.6524e+07	9.72186e+07	8.68	7.83	6.5	7.86209e+07	8.01294e+07	8.65544e+07	9.29577e+07	1.0179e+08	1.00312e+08	7.95594e+07	98797022	8.99212e+07	6.45957e+07	6.45364e+07	6.42451e+07	8.46171e+07	7.74149e+07	7.33089e+07	85537216	High	High	High	High	High	High	High
High	Q8IZP0	Abl interactor 1 OS=Homo sapiens OX=9606 GN=ABI1 PE=1 SV=4	0	FALSE	44.787	21	8	92	5	508	55	7.06	231.16	ABI1	0.759	1.197	0.909	0.451949	0.820426	1	6.0287e+07	4.57636e+07	5.03557e+07	9.81	31.4	15.9	6.39204e+07	5.84274e+07	56981558	4.98403e+07	6.02785e+07	5.63099e+07	57238756	7.00065e+07	5.35874e+07	2.50171e+07	2.81467e+07	31401213	2.99937e+07	4.74553e+07	3.8957e+07	4.31842e+07	High	High	High	High	High	High	High
High	Q9H074	Polyadenylate-binding protein-interacting protein 1 OS=Homo sapiens OX=9606 GN=PAIP1 PE=1 SV=1	0	FALSE	19.399	12	6	85	6	479	53.5	4.81	181.3	PAIP1	0.847	1.03	0.873	0.451949	1	0.996352	1.03342e+08	8.75574e+07	1.00284e+08	1.74	21.19	5.79	8.98947e+07	9.51459e+07	1.02132e+08	9.35101e+07	1.01724e+08	101859383	8.87537e+07	1.14825e+08	1.06879e+08	5.92954e+07	5.5217e+07	5.77493e+07	7.5346e+07	9.21802e+07	7.63504e+07	8.73912e+07	High	High	High	High	High	High	High
High	O75369	Filamin-B OS=Homo sapiens OX=9606 GN=FLNB PE=1 SV=2	0	FALSE	381.556	40	80	987	71	2602	278	5.73	2268.92	FLNB	0.9	1.075	0.968	0.452537	1	1	6.57389e+08	5.91883e+08	6.11432e+08	3.18	16.59	2.44	5.9926e+08	6.43526e+08	6.31786e+08	5.71565e+08	6.46434e+08	6.33142e+08	6.04381e+08	6.94313e+08	6.69747e+08	3.90589e+08	3.64055e+08	4.2371e+08	4.9658e+08	5.24783e+08	4.5672e+08	5.22091e+08	High	High	High	High	High	High	High
High	Q92558	Wiskott-Aldrich syndrome protein family member 1 OS=Homo sapiens OX=9606 GN=WASF1 PE=1 SV=1	0	FALSE	12.206	7	3	13	3	559	61.6	6.46	23.88	WASF1	1.489	0.895	1.333	0.452935	1	1	6.76937e+06	1.00769e+07	7.56004e+06	41.62	20.57	23.24	1.00566e+07	8.53256e+06	7.98936e+06	3.99799e+06	5.42043e+06	3.85647e+06	10913579	9.77572e+06	1.20549e+07	7.76592e+06	4.97973e+06	7.75126e+06	4390932	6.47971e+06	7547626	6.4643e+06	High	High	High	High	High	Peak Found	High
High	P49454	Centromere protein F OS=Homo sapiens OX=9606 GN=CENPF PE=1 SV=3	0	FALSE	18.392	3	6	9	6	3114	357.3	5.1	7.43	CENPF	1.234	1.056	1.303	0.453745	1	0.9993	5.55941e+06	6.86122e+06	5.26578e+06	22.23	14.18	12.83	6015062	4970461	6021251	5.02049e+06	3.34725e+06	4.85701e+06	6041478	4967954	7089220	4935516	5.82753e+06	6.15551e+06	4.25385e+06	4.34078e+06	5.07197e+06	4481764	Peak Found	Peak Found	Peak Found	Peak Found	Peak Found	Peak Found	High
High	Q96B54	Zinc finger protein 428 OS=Homo sapiens OX=9606 GN=ZNF428 PE=1 SV=2	0	FALSE	7.023	15	2	17	2	188	20.5	4.17	28.03	ZNF428	0.579	1.041	0.602	0.453745	1	0.832445	8.8487e+06	5.12105e+06	8.5019e+06	25.63	54.28	28.69	9.07579e+06	6.94739e+06	9.00246e+06	3812925	8738462	8693546	9.18027e+06	5.03672e+06	1.89939e+06	2274744	4.0112e+06	5.37745e+06	7.344e+06	6.56646e+06	7.8305e+06	4.30072e+06	High	Peak Found	High	High	High	High	High
High	Q9BRK4	Leucine zipper putative tumor suppressor 2 OS=Homo sapiens OX=9606 GN=LZTS2 PE=1 SV=2	0	FALSE	4.707	4	2	6	2	669	72.7	6.51	0	LZTS2	1.552	0.582	0.904	0.453745	0.567733	1	5.16898e+06	8.02107e+06	8.87704e+06	58.61	26.03	15.63	1.74658e+06	7.52685e+06	9.35752e+06	3.9288e+06	5.84829e+06	2.0494e+06	8.34713e+06	9.68843e+06	1.08963e+07	4.48664e+06	4.6053e+06	5.63425e+06	6.57931e+06	6.00698e+06	7.2339e+06	8.9278e+06	High	Peak Found	High	Peak Found	Peak Found	Peak Found	Peak Found
High	Q9UFF9	CCR4-NOT transcription complex subunit 8 OS=Homo sapiens OX=9606 GN=CNOT8 PE=1 SV=1	0	FALSE	13.838	16	4	32	4	292	33.5	4.81	32.52	CNOT8	1.32	1.071	1.414	0.453745	1	0.264522	1.09951e+07	1.45129e+07	1.02667e+07	15.83	13.28	21.24	9.57558e+06	1.01798e+07	14310950	1.04664e+07	9594833	1.02394e+07	10509378	1.47969e+07	14104018	12240050	11773377	9.61314e+06	8.52125e+06	1.07715e+07	5.76402e+06	8.50471e+06	High	High	High	High	High	High	High
High	Q9BPX3	Condensin complex subunit 3 OS=Homo sapiens OX=9606 GN=NCAPG PE=1 SV=1	0	FALSE	41.059	13	8	64	8	1015	114.3	5.59	131.43	NCAPG	0.8	1.591	1.273	0.459315	0.199969	1	2.40082e+07	1.92108e+07	1.50897e+07	16.09	24.68	10.66	23832756	2.43433e+07	2.21423e+07	1.90065e+07	2.46007e+07	16726564	2.14848e+07	2.223e+07	2.22865e+07	1.24949e+07	1.08901e+07	1.07025e+07	1.34713e+07	1.32551e+07	1.10591e+07	1.15375e+07	High	High	High	High	High	High	High
High	Q9BXJ9	N-alpha-acetyltransferase 15, NatA auxiliary subunit OS=Homo sapiens OX=9606 GN=NAA15 PE=1 SV=1	0	FALSE	91.269	27	22	286	19	866	101.2	7.42	514.26	NAA15	0.888	1.036	0.92	0.459315	1	0.854969	2.74951e+08	2.44184e+08	2.65516e+08	3.93	14.88	4.79	2.49989e+08	2.35785e+08	2.6772e+08	2.41573e+08	2.62312e+08	2.69804e+08	2.63797e+08	264749068	2.7064e+08	1.5018e+08	1.67832e+08	1.79298e+08	2.11895e+08	2.44733e+08	2.00727e+08	2.28752e+08	High	High	High	High	High	High	High
High	Q5T1J5	Putative coiled-coil-helix-coiled-coil-helix domain-containing protein CHCHD2P9, mitochondrial OS=Homo sapiens OX=9606 GN=CHCHD2P9 PE=5 SV=1	0	FALSE	8.824	25	2	13	2	151	15.5	9.89	27.61	CHCHD2P9	0.629	1.611	1.013	0.46119	0.835618	1	5.07913e+06	3.19447e+06	3.15271e+06	32.5	13.41	20.35		3.60633e+06	2.90182e+06	6.25579e+06	4996576	5.84943e+06				2.55828e+06	2022689	2.56666e+06		3073293		2.37024e+06	Not Found	Peak Found	High	High	High	High	Not Found
High	Q96A65	Exocyst complex component 4 OS=Homo sapiens OX=9606 GN=EXOC4 PE=1 SV=1	0	FALSE	25.16	8	5	60	5	974	110.4	6.49	147.24	EXOC4	1.129	0.808	0.912	0.464792	0.342965	1	1.88851e+07	2.13226e+07	2.33863e+07	15.72	13.34	4.81	1.55689e+07	2.10393e+07	1.69919e+07	1.27754e+07	2.14029e+07	1.97237e+07	24796008	2.10647e+07	2.13862e+07	1.51678e+07	1.88554e+07	1.55087e+07	1.85059e+07	1.97172e+07	1.95541e+07	2.01593e+07	High	High	High	High	High	High	High
High	P34931	Heat shock 70 kDa protein 1-like OS=Homo sapiens OX=9606 GN=HSPA1L PE=1 SV=2	0	FALSE	214.675	37	37	912	3	641	70.3	6.02	2149.77	HSPA1L	0.882	1.058	0.933	0.470228	1	1	4.20175e+07	3.70454e+07	3.97269e+07	7.49	7.6	6.82	38048436	39652133	41931285	3.35014e+07	40454460	35761246	38818427	35889773	36447601	2.57843e+07	29433359	3.02531e+07	27760149	3.42282e+07	29684259	35482607	High	High	High	High	High	High	High
High	O75131	Copine-3 OS=Homo sapiens OX=9606 GN=CPNE3 PE=1 SV=1	0	FALSE	34.731	21	10	155	10	537	60.1	5.85	300.78	CPNE3	1.15	0.889	1.023	0.470256	0.943623	1	1.78976e+08	2.0589e+08	2.01212e+08	4.84	13.04	6.81	1.69069e+08	1.77383e+08	1.65247e+08	1.5602e+08	1.73505e+08	177009101	2.11402e+08	2.25353e+08	2.25938e+08	141568439	1.40338e+08	1.39742e+08	158131059	1.80772e+08	154634151	1.5776e+08	High	High	High	High	High	High	High
High	Q8WXX7	Autism susceptibility gene 2 protein OS=Homo sapiens OX=9606 GN=AUTS2 PE=1 SV=1	0	FALSE	7.794	4	3	11	3	1259	138.9	9.38	6.18	AUTS2	1.461	0.769	1.124	0.471013	1	1	6.48107e+06	9.46785e+06	8.42538e+06	28.63	22.51	23.79	7.43672e+06	5962105	4.3035e+06	8.60665e+06	6.40126e+06	5435933	8.13572e+06	6007309	1.00241e+07	8.81261e+06	8615238	6.368e+06	8.82554e+06	5.21731e+06	6.42659e+06	7.32843e+06	High	High	Peak Found	Peak Found	High	High	High
High	Q14331	Protein FRG1 OS=Homo sapiens OX=9606 GN=FRG1 PE=1 SV=1	0	FALSE	12.124	10	3	22	3	258	29.2	9.01	46.86	FRG1	0.903	1.141	1.03	0.473102	0.32714	1	1.48561e+07	1.34179e+07	1.30219e+07	10.58	5.9	10.96	13931598	1.61371e+07	1.4304e+07	11201519	1.38954e+07	1.46187e+07	11071367	13306702	13406202	9.86183e+06	1.13349e+07	1.10337e+07	10051844	1.17461e+07	8194531	1.15987e+07	High	High	High	High	High	High	High
High	Q92616	eIF-2-alpha kinase activator GCN1 OS=Homo sapiens OX=9606 GN=GCN1 PE=1 SV=6	0	FALSE	261.469	25	57	712	57	2671	292.6	7.47	1566.38		0.903	1.024	0.924	0.473209	1	0.988508	6.03539e+08	5.44983e+08	5.89545e+08	6.04	12.16	0.95	5.57664e+08	5.7714e+08	609213067	5.09583e+08	5.72988e+08	540215261	5.54697e+08	6.11005e+08	5.92155e+08	3.78454e+08	3.78234e+08	3.79783e+08	4.63191e+08	4.9755e+08	4.57101e+08	5.11949e+08	High	High	High	High	High	High	High
High	P32969	60S ribosomal protein L9 OS=Homo sapiens OX=9606 GN=RPL9 PE=1 SV=1	0	FALSE	43.929	29	5	130	5	192	21.9	9.95	322.41	RPL9; RPL9P7; RPL9P8; RPL9P9	0.969	1.08	1.046	0.473687	0.249061	1	2.63696e+08	2.5545e+08	2.44155e+08	7.48	3.74	4.34	2.58916e+08	267760197	2.59385e+08	2.228e+08	253344602	243225110	2.36017e+08	2.50795e+08	2.42855e+08	1.95308e+08	2.00446e+08	1.90492e+08	1.96593e+08	2.08853e+08	1.83751e+08	1.96328e+08	High	High	High	High	High	High	High
High	Q00577	Transcriptional activator protein Pur-alpha OS=Homo sapiens OX=9606 GN=PURA PE=1 SV=2	0	FALSE	6.478	13	2	21	2	322	34.9	6.44	31.8	PURA	0.896	0.81	0.726	0.475037	0.0876273	0.00767263	8.61886e+06	7.72337e+06	1.0635e+07	6.27	11.16	3.45	7.0605e+06	8250000	7757249	8167596	8.18121e+06	8913304	8370987	8286186	8.29904e+06	5309547	5.56679e+06	5.77504e+06	8147347	9164628	7945095	9620315	High	High	High	High	High	High	High
High	O94979	Protein transport protein Sec31A OS=Homo sapiens OX=9606 GN=SEC31A PE=1 SV=3	0	FALSE	68.451	15	15	154	15	1220	132.9	6.89	335.81	SEC31A	0.871	0.96	0.836	0.475037	1	0.63278	8.79417e+07	7.65807e+07	9.15605e+07	7.19	21.89	5.57	7.26509e+07	8.1376e+07	9.23496e+07	7.67324e+07	8.09371e+07	9.62714e+07	7.72791e+07	8.53138e+07	9.94302e+07	4.75522e+07	5.368e+07	4.41176e+07	7.54942e+07	7.40858e+07	7.44543e+07	76128426	High	High	High	High	High	High	High
High	P31948	Stress-induced-phosphoprotein 1 OS=Homo sapiens OX=9606 GN=STIP1 PE=1 SV=1	0	FALSE	92.262	36	21	245	21	543	62.6	6.8	427.56	STIP1	0.917	1.004	0.921	0.475037	1	0.608192	2.96362e+08	2.7175e+08	2.95046e+08	5.59	9.95	6.15	2.37935e+08	2.49796e+08	2.94408e+08	2.62475e+08	2.87765e+08	3.02283e+08	2.62562e+08	2.79665e+08	295094630	1.81469e+08	2.03426e+08	185599820	2.22223e+08	2.38294e+08	2.42211e+08	2.67729e+08	High	High	High	High	High	High	High
High	O00151	PDZ and LIM domain protein 1 OS=Homo sapiens OX=9606 GN=PDLIM1 PE=1 SV=4	0	FALSE	63.022	51	13	168	13	329	36	7.02	394.42	PDLIM1	0.819	1.021	0.837	0.476077	1	1	1.18636e+08	9.71613e+07	1.16144e+08	6.1	23.66	8.62	1.06823e+08	1.19116e+08	1.13979e+08	1.03698e+08	1.08953e+08	1.08254e+08	1.04522e+08	1.20632e+08	1.27392e+08	5.81039e+07	6.01599e+07	6.60218e+07	9.43461e+07	1.01834e+08	7.58606e+07	9.83056e+07	High	High	High	High	High	High	High
High	Q6PKG0	La-related protein 1 OS=Homo sapiens OX=9606 GN=LARP1 PE=1 SV=2	0	FALSE	141.745	34	28	379	28	1096	123.4	8.82	795.88	LARP1	0.856	1.084	0.928	0.478988	1	1	4.0308e+08	3.45211e+08	3.71941e+08	5.73	19.35	6.95	3.53473e+08	3.7062e+08	4.12431e+08	3.58925e+08	3.90317e+08	354791120	3.66161e+08	3.99681e+08	4.19889e+08	2.23419e+08	2.11221e+08	2.36103e+08	3.03954e+08	2.97571e+08	3.1359e+08	3.12929e+08	High	High	High	High	High	High	High
High	P62269	40S ribosomal protein S18 OS=Homo sapiens OX=9606 GN=RPS18 PE=1 SV=3	0	FALSE	20.644	38	7	79	7	152	17.7	10.99	103.89	RPS18	0.668	1.071	0.716	0.484479	1	0.832445	8.78817e+07	5.87287e+07	8.20741e+07	25.45	36.82	19.5	5.28844e+07	5.3057e+07	80756754	8.03122e+07	9.81802e+07	1.0944e+08	3.3651e+07	3.97128e+07	4.48037e+07	5.80858e+07	5.9953e+07	70185390	5.26757e+07	59777179	7.25465e+07	8.49521e+07	High	High	High	High	High	High	High
High	Q13526	Peptidyl-prolyl cis-trans isomerase NIMA-interacting 1 OS=Homo sapiens OX=9606 GN=PIN1 PE=1 SV=1	0	FALSE	13.088	21	2	23	2	163	18.2	8.82	85.22	PIN1	0.687	1.967	1.35	0.489659	0.127207	0.718833	7.93097e+06	5.44493e+06	4.03179e+06	24.38	18.28	31.62	8.89234e+06	8.23456e+06	7.67352e+06	4.53302e+06	7746540	5780163	6.50226e+06	5.65379e+06	6.52255e+06	3.81988e+06	4.03969e+06	3.46435e+06	2.55458e+06	4.73204e+06	2.22496e+06	4.37503e+06	High	High	High	High	High	High	High
High	Q7Z2Z2	Elongation factor-like GTPase 1 OS=Homo sapiens OX=9606 GN=EFL1 PE=1 SV=2	0	FALSE	10.898	3	3	19	3	1120	125.4	5.91	40.33	EFL1	1.411	0.968	1.365	0.489659	1	1	8.16588e+06	1.15181e+07	8.43917e+06	31.24	28.3	27.95	4.12756e+06	6.39767e+06	10231372	5.79899e+06	1.1115e+07	9.49433e+06	1.16726e+07	1.49883e+07	1.57042e+07	5.50888e+06	8.03942e+06	7.54009e+06	5.84807e+06	8124922	5.57482e+06	1.11529e+07	High	High	High	High	Peak Found	High	High
High	P49721	Proteasome subunit beta type-2 OS=Homo sapiens OX=9606 GN=PSMB2 PE=1 SV=1	0	FALSE	4.81	11	2	16	2	201	22.8	7.02	26.12	PSMB2	0.842	1.05	0.884	0.489659	1	1	9.27355e+06	7.81153e+06	8.83344e+06	9.56	18.57	14.34	8354618	8.02582e+06	7.91025e+06	7962207	10648554	9312038	8526475	8262632	9566792	5279849	4.50036e+06	5.87936e+06	5.64651e+06	8602105	6.71574e+06	7708658	High	High	High	Peak Found	High	High	Peak Found
High	Q8WXX5	DnaJ homolog subfamily C member 9 OS=Homo sapiens OX=9606 GN=DNAJC9 PE=1 SV=1	0	FALSE	16.036	20	4	33	4	260	29.9	5.73	82.14	DNAJC9	0.765	1.56	1.193	0.489659	0.199969	0.993346	1.5614e+07	1.19447e+07	1.00115e+07	19.2	19.17	7.87	1.22936e+07	1.44994e+07	1.49188e+07	8700045	1.73625e+07	1.76108e+07	9692644	1.32696e+07	1.36065e+07	7.88172e+06	7.3675e+06	1.2465e+07	7724737	7708682	8.40524e+06	8.92118e+06	High	High	High	High	High	High	High
High	O14936	Peripheral plasma membrane protein CASK OS=Homo sapiens OX=9606 GN=CASK PE=1 SV=3	0	FALSE	40.071	14	10	55	10	926	105.1	6.43	109.07	CASK	0.689	0.949	0.654	0.489659	1	1	3.86354e+07	2.66075e+07	4.07003e+07	8.14	43.2	28.1	3.29952e+07	3.30795e+07	4.02382e+07	3.20126e+07	4.33641e+07	3.89515e+07	3.53257e+07	4.24909e+07	3.98134e+07	1.37575e+07	13093523	1.44856e+07	1.80943e+07	32784986	3.6276e+07	3.70296e+07	High	High	High	High	High	High	High
High	O94964-2	Isoform 2 of Protein SOGA1 OS=Homo sapiens OX=9606 GN=SOGA1	0	FALSE	136.183	24	30	297	29	1661	183.7	6.52	621.96	SOGA1	1.22	0.908	1.108	0.489659	1	1	1.4172e+08	1.72915e+08	1.5611e+08	12.06	17.23	13.83	1.16374e+08	1.50143e+08	1.31581e+08	1.28183e+08	1.53303e+08	1.13482e+08	180873542	1.96245e+08	1.91039e+08	1.11616e+08	1.21686e+08	1.04603e+08	1.3201e+08	1.36246e+08	1.15154e+08	1.04695e+08	High	High	High	High	High	High	High
High	Q9UBC2	Epidermal growth factor receptor substrate 15-like 1 OS=Homo sapiens OX=9606 GN=EPS15L1 PE=1 SV=1	0	FALSE	92.976	34	23	277	23	864	94.2	5.11	496.78	EPS15L1	0.863	0.966	0.833	0.489659	1	0.883276	1.54726e+08	1.33469e+08	1.60198e+08	4.16	17.21	8.66	1.37481e+08	1.40406e+08	152347374	1.43599e+08	1.47258e+08	1.44908e+08	1.49672e+08	1.43198e+08	160616610	87465199	8.51904e+07	9.90384e+07	1.272e+08	1.34605e+08	1.02363e+08	1.40586e+08	High	High	High	High	High	High	High
High	Q02040	A-kinase anchor protein 17A OS=Homo sapiens OX=9606 GN=AKAP17A PE=1 SV=2	0	FALSE	10.527	8	4	8	4	695	80.7	9.73	5.23	AKAP17A	1.243	0.765	0.951	0.49193	0.42254	1	6.53892e+06	8.12886e+06	8.5492e+06	14.24	14.7	22.11	6.32311e+06	5.83362e+06	6.57757e+06	4.07015e+06	6.19645e+06	6.67656e+06	7.50596e+06	8.996e+06	7.30823e+06	6.34759e+06	4492512	6.43519e+06	5.04557e+06	6.6263e+06	8.24138e+06	8.08368e+06	Peak Found	Peak Found	High	Peak Found	Peak Found	High	Peak Found
High	Q15800	Methylsterol monooxygenase 1 OS=Homo sapiens OX=9606 GN=MSMO1 PE=1 SV=1	0	FALSE	8.951	9	2	18	2	293	35.2	7.23	51.36	MSMO1	0.734	100	100	0.491972			4.32722e+06	3.17429e+06		1.44	24.39				4.11478e+06		4300515		4273046	2.87666e+06	2.59899e+06	2.42871e+06		2.55044e+06					High	High	Peak Found	High	High	High	High
High	P40938	Replication factor C subunit 3 OS=Homo sapiens OX=9606 GN=RFC3 PE=1 SV=2	0	FALSE	14.979	23	5	24	5	356	40.5	8.34	47.47	RFC3	1.069	0.902	0.964	0.493372	1	1	8.25232e+06	8.82184e+06	9.15118e+06	23.6	21.8	10.49	4.94378e+06	7.8625e+06	8.1236e+06	7039900	1.06949e+07	6060190	1.10919e+07	1.32395e+07	8.865e+06	6.40283e+06	6.82553e+06	6733141	5.93172e+06	7.76367e+06	7.33383e+06	7.90526e+06	High	High	High	High	High	High	High
High	Q7L0Y3	tRNA methyltransferase 10 homolog C OS=Homo sapiens OX=9606 GN=TRMT10C PE=1 SV=2	0	FALSE	26.545	19	6	52	6	403	47.3	9.36	101.39	TRMT10C	0.838	1.153	0.966	0.493372	1	1	2.461e+07	2.06156e+07	2.13379e+07	19.93	18.63	12.34	2.54779e+07	1.62672e+07	2.34382e+07	2.17e+07	3.16168e+07	2.2884e+07	2.32895e+07	2.09278e+07	1.70274e+07	1.14857e+07	1.56449e+07	1.83347e+07	2.09171e+07	1.71587e+07	1.61584e+07	1.86947e+07	High	High	High	High	High	High	High
High	Q92575	UBX domain-containing protein 4 OS=Homo sapiens OX=9606 GN=UBXN4 PE=1 SV=2	0	FALSE	19.491	11	2	27	2	508	56.7	6.38	50.17	UBXN4	0.531	1.62	0.86	0.494314	0.660577	1	1.07926e+07	5.73371e+06	6.66402e+06	29.9	34.58	49.15	1.19845e+07	9.8637e+06	4.64447e+06	9534421	8.57323e+06	1.07969e+07	5.40464e+06	9.26695e+06	6.24454e+06	4175676	3.91642e+06	2.50996e+06	4.91798e+06	7.42694e+06	5.45384e+06	1.63542e+06	High	High	High	High	High	High	High
High	Q7Z569	BRCA1-associated protein OS=Homo sapiens OX=9606 GN=BRAP PE=1 SV=2	0	FALSE	21.557	13	6	27	6	592	67.3	5.92	24.46	BRAP	1.518	1.201	1.824	0.494314	1	0.389836	1.06651e+07	1.61949e+07	8.8802e+06	17.24	33.69	30.71	1.19908e+07	9.98238e+06	1.20829e+07	8355358	1.03531e+07	8.51623e+06	2.06214e+07	1.88971e+07	1.98521e+07	1.03765e+07	7.10206e+06	8.97293e+06	5.87373e+06	5.73053e+06	9.94963e+06	9.23074e+06	High	Peak Found	High	High	High	High	High
High	O96008	Mitochondrial import receptor subunit TOM40 homolog OS=Homo sapiens OX=9606 GN=TOMM40 PE=1 SV=1	0	FALSE	33.997	23	5	99	5	361	37.9	7.25	324.67	TOMM40	0.924	1.149	1.062	0.494657	0.601211	1	6.09658e+07	5.63557e+07	5.30487e+07	10.04	13.4	5.61	57218790	6.46761e+07	52354801	49063064	63381555	5.68961e+07	46816517	57525778	6.06074e+07	44310780	42532108	3.28163e+07	4.30045e+07	40873780	4.19062e+07	4.49926e+07	High	High	High	High	High	High	High
High	Q7L2J0	7SK snRNA methylphosphate capping enzyme OS=Homo sapiens OX=9606 GN=MEPCE PE=1 SV=1	0	FALSE	5.633	5	2	3	2	689	74.3	9.57	1.65	MEPCE	0.72	1.404	1.011	0.495206			2.94935e+06	2.12393e+06	2.10058e+06	1.78	14.19		2.60737e+06				2865157		2.13695e+06		1920540					1.7714e+06			Peak Found	High	Not Found	Not Found	High	Not Found	Peak Found
High	Q16527	Cysteine and glycine-rich protein 2 OS=Homo sapiens OX=9606 GN=CSRP2 PE=1 SV=3	0	FALSE	32.603	31	4	61	4	193	20.9	8.62	127.13	CSRP2	0.838	1.062	0.89	0.50174	1	1	2.733e+07	2.29101e+07	2.57291e+07	7.35	20.85	18.38	2.38446e+07	2.58916e+07	2.62705e+07	2.30805e+07	2.84301e+07	2.28902e+07	2.43407e+07	2.56805e+07	2.71924e+07	1.33357e+07	1.57454e+07	1.37015e+07	2.34224e+07	1.63287e+07	2.14094e+07	2.05144e+07	High	High	High	High	High	High	High
High	Q9BV20	Methylthioribose-1-phosphate isomerase OS=Homo sapiens OX=9606 GN=MRI1 PE=1 SV=1	0	FALSE	5.62	7	2	8	2	369	39.1	6.3	9.12	MRI1	1.783	0.777	1.386	0.503207	1	1	5.0594e+06	9.02197e+06	6.50941e+06	60.03	30.02	51.77		6.57322e+06		1.43569e+06	4.97717e+06		8.0923e+06	7116780	4492635	6904825	9.42781e+06	8.03041e+06	7.32681e+06	2.95746e+06	8577118	3.97625e+06	Not Found	High	High	Peak Found	Peak Found	Not Found	High
High	Q9UBF2	Coatomer subunit gamma-2 OS=Homo sapiens OX=9606 GN=COPG2 PE=1 SV=1	0	FALSE	16.457	8	5	21	3	871	97.6	5.81	33.99	COPG2	0.221	1.922	0.425	0.503653	1	1	2.07988e+07	4.59434e+06	1.08196e+07	53.17	97.27	73.8	1.79249e+07	3.89943e+06	20442605	2.27412e+07	6.80441e+06	20778963	6.10066e+06	2.12456e+07	7.41793e+06	1.8872e+06	2416311	2.52917e+06	1.76277e+07	4.91236e+06	1.53417e+07	3.19727e+06	Peak Found	High	High	High	High	High	Peak Found
High	P49755	Transmembrane emp24 domain-containing protein 10 OS=Homo sapiens OX=9606 GN=TMED10 PE=1 SV=2	0	FALSE	11.953	20	3	10	3	219	25	7.44	11.87	TMED10	0.339	0.884	0.299	0.505001	1	0.726853	4.47478e+06	1.51601e+06	5.06249e+06	29.96	114.46	47.4	2.78132e+06	4.35308e+06	4921165	2.20887e+06	5.96214e+06	4.19012e+06	2159097	1.40337e+06	1070667	7.36369e+06	1.17292e+06	1.22406e+06	3.04954e+06	1.83197e+06	5.43448e+06	5.77828e+06	Peak Found	High	Peak Found	High	High	High	High
High	Q9Y3I0	tRNA-splicing ligase RtcB homolog OS=Homo sapiens OX=9606 GN=RTCB PE=1 SV=1	0	FALSE	98.787	38	14	214	14	505	55.2	7.23	671.02	RTCB	0.859	1.013	0.87	0.508605	1	1	2.61515e+08	2.24672e+08	2.58183e+08	6.41	18.89	7.45	2.45118e+08	2.56005e+08	2.49909e+08	229813149	2.2963e+08	255364612	2.6255e+08	253998706	2.55408e+08	1.37862e+08	1.53659e+08	1.55687e+08	2.01819e+08	2.33888e+08	199484566	2.01033e+08	High	High	High	High	High	High	High
High	P20936	Ras GTPase-activating protein 1 OS=Homo sapiens OX=9606 GN=RASA1 PE=1 SV=1	0	FALSE	20.044	8	6	31	6	1047	116.3	6.54	46.27	RASA1	0.661	1.22	0.806	0.509212	0.987501	1	2.02753e+07	1.3401e+07	1.66216e+07	8.88	40.57	11.91	1.90989e+07	2.17582e+07	18460934	1.67499e+07	1.88518e+07	2.10978e+07	1.18667e+07	23199885	2.64699e+07	7.69406e+06	1.07048e+07	9.82258e+06	1.12592e+07	1.31661e+07	1.41731e+07	15378701	High	High	High	High	High	High	High
High	Q9H0H5	Rac GTPase-activating protein 1 OS=Homo sapiens OX=9606 GN=RACGAP1 PE=1 SV=1	0	FALSE	6.058	4	2	8	2	632	71	8.88	10.56	RACGAP1	0.556	1.602	0.89	0.509234	0.848051	1	1.72385e+06	957830	1.07608e+06	26.62	7.06	22.3		1.72592e+06	1.65602e+06			1.07308e+06		997705		687487			1117418	1.0533e+06	707748	781909	Not Found	High	Peak Found	Not Found	High	High	Not Found
High	Q9UG01	Intraflagellar transport protein 172 homolog OS=Homo sapiens OX=9606 GN=IFT172 PE=1 SV=2	0	FALSE	4.691	1	2	2	2	1749	197.5	6.13	1.63	IFT172	0.654	2.904	1.9	0.509234	0.040306	0.277108	3.28361e+06	2.1485e+06	1.13082e+06	10.96	52.24	25.55	3.30094e+06	2.77603e+06	3.3339e+06	2.7159e+06	3.59831e+06	2868547	4.33231e+06	2.95891e+06	2.49431e+06	1396382	1.31251e+06	883549	1.22464e+06	1.04136e+06	790542	739562	Peak Found	Peak Found	High	Peak Found	Peak Found	Peak Found	Peak Found
High	P38646	Stress-70 protein, mitochondrial OS=Homo sapiens OX=9606 GN=HSPA9 PE=1 SV=2	0	FALSE	147.358	42	27	391	24	679	73.6	6.16	948.34	HSPA9	0.928	1.108	1.028	0.509234	0.551725	1	5.02398e+08	4.66151e+08	4.53473e+08	6.74	9.92	2.16	4.78543e+08	4.94818e+08	4.9752e+08	4.26038e+08	4.67055e+08	4.58801e+08	4.65432e+08	498063420	5.02788e+08	3.26181e+08	3.27306e+08	3.32836e+08	347349535	3.78582e+08	3.51532e+08	398081119	High	High	High	High	High	High	High
High	Q9P1Y5	Calmodulin-regulated spectrin-associated protein 3 OS=Homo sapiens OX=9606 GN=CAMSAP3 PE=1 SV=2	0	FALSE	18.844	7	5	27	5	1249	134.7	8.35	54.91	CAMSAP3	0.878	1.009	0.886	0.509934	1	1	6.99369e+06	6.13925e+06	6.92883e+06	17.99	19.08	22.76	5.62385e+06	7.56354e+06	6.44779e+06	6.37038e+06	5.79143e+06	9.37143e+06	5247890	7.10649e+06	6609381	3.38751e+06	3.56548e+06	5.24993e+06	5.63796e+06	5.68107e+06	3.80757e+06	7.66925e+06	High	High	High	High	High	High	High
High	Q05519	Serine/arginine-rich splicing factor 11 OS=Homo sapiens OX=9606 GN=SRSF11 PE=1 SV=1	0	FALSE	15.571	17	5	44	5	484	53.5	10.52	61.28	SRSF11	0.853	0.99	0.845	0.509934	1	1	2.05035e+07	1.74919e+07	2.07108e+07	5.57	24.64	24.27	1.82813e+07	2.03738e+07	1.89614e+07	1.73462e+07	19749191	2.20979e+07	1.56605e+07	1.14077e+07	1.30296e+07	1.73777e+07	14813800	1.42816e+07	1.75563e+07	2.19255e+07	1.47563e+07	1.23654e+07	High	High	High	High	High	High	High
High	Q9NZN8	CCR4-NOT transcription complex subunit 2 OS=Homo sapiens OX=9606 GN=CNOT2 PE=1 SV=1	0	FALSE	17.627	13	4	51	4	540	59.7	7.66	120.22	CNOT2	0.878	0.975	0.856	0.509934	1	0.912708	3.15578e+07	2.77093e+07	3.23699e+07	9.82	27.79	3.12	3.34209e+07	33414657	30177423	2.77136e+07	2.96976e+07	30803755	2.71924e+07	31748522	3.87789e+07	19383172	16490739	1.41952e+07	2.50361e+07	2.69954e+07	2.49881e+07	2.95031e+07	High	High	High	High	High	High	High
High	Q13131	5'-AMP-activated protein kinase catalytic subunit alpha-1 OS=Homo sapiens OX=9606 GN=PRKAA1 PE=1 SV=4	0	FALSE	48.343	29	12	92	10	559	64	8.12	170	PRKAA1	1.163	0.88	1.023	0.509934	0.911941	1	5.90191e+07	6.86173e+07	6.70793e+07	6.78	16.87	3.95	4.79661e+07	5.81931e+07	5.63866e+07	5.18768e+07	5.58693e+07	65043152	7.35345e+07	7.97533e+07	7.64356e+07	4.57966e+07	4.78926e+07	4.33478e+07	5.37844e+07	5.41437e+07	5.05287e+07	61215785	High	High	High	High	High	High	High
High	P23526	Adenosylhomocysteinase OS=Homo sapiens OX=9606 GN=AHCY PE=1 SV=4	0	FALSE	69.702	33	14	258	13	432	47.7	6.34	672.75	AHCY	0.882	0.997	0.879	0.509934	1	0.720054	5.74646e+08	5.0693e+08	5.76516e+08	2.16	17.23	2.82	5.02938e+08	5.39941e+08	5.28512e+08	5.03843e+08	5.63876e+08	5.54224e+08	5.28136e+08	5.9797e+08	5.80769e+08	3.3108e+08	3.44181e+08	3.28752e+08	4.59949e+08	507770089	4.36445e+08	4.90507e+08	High	High	High	High	High	High	High
High	P0DMV9	Heat shock 70 kDa protein 1B OS=Homo sapiens OX=9606 GN=HSPA1B PE=1 SV=1	0	FALSE	456.819	67	66	2102	27	641	70	5.66	5596.95	HSPA1B	0.9	1.042	0.938	0.509934	1	1	1.23905e+10	1.11563e+10	1.18877e+10	7.05	12.42	0.97	1.16385e+10	1.21007e+10	1.24633e+10	1.03444e+10	1.12342e+10	1.13307e+10	1.14364e+10	1.22163e+10	1.25235e+10	7.52256e+09	7.84877e+09	7.84865e+09	9.50223e+09	9.93152e+09	9.13608e+09	1.02623e+10	High	High	High	High	High	High	High
High	Q17RY0	Cytoplasmic polyadenylation element-binding protein 4 OS=Homo sapiens OX=9606 GN=CPEB4 PE=1 SV=1	0	FALSE	7.061	4	2	6	2	729	80.1	7.18	6.79	CPEB4	1.39	0.581	0.807	0.510664	0.560663	1	2.78197e+06	3.86823e+06	4.79236e+06	31.33	31.06	22.46	2.97095e+06	4.39127e+06	2.87997e+06	2.25673e+06	2405924	2.05551e+06	2.99489e+06	2.86982e+06	3.3005e+06	4770531	3524855	4036340	2.45655e+06	4.32289e+06	3.42031e+06	4666435	Peak Found	Peak Found	Peak Found	High	High	Peak Found	Peak Found
High	Q96N66	Lysophospholipid acyltransferase 7 OS=Homo sapiens OX=9606 GN=MBOAT7 PE=1 SV=2	0	FALSE	13.312	12	4	21	4	472	52.7	8.97	17.85	MBOAT7	1.153	0.962	1.109	0.510664	1	1	1.25573e+07	1.44732e+07	1.30509e+07	17.77	13.04	6.48	1.10435e+07	7854657	1.10764e+07	1.25028e+07	1.22626e+07	1.42978e+07	10735202	1.30536e+07	14778909	1.06947e+07	1.29975e+07	1.32078e+07	9919236	11456119	9.28786e+06	1.21294e+07	Peak Found	High	High	High	High	High	High
High	Q9BU76	Multiple myeloma tumor-associated protein 2 OS=Homo sapiens OX=9606 GN=MMTAG2 PE=1 SV=1	0	FALSE	18.81	22	5	68	5	263	29.4	10.02	160.86	MMTAG2	1.073	0.906	0.972	0.511111	0.60415	1	6.87263e+07	7.37387e+07	7.58717e+07	7.22	8.91	6.31	6.12495e+07	7.11129e+07	6.68703e+07	5.59892e+07	6.22934e+07	66922125	66138290	6.48087e+07	72213346	5.64365e+07	6.44546e+07	6.62943e+07	5.70197e+07	6.85264e+07	6.07919e+07	6.28242e+07	High	High	High	High	High	High	High
High	O00400	Acetyl-coenzyme A transporter 1 OS=Homo sapiens OX=9606 GN=SLC33A1 PE=1 SV=1	0	FALSE	6.064	5	2	19	2	549	60.9	7.33	44.73	SLC33A1	1.254	1.036	1.299	0.511725	1	0.929056	2.1473e+06	2.69307e+06	2.0729e+06	20.58	13.93	20.29	2.55096e+06	1.66819e+06	2612088	1.64565e+06	1.92853e+06	2.31971e+06	2.37029e+06	3.30676e+06	3008854	2.01402e+06	2112579	1.77172e+06	1.64272e+06	1.73726e+06	2.29247e+06	1798453	High	High	High	High	High	High	High
High	Q99832	T-complex protein 1 subunit eta OS=Homo sapiens OX=9606 GN=CCT7 PE=1 SV=2	0	FALSE	83.956	42	19	219	19	543	59.3	7.65	483.17	CCT7	0.919	1.096	1.007	0.513061	0.947836	1	2.98005e+08	2.73882e+08	2.71864e+08	8.87	13.8	3.42	2.9698e+08	304137644	2.94899e+08	2.38775e+08	2.84593e+08	2.7778e+08	2.81446e+08	3.03136e+08	2.96566e+08	1.90848e+08	1.78113e+08	1.86031e+08	2.18326e+08	2.4058e+08	2.04462e+08	2.2966e+08	High	High	High	High	High	High	High
High	O14737	Programmed cell death protein 5 OS=Homo sapiens OX=9606 GN=PDCD5 PE=1 SV=3	0	FALSE	16.938	28	3	52	3	125	14.3	6.04	136.07	PDCD5	0.821	1.573	1.291	0.513214	0.198482	0.946862	3.47608e+07	2.85327e+07	2.20957e+07	10.64	29	15.39	3.75345e+07	3.55684e+07	34714322	29230339	3.28633e+07	32940488	30531068	3.92511e+07	37856368	1.83049e+07	1.79239e+07	1.52834e+07	22409730	1.83409e+07	1.7137e+07	1.75246e+07	High	High	High	High	High	High	High
High	Q3T052	TREMBL:Q3T052;Q5EA67 (Bos taurus) Inter-alpha (Globulin) inhibitor H4	0	TRUE	11.426	6	5	15	5	916	101.4	6.68	14.49	ITIH4	0.552	1.678	0.926	0.514372	1	1	7.93308e+06	4.37816e+06	4.72769e+06	47.27	47.6	36.89	1.11394e+07	5932951	11296716	3.24368e+06	4.29838e+06	9.66256e+06	1.90582e+06	7.12785e+06	2.67754e+06	2968998	3.78751e+06	5.93971e+06	4.07778e+06	3.65685e+06	3214147	7.46785e+06	High	High	High	High	High	High	Peak Found
High	Q9BTV5	Fibronectin type III and SPRY domain-containing protein 1 OS=Homo sapiens OX=9606 GN=FSD1 PE=1 SV=1	0	FALSE	9.558	7	3	23	3	496	55.8	6.99	7.7	FSD1	0.779	1.209	0.942	0.516082	1	1	1.32722e+07	1.03427e+07	1.0976e+07	15.74	24.86	17.04	1.23915e+07	1.14889e+07	1.38055e+07	9.65408e+06	9412808	13966484	9.4849e+06	1.14997e+07	1.26711e+07	7.74203e+06	7329218	4.39957e+06	1.0518e+07	7.8578e+06	9347877	8550373	High	High	High	High	High	High	High
High	Q9UHB9	Signal recognition particle subunit SRP68 OS=Homo sapiens OX=9606 GN=SRP68 PE=1 SV=2	0	FALSE	48.156	22	14	110	14	627	70.7	8.56	203.19	SRP68	1.201	1.192	1.432	0.516756	1	0.307781	6.71231e+07	8.0618e+07	5.63102e+07	18.75	27.33	7.62	5.95423e+07	7.41331e+07	78570164	57746932	5.47244e+07	5.00119e+07	1.16998e+08	84013969	87858930	5.41691e+07	5.95959e+07	4.93486e+07	4.35018e+07	4.44806e+07	4.79715e+07	5.01154e+07	High	High	High	High	High	High	High
High	Q86YR5	G-protein-signaling modulator 1 OS=Homo sapiens OX=9606 GN=GPSM1 PE=1 SV=2	0	FALSE	15.977	8	5	8	5	675	74.5	6.54	11.82	GPSM1	1.12	0.908	1.017	0.518654	0.83522	1	1.29506e+07	1.45073e+07	1.42628e+07	23.57	19.65	17.38	1.22746e+07	7.68518e+06	1.52531e+07	1.22336e+07	1.17897e+07	9.4571e+06	1.60367e+07	15868287	2.02164e+07	9.65201e+06	1.02175e+07	1.04448e+07	1.08394e+07	1.25209e+07	1.02787e+07	1.66723e+07	High	Peak Found	High	Peak Found	Peak Found	Peak Found	Peak Found
High	P10515	Dihydrolipoyllysine-residue acetyltransferase component of pyruvate dehydrogenase complex, mitochondrial OS=Homo sapiens OX=9606 GN=DLAT PE=1 SV=3	0	FALSE	37.494	18	9	116	9	647	69	7.84	211.98	DLAT	1.232	0.941	1.16	0.518654	1	0.840836	4.64991e+07	5.7308e+07	4.94102e+07	10.91	14.78	11.89	4.56399e+07	51032322	4.07944e+07	41476209	4.19974e+07	4.49444e+07	50433221	5.87029e+07	6.01936e+07	3.54135e+07	5.1353e+07	3.59696e+07	38354834	3.32168e+07	3.97657e+07	4.37641e+07	High	High	High	High	High	High	High
High	Q15796	Mothers against decapentaplegic homolog 2 OS=Homo sapiens OX=9606 GN=SMAD2 PE=1 SV=1	0	FALSE	22.651	16	6	52	6	467	52.3	6.58	64.99	SMAD2	0.698	1.309	0.913	0.519939	0.746035	1	3.25631e+07	2.27131e+07	2.48834e+07	9.74	31.89	14.86	2.46878e+07	2.98027e+07	31568356	2.32664e+07	33532124	3.2872e+07	2.138e+07	2.38592e+07	4.27078e+07	1.64215e+07	1.70679e+07	1.73995e+07	2.28169e+07	22917499	1.73938e+07	1.81666e+07	High	High	High	High	High	High	High
High	Q13451	Peptidyl-prolyl cis-trans isomerase FKBP5 OS=Homo sapiens OX=9606 GN=FKBP5 PE=1 SV=2	0	FALSE	24.473	19	6	51	6	457	51.2	5.9	76.59	FKBP5	1.264	0.751	0.95	0.519948	0.420479	1	1.19847e+07	1.515e+07	1.5953e+07	17.37	17.76	8.65	8.37041e+06	1.09621e+07	13648805	9.83436e+06	1.19051e+07	1.54262e+07	1.41868e+07	1.85717e+07	1.63316e+07	1.11062e+07	8.41287e+06	1.09964e+07	1.26157e+07	1.5211e+07	1.11917e+07	1.38701e+07	High	High	High	High	High	High	High
High	O75340	Programmed cell death protein 6 OS=Homo sapiens OX=9606 GN=PDCD6 PE=1 SV=1	0	FALSE	18.978	18	3	59	3	191	21.9	5.4	152.78	PDCD6	0.87	1.007	0.876	0.522301	1	1	2.0826e+07	1.81155e+07	2.06735e+07	10.06	15.8	9.43	2.17655e+07	20138502	2.18477e+07	1.73888e+07	1.95617e+07	19070482	2.20758e+07	1.77241e+07	1.96165e+07	13842831	1.31923e+07	1.26619e+07	1.70688e+07	1.75805e+07	15650886	1.50328e+07	High	High	High	High	High	High	High
High	P06730	Eukaryotic translation initiation factor 4E OS=Homo sapiens OX=9606 GN=EIF4E PE=1 SV=2	0	FALSE	18.816	22	4	47	4	217	25.1	6.15	61.52	EIF4E	0.779	1.018	0.793	0.522589	1	1	2.7463e+07	2.13946e+07	2.69713e+07	14.47	22.72	25.1	2.4964e+07	2.13247e+07	2.21197e+07	2.8269e+07	2.59465e+07	30742133	2.68475e+07	19544480	2.38468e+07	1.09345e+07	1.63591e+07	1.74789e+07	2.26831e+07	2.1396e+07	1.25719e+07	26924482	High	High	High	High	High	High	High
High	Q9NZJ9	Diphosphoinositol polyphosphate phosphohydrolase 2 OS=Homo sapiens OX=9606 GN=NUDT4 PE=1 SV=2	0	FALSE	11.429	24	3	22	2	180	20.3	6.35	46.49	NUDT4	1.268	1.035	1.313	0.526024	1	0.824017	5.19024e+06	6.58043e+06	5.0136e+06	17.51	14.74	20.79	3.47735e+06	5.99224e+06	4.68111e+06	4.16093e+06	5.43845e+06	6000399	4.65712e+06	6.04916e+06	7.09284e+06	4200434	5.66649e+06	5.84842e+06	3.94479e+06	3.54935e+06	5.18779e+06	4.38108e+06	High	High	Peak Found	High	High	High	Peak Found
High	P52292	Importin subunit alpha-1 OS=Homo sapiens OX=9606 GN=KPNA2 PE=1 SV=1	0	FALSE	47.643	25	9	113	8	529	57.8	5.4	369.92	KPNA2	0.919	1.08	0.993	0.526024	0.950835	1	8.39055e+07	7.71291e+07	7.76694e+07	4.23	10.89	6.92	77155347	7.98631e+07	7.9452e+07	7.25873e+07	8.34063e+07	7.70393e+07	7.7256e+07	81151367	8.62469e+07	5.48063e+07	5.37149e+07	53935734	6.42538e+07	6.26373e+07	5.49675e+07	7.23039e+07	High	High	High	High	High	High	High
High	Q9C0F1	Centrosomal protein of 44 kDa OS=Homo sapiens OX=9606 GN=CEP44 PE=1 SV=2	0	FALSE	8.874	10	2	11	2	390	44.1	5.21	28.71	CEP44	1.417	0.797	1.13	0.528731	1	1	4.71871e+06	6.68646e+06	5.91782e+06	17.38	15.57	22.99	3.65595e+06	4.88862e+06	5.68393e+06			4.14896e+06		7100516	6918385		3849661	5192272		5.87991e+06	3.83436e+06		Peak Found	Peak Found	High	Not Found	Not Found	Peak Found	High
High	Q6P2H3	Centrosomal protein of 85 kDa OS=Homo sapiens OX=9606 GN=CEP85 PE=1 SV=1	0	FALSE	7.768	4	2	13	2	762	85.6	6	17.06	CEP85	0.898	1.675	1.504	0.530164	0.28659	1	1.80284e+06	1.61909e+06	1.07659e+06	22.74	45.17	32.56	1.73879e+06	1.67021e+06	1.58834e+06	2.51985e+06	1768134	1.76315e+06		1.64796e+06	1.61909e+06			500796	958649	1.10203e+06	435121	831276	High	High	High	High	Peak Found	High	High
High	Q14498	RNA-binding protein 39 OS=Homo sapiens OX=9606 GN=RBM39 PE=1 SV=2	0	FALSE	39.338	21	9	111	9	530	59.3	10.1	273.63	RBM39	1.079	1.06	1.143	0.530398	1	0.726853	1.17522e+08	1.26773e+08	1.10872e+08	11.86	11.88	2.33	75443310	112374907	1.14164e+08	105864258	1.10101e+08	1.14622e+08	1.07353e+08	1.1495e+08	108439561	1.07337e+08	1.11839e+08	109433379	8.86739e+07	9.37751e+07	81156325	9.60701e+07	High	High	High	High	High	High	High
High	P33316	Deoxyuridine 5'-triphosphate nucleotidohydrolase, mitochondrial OS=Homo sapiens OX=9606 GN=DUT PE=1 SV=4	0	FALSE	6.493	12	2	7	2	252	26.5	9.36	7.3	DUT	0.538	8.307	4.471	0.536081			3.22859e+06	1.73754e+06	388646	26.88	47.94		3.53157e+06	2.96689e+06	1.61282e+06	2211173	3.25008e+06	3.20039e+06		1.94761e+06	3.17516e+06	1.15893e+06		813723	307474				Peak Found	High	High	Peak Found	Peak Found	High	High
High	O43303	Centriolar coiled-coil protein of 110 kDa OS=Homo sapiens OX=9606 GN=CCP110 PE=1 SV=3	0	FALSE	31.816	11	8	89	8	1012	113.4	8.65	204.7	CCP110	0.923	1.013	0.935	0.536081	1	1	1.1541e+08	1.06506e+08	1.13898e+08	5.7	9.93	11.26	9.74964e+07	1.14e+08	1.07998e+08	1.03571e+08	1.24846e+08	1.09666e+08	9.94917e+07	1.21412e+08	1.03729e+08	8.2929e+07	70240632	8.26491e+07	9.65126e+07	1.06485e+08	7.57725e+07	9.24174e+07	High	High	High	High	High	High	High
High	Q86VI3	Ras GTPase-activating-like protein IQGAP3 OS=Homo sapiens OX=9606 GN=IQGAP3 PE=1 SV=2	0	FALSE	15.759	4	5	35	4	1631	184.6	7.65	49.59	IQGAP3	2.846	8.062	22.945	0.536383	0.346495	0.0543793	4.66936e+06	1.32894e+07	579190	65.15	12.84	144.67	3.66691e+06	3.46384e+06	1.2402e+07	7.38589e+06	1.97754e+06	5.1194e+06	1.28918e+07	1.26279e+07	1.05417e+07	1.08484e+07	1.07741e+07	8.9141e+06		5.80047e+06	442164	237643	High	High	Peak Found	High	High	High	High
High	Q96EY1	DnaJ homolog subfamily A member 3, mitochondrial OS=Homo sapiens OX=9606 GN=DNAJA3 PE=1 SV=2	0	FALSE	19.408	12	4	52	4	480	52.5	9.26	102.05	DNAJA3	0.878	1.282	1.125	0.536963	0.204005	0.967669	2.291e+07	2.01157e+07	1.78746e+07	10.68	5.57	12.48	2.19474e+07	1.87004e+07	2.3325e+07	1.75872e+07	25007642	21319996	17243492	2.13554e+07	20262914	1.66293e+07	1.55263e+07	1.60405e+07	1.74445e+07	1.42306e+07	1.33061e+07	1.59308e+07	High	High	High	High	High	High	High
High	P61803	Dolichyl-diphosphooligosaccharide--protein glycosyltransferase subunit DAD1 OS=Homo sapiens OX=9606 GN=DAD1 PE=1 SV=3	0	FALSE	7.646	19	2	22	2	113	12.5	7.08	49.38	DAD1	0.901	1.129	1.018	0.536963	1	1	3.38117e+07	3.04768e+07	2.99376e+07	9.54	23.97	9.76	26122158	32547237	31156895	28360024	37086658	37656460	15696416	31352269	24105741	2.21493e+07	27511936	27449249	27836887	24588483	23466259	24752328	High	High	High	High	High	High	High
High	Q99614	Tetratricopeptide repeat protein 1 OS=Homo sapiens OX=9606 GN=TTC1 PE=1 SV=1	0	FALSE	46.73	43	9	99	9	292	33.5	4.84	213.39	TTC1	1.264	0.605	0.764	0.536963	0.35867	1	4.74966e+07	6.00472e+07	7.85444e+07	22.33	19.56	18.05	3.83921e+07	4.73792e+07	6.70641e+07	3.49114e+07	5.93552e+07	4.32584e+07	7.10017e+07	8.07039e+07	58391607	4.17493e+07	3.9411e+07	49614001	6.24659e+07	6.92098e+07	5.96492e+07	4.65102e+07	High	High	High	High	High	High	High
High	P26373	60S ribosomal protein L13 OS=Homo sapiens OX=9606 GN=RPL13 PE=1 SV=4	0	FALSE	24.675	38	8	98	8	211	24.2	11.65	221.76	RPL13	0.913	0.941	0.859	0.536963	1	0.475668	2.52319e+08	2.3033e+08	2.68103e+08	7.49	15.43	4.55	2.06123e+08	2.18692e+08	2.34254e+08	2.28232e+08	2.74714e+08	2.7098e+08	1.73035e+08	1.88943e+08	2.08077e+08	1.95063e+08	1.98232e+08	2.12112e+08	2.04037e+08	2.1868e+08	2.15174e+08	2.40892e+08	High	High	High	High	High	High	High
High	PRTC_7|SAAGAFGPELSr	PRTC_7|SAAGAFGPELSr	0	FALSE	10.281	100	3	66	3	12	1.2	6.24	198.62		1.14	0.888	1.013	0.536963	0.987501	1	1.02966e+09	1.17378e+09	1.15922e+09	6.25	16.72	3.55	9.78139e+08	1.01945e+09	1006677616	8.84421e+08	9.81176e+08	9.38358e+08	916676920	1.02387e+09	987963662	1.04432e+09	1082532295	1071282549	9.38415e+08	989581292	8.74212e+08	9.50926e+08	High	High	High	High	High	High	High
High	O15270	Serine palmitoyltransferase 2 OS=Homo sapiens OX=9606 GN=SPTLC2 PE=1 SV=1	0	FALSE	4.941	4	2	4	2	562	62.9	7.78	3.87	SPTLC2	1.214	1.494	1.813	0.537442	0.205851	0.0210529	3.40255e+06	4.12991e+06	2.27756e+06	18.96	14.09	15.25	3.7942e+06	3503777	3.36172e+06	2.48767e+06	3.25459e+06	2.53187e+06	4.06585e+06	4.46772e+06	3.33709e+06	2879733	3.61263e+06	2801163	2.2983e+06	1.94686e+06	1.57863e+06	1.95269e+06	Peak Found	Peak Found	Peak Found	Peak Found	Peak Found	Peak Found	High
High	P40222	Alpha-taxilin OS=Homo sapiens OX=9606 GN=TXLNA PE=1 SV=3	0	FALSE	91.691	34	16	259	16	546	61.9	6.52	650.59	TXLNA	0.908	0.97	0.88	0.538119	1	0.605923	3.36976e+08	3.05876e+08	3.47407e+08	2	14.7	4.02	2.90891e+08	3.0842e+08	3.33318e+08	2.89391e+08	3.40008e+08	335379140	3.21942e+08	3.43639e+08	344682958	2.04812e+08	2.08849e+08	2.08304e+08	2.64586e+08	3.10508e+08	2.63769e+08	3.03575e+08	High	High	High	High	High	High	High
High	Q8TCT9	Minor histocompatibility antigen H13 OS=Homo sapiens OX=9606 GN=HM13 PE=1 SV=1	0	FALSE	12.62	9	3	30	3	377	41.5	6.43	14	HM13	0.835	1.524	1.273	0.539043	0.0900324	0.540162	1.548e+07	1.29268e+07	1.01583e+07	11.74	15.3	16.11	13617337	16747980	15681523	1.34295e+07	13352305	13076456	12493772	1.57638e+07	15104644	8628887	9460731	8804900	7918111	1.11098e+07	7871194	8.02867e+06	Peak Found	High	High	High	High	High	High
High	P51116	Fragile X mental retardation syndrome-related protein 2 OS=Homo sapiens OX=9606 GN=FXR2 PE=1 SV=2	0	FALSE	120.752	36	20	334	15	673	74.2	6.23	836.77	FXR2	0.811	1.132	0.917	0.539043	1	1	2.19757e+08	1.7813e+08	1.94191e+08	8.23	25.46	2.26	2.12531e+08	2.03206e+08	1.96864e+08	2.0272e+08	2.15934e+08	1.90707e+08	2.00655e+08	2.27452e+08	237048499	1.08216e+08	1.11856e+08	1.14106e+08	1.4796e+08	1.65972e+08	147211312	1.69954e+08	High	High	High	High	High	High	High
High	Q8IZ83	Aldehyde dehydrogenase family 16 member A1 OS=Homo sapiens OX=9606 GN=ALDH16A1 PE=1 SV=2	0	FALSE	16.781	6	3	27	3	802	85.1	6.79	67.15	ALDH16A1	1.559	0.881	1.373	0.539292	1	1	9.25063e+06	1.44179e+07	1.04973e+07	20.8	39.49	47.14	1.00297e+07	7.71117e+06	7.76904e+06	10497171	7.01283e+06	1.01089e+07	2.02327e+07	17798145	2.07717e+07	7.15873e+06	8.99771e+06	6892407	6.78194e+06	5.37992e+06	14402491	1.11713e+07	High	High	High	High	High	High	High
High	Q14596	Next to BRCA1 gene 1 protein OS=Homo sapiens OX=9606 GN=NBR1 PE=1 SV=3	0	FALSE	17.53	7	4	12	4	966	107.3	5.12	17.06	NBR1	1.531	1.346	2.06	0.540401	1	0.507042	3.72994e+06	5.70933e+06	2.77167e+06	42.59	36.42	58.01	4.70558e+06	3.31658e+06	1.68329e+06	4.22774e+06	3.8114e+06	1.79053e+06	4.10274e+06	6.40212e+06	9.16708e+06	5.57067e+06	2.43803e+06	4.05343e+06	958609	1.56338e+06	3.16343e+06	4.18822e+06	Peak Found	Peak Found	High	High	Peak Found	High	High
High	Q9NVA2	Septin-11 OS=Homo sapiens OX=9606 GN=SEPT11 PE=1 SV=3	0	FALSE	56.352	32	10	148	8	429	49.4	6.81	280.1	SEPTIN11	0.779	1.051	0.819	0.540401	1	0.9993	7.68145e+07	5.98611e+07	7.3094e+07	22.13	16.26	9.48	4.5747e+07	5.82951e+07	6.80027e+07	8.30248e+07	81999276	9.06829e+07	5.91908e+07	58098975	7.89509e+07	3.69143e+07	4.75144e+07	4.59606e+07	5.40804e+07	5.55255e+07	5.96679e+07	6.92167e+07	High	High	High	High	High	High	High
High	Q5F1R6	DnaJ homolog subfamily C member 21 OS=Homo sapiens OX=9606 GN=DNAJC21 PE=1 SV=2	0	FALSE	17.65	11	4	47	4	531	62	5.47	74.76	DNAJC21	1.242	0.806	1.001	0.540494	1	1	1.5016e+07	1.86459e+07	1.86242e+07	22.86	20.98	28.29	1.00309e+07	9.05535e+06	1.37218e+07	1.37993e+07	16179173	18457715	2.06881e+07	2.38328e+07	19669670	1.33369e+07	1.31886e+07	1.05851e+07	8.36225e+06	1.59274e+07	1.40201e+07	1.93855e+07	High	High	High	High	High	High	High
High	Q8NDV7	Trinucleotide repeat-containing gene 6A protein OS=Homo sapiens OX=9606 GN=TNRC6A PE=1 SV=2	0	FALSE	33.568	7	8	46	8	1962	210.2	7.01	122.31	TNRC6A	1.232	1.123	1.384	0.540494	1	0.539037	2.23671e+07	2.75615e+07	1.99153e+07	9.68	15.2	23.93	2.10454e+07	2.00294e+07	2.26756e+07	1.58769e+07	2.14316e+07	22648372	2.3319e+07	2.97368e+07	2.96371e+07	1.90244e+07	2.31813e+07	1.57983e+07	1.86378e+07	2.25347e+07	1.27249e+07	1.46313e+07	High	Peak Found	High	High	High	High	High
High	P50990	T-complex protein 1 subunit theta OS=Homo sapiens OX=9606 GN=CCT8 PE=1 SV=4	0	FALSE	110.065	52	26	272	26	548	59.6	5.6	615.91	CCT8	0.905	1.001	0.906	0.540494	1	0.857102	4.08349e+08	3.69448e+08	4.07775e+08	4.43	13.52	3.87	3.57567e+08	3.86967e+08	4.16357e+08	3.34554e+08	386775292	4.01522e+08	3.86759e+08	3.80758e+08	4.28923e+08	2.68008e+08	2.45767e+08	2.54991e+08	3.2654e+08	3.29112e+08	3.26484e+08	350113514	High	High	High	High	High	High	High
High	Q16718	NADH dehydrogenase [ubiquinone] 1 alpha subcomplex subunit 5 OS=Homo sapiens OX=9606 GN=NDUFA5 PE=1 SV=3	0	FALSE	8.563	22	2	26	2	116	13.5	5.99	33.24	NDUFA5	0.708	2.436	1.724	0.542126	0.0232218	0.183898	3.06234e+06	2.167e+06	1.25722e+06	16.65	24.03	37.26	1.9289e+06	2.76788e+06	2.46963e+06	2.73556e+06	3186446	3.53309e+06		1467172	2.02897e+06	2211671	1.68483e+06	1.74336e+06	1.20207e+06	1287367	794156	533663	High	High	High	High	High	High	High
High	Q9Y6D5	Brefeldin A-inhibited guanine nucleotide-exchange protein 2 OS=Homo sapiens OX=9606 GN=ARFGEF2 PE=1 SV=3	0	FALSE	33.702	7	9	41	5	1785	201.9	6.33	48.99	ARFGEF2	0.837	1.292	1.082	0.54221	0.474415	1	2.99784e+07	2.51026e+07	2.32103e+07	15.35	16.05	31	26420518	33198726	34574433	2.12007e+07	2.92129e+07	26880640	23978960	2.76737e+07	26617480	1.80397e+07	1.68638e+07	1.41342e+07	2.00918e+07	2.47519e+07	1.00787e+07	1.84351e+07	Peak Found	High	High	High	High	High	High
High	Q9Y2X3	Nucleolar protein 58 OS=Homo sapiens OX=9606 GN=NOP58 PE=1 SV=1	0	FALSE	46.841	23	10	105	10	529	59.5	8.92	201.84	NOP58	0.744	1.09	0.81	0.544581	1	1	4.22956e+07	3.1447e+07	3.88148e+07	10.68	24.52	10.43	3.85025e+07	4.17656e+07	3.15843e+07	3.67197e+07	3.98352e+07	4.20027e+07	3.10917e+07	4.40385e+07	4.61779e+07	2.10714e+07	2.10638e+07	2.325e+07	2.88711e+07	3.02556e+07	3.15172e+07	3.8736e+07	High	High	High	High	High	High	High
High	Q9BXS5	AP-1 complex subunit mu-1 OS=Homo sapiens OX=9606 GN=AP1M1 PE=1 SV=3	0	FALSE	23.555	27	8	30	8	423	48.6	7.3	42.48	AP1M1	0.714	1.352	0.965	0.544764	0.604828	1	1.93705e+07	1.38257e+07	1.43297e+07	20.47	25.54	23.53	22088812	2.01771e+07	2.06817e+07	1.26372e+07	1.65407e+07	1.7189e+07	1.97103e+07	1.45691e+07	1.83293e+07	8.7315e+06	1.01075e+07	1.01268e+07	1.08572e+07	8.63112e+06	1.14228e+07	1.59922e+07	High	High	High	High	High	High	High
High	P45954	Short/branched chain specific acyl-CoA dehydrogenase, mitochondrial OS=Homo sapiens OX=9606 GN=ACADSB PE=1 SV=1	0	FALSE	8.626	8	3	15	3	432	47.5	6.99	17.33	ACADSB	1.132	0.805	0.911	0.545472	0.335617	1	8.41669e+07	9.5288e+07	1.04614e+08	8.39	12.64	5.95	8.53517e+07	7.75162e+07	76333842	6.82301e+07	8.30353e+07	8.75418e+07	9.71901e+07	1.09019e+08	1.00578e+08	6.07716e+07	7.0189e+07	6.82059e+07	82430554	7.82059e+07	8.03173e+07	9.12844e+07	Peak Found	Peak Found	High	High	Peak Found	Peak Found	High
High	P29372	DNA-3-methyladenine glycosylase OS=Homo sapiens OX=9606 GN=MPG PE=1 SV=3	0	FALSE	9.419	18	3	7	3	298	32.8	9.57	11.85	MPG	0.718	1.718	1.233	0.546565	0.199893	1	2.10928e+06	1.51386e+06	1.22755e+06	20.08	29.72	16.66	2.42264e+06	2.10545e+06	1.70167e+06	1.70611e+06					1.8738e+06			982698	1.15034e+06	1.15642e+06	785176	954969	Peak Found	Peak Found	Peak Found	High	High	High	Not Found
High	Q14019	Coactosin-like protein OS=Homo sapiens OX=9606 GN=COTL1 PE=1 SV=3	0	FALSE	5.551	25	2	9	2	142	15.9	5.67	1.62	COTL1	0.532	1.513	0.806	0.546565	1	1	4.89432e+06	2.6059e+06	3.23459e+06	32.32	34.08	32.44	2.60712e+06	5.18704e+06	2.92337e+06	4.30898e+06	4780685	6.86264e+06	2.36737e+06		4.58745e+06	3.19761e+06	2.02607e+06	1.7102e+06	4.0844e+06	2.11001e+06	2345066	2.96004e+06	Peak Found	High	Peak Found	High	High	High	Peak Found
High	Q86XL3	Ankyrin repeat and LEM domain-containing protein 2 OS=Homo sapiens OX=9606 GN=ANKLE2 PE=1 SV=4	0	FALSE	38.834	16	9	52	9	938	104.1	7.09	88.77	ANKLE2	0.817	1.432	1.17	0.546565	0.674367	1	1.33489e+07	1.09049e+07	9.32278e+06	22.52	40.36	11.94	11060825	1.78344e+07	10423756	1.55812e+07	12753272	1.35563e+07	16412598	11112517	1.17451e+07	3.36513e+06	8.24389e+06	7.37729e+06	7.63191e+06	9267855	6.3575e+06	7830014	High	High	High	High	High	High	High
High	O95831	Apoptosis-inducing factor 1, mitochondrial OS=Homo sapiens OX=9606 GN=AIFM1 PE=1 SV=1	0	FALSE	19.383	9	4	66	4	613	66.9	8.95	147.67	AIFM1	0.808	1.234	0.997	0.546565	0.798553	1	2.09155e+07	1.69057e+07	1.69555e+07	15.45	14.56	21.22	1.83341e+07	14668144	20564632	1.8209e+07	20295923	25736604	1.61806e+07	20114564	2.04729e+07	1.17751e+07	1.1166e+07	12911626	17260212	1.2869e+07	1.4382e+07	1.17983e+07	High	High	High	High	High	High	High
High	O75153	Clustered mitochondria protein homolog OS=Homo sapiens OX=9606 GN=CLUH PE=1 SV=2	0	FALSE	33.081	8	8	48	8	1309	146.6	6.13	91.82	CLUH	0.859	1.029	0.883	0.546565	1	0.962638	5.34805e+07	4.59245e+07	5.19915e+07	9.49	14.42	7.91	4.53958e+07	5.63615e+07	44895584	4.33018e+07	5.4976e+07	5.42476e+07	4.64995e+07	5.86906e+07	4.70951e+07	3.37906e+07	3.1713e+07	33681112	4.24211e+07	49205962	37333443	4.38114e+07	High	High	High	High	High	High	High
High	Q9BY89	Uncharacterized protein KIAA1671 OS=Homo sapiens OX=9606 GN=KIAA1671 PE=1 SV=2	0	FALSE	10.634	4	4	9	4	1806	196.6	8.47	7.95	KIAA1671	1.341	0.738	0.99	0.55462	0.672436	1	1.67202e+07	2.24251e+07	2.2645e+07	60.11	26.79	4.72	1.31957e+07	1.81396e+07	3.79219e+06	1.81151e+07	2.62744e+06	1.82413e+07	1.01491e+07	2.48146e+07	2.50168e+07	1.27159e+07	1.67857e+07	1.87154e+07	1.8032e+07	1.89728e+07	1.59305e+07	2.02617e+07	Peak Found	High	Peak Found	High	High	Peak Found	High
High	Q15386	Ubiquitin-protein ligase E3C OS=Homo sapiens OX=9606 GN=UBE3C PE=1 SV=3	0	FALSE	12.815	4	4	27	4	1083	123.8	6.71	30.03	UBE3C	0.741	1.106	0.819	0.554896	1	1	1.31484e+07	9.73787e+06	1.1886e+07	11.09	30.74	15	1.35056e+07	1.11881e+07	1.29872e+07	9.83877e+06	1.258e+07	1.35153e+07	1.59298e+07	9.81615e+06	9.5718e+06	8.62528e+06	6.91918e+06	6.78194e+06	9.44065e+06	1.231e+07	9.03825e+06	8.86215e+06	High	High	High	High	High	High	High
High	Q9P209	Centrosomal protein of 72 kDa OS=Homo sapiens OX=9606 GN=CEP72 PE=1 SV=2	0	FALSE	7.799	6	3	5	3	647	71.7	6.52	1.82	CEP72	1.192	1.581	1.885	0.555964	0.0783192	0.00767263	6.3122e+06	7.52627e+06	3.99184e+06	13.04	19.49	8.56	6.07244e+06	6099652	4.90467e+06	5.27402e+06	5288152	6881982	5.74206e+06	6594922	5410390	6605803	6733075	6.83796e+06	3434028	3.15606e+06	2.80723e+06	3.70024e+06	Peak Found	Peak Found	Peak Found	Peak Found	Peak Found	Peak Found	High
High	P57088	Transmembrane protein 33 OS=Homo sapiens OX=9606 GN=TMEM33 PE=1 SV=2	0	FALSE	6.03	8	2	22	2	247	28	9.7	26.09	TMEM33	1.237	0.783	0.969	0.555964	0.511959	1	1.25283e+07	1.54974e+07	1.59982e+07	19.15	17.4	7.62	8367628	11926623	11676817	1.28584e+07	1.56101e+07	1.02983e+07	10153094	14546349	16359475	9.92835e+06	13662580	14326827	12693354	14898162	1.21782e+07	1.27555e+07	High	High	High	High	High	High	High
High	Q9UJU6	Drebrin-like protein OS=Homo sapiens OX=9606 GN=DBNL PE=1 SV=1	0	FALSE	56.694	30	9	140	9	430	48.2	5.05	313.95	DBNL	0.849	1.12	0.951	0.555964	1	1	9.14068e+07	7.76129e+07	8.15886e+07	7.87	23.42	4.6	8.90591e+07	8.50131e+07	9.28627e+07	7.09903e+07	8.60019e+07	8.95262e+07	8.62853e+07	9.41197e+07	9.73609e+07	4.7924e+07	4.91491e+07	4.79063e+07	6.30938e+07	7.20335e+07	6.37219e+07	6.69642e+07	High	High	High	High	High	High	High
High	P51452	Dual specificity protein phosphatase 3 OS=Homo sapiens OX=9606 GN=DUSP3 PE=1 SV=1	0	FALSE	7.599	12	2	15	2	185	20.5	7.8	36.49	DUSP3	0.754	0.915	0.69	0.556555	1	0.504917	3.11669e+06	2.34943e+06	3.40643e+06	18.75	20.94	27.71	2.52192e+06	3.58623e+06	3.23027e+06	3072457	2.50745e+06	2368931	2310286	2.70662e+06	3268821	1.62055e+06	1.69004e+06	1.46809e+06	3196009	2.42227e+06	3.48318e+06	2.17376e+06	High	High	High	High	High	High	High
High	Q6P1X5	Transcription initiation factor TFIID subunit 2 OS=Homo sapiens OX=9606 GN=TAF2 PE=1 SV=3	0	FALSE	12.557	3	3	29	3	1199	136.9	8.19	55.93	TAF2	1.076	0.96	1.033	0.55732	1	1	1.41087e+07	1.51831e+07	1.46964e+07	11.67	8.32	4.95	1.39436e+07	1.45534e+07	1.4546e+07	11491951	1.18745e+07	1.27601e+07	1.37891e+07	17417069	1.52099e+07	1.13589e+07	1.29965e+07	1.12313e+07	1.23632e+07	1.27991e+07	1.08638e+07	1.22742e+07	High	High	High	High	High	High	High
High	Q8ND56	Protein LSM14 homolog A OS=Homo sapiens OX=9606 GN=LSM14A PE=1 SV=3	0	FALSE	18.426	13	5	68	5	463	50.5	9.52	123.98	LSM14A	0.95	1.046	0.993	0.557785	0.917377	1	3.63326e+07	3.45022e+07	3.47406e+07	3.78	3.8	4.86	3.24677e+07	3.46914e+07	3.52582e+07	3.09586e+07	3.32829e+07	3.54724e+07	3.32177e+07	3.49271e+07	3.51572e+07	2.52831e+07	2.56714e+07	2.7205e+07	2.82196e+07	3.07039e+07	2.49828e+07	2.94055e+07	High	High	High	High	High	High	High
High	Q12933	TNF receptor-associated factor 2 OS=Homo sapiens OX=9606 GN=TRAF2 PE=1 SV=2	0	FALSE	34.226	20	8	80	8	501	55.8	7.53	183.87	TRAF2	1.244	0.978	1.216	0.559194	1	0.946671	3.83473e+07	4.76936e+07	3.92148e+07	4.66	25.79	11.1	3.05714e+07	3.54888e+07	3.68876e+07	33477429	3.68725e+07	3.9919e+07	4.84195e+07	6.14812e+07	5.80248e+07	2.51708e+07	2.68759e+07	3.43407e+07	3.39078e+07	3.27309e+07	3.0247e+07	2.83658e+07	High	High	High	High	High	High	High
High	Q9BVP2	Guanine nucleotide-binding protein-like 3 OS=Homo sapiens OX=9606 GN=GNL3 PE=1 SV=2	0	FALSE	34.377	20	9	96	9	549	62	9.16	212.04	GNL3	0.845	1.058	0.894	0.559194	1	0.803638	6.96797e+07	5.88913e+07	6.58785e+07	13.24	11.3	14.18	59230658	5.0265e+07	6.09342e+07	6.68534e+07	7.03985e+07	78334125	6.57557e+07	5.72603e+07	60014415	4.24841e+07	4.06589e+07	4.8802e+07	5.35119e+07	54108940	6.43125e+07	5.46344e+07	High	High	High	High	High	High	High
High	Q9NYB9	Abl interactor 2 OS=Homo sapiens OX=9606 GN=ABI2 PE=1 SV=1	0	FALSE	29.5	15	6	77	3	513	55.6	6.16	189.42	ABI2	0.813	1.312	1.067	0.559371	0.559914	1	1.48447e+07	1.20743e+07	1.13153e+07	9.11	26.36	19.65	13073048	1.35917e+07	1.2328e+07	1.40254e+07	1.33416e+07	16004852	1.22165e+07	1.46543e+07	1.58846e+07	7.5604e+06	8.44141e+06	6.00004e+06	1.05089e+07	9.27379e+06	6.18351e+06	10118166	High	High	High	High	High	High	High
High	Q9HB07	UPF0160 protein MYG1, mitochondrial OS=Homo sapiens OX=9606 GN=C12orf10 PE=1 SV=2	0	FALSE	8.118	8	3	11	3	376	42.4	6.67	11.82		0.546	1.263	0.69	0.561829	0.938006	1	8.90015e+06	4.86127e+06	7.0447e+06	23.88	46.65	55.7	7.46626e+06	9.49965e+06	1.11828e+07	5.37097e+06	9111486	6628415	2278998	3.70192e+06	6.32527e+06	6.89384e+06	5.09605e+06	2865542	7.24412e+06	5.01297e+06	6.37339e+06	1.25391e+06	Peak Found	High	High	High	Peak Found	Peak Found	Peak Found
High	P61160	Actin-related protein 2 OS=Homo sapiens OX=9606 GN=ACTR2 PE=1 SV=1	0	FALSE	27.033	19	6	67	6	394	44.7	6.74	142.39	ACTR2	0.713	1.511	1.077	0.561829	0.820194	1	4.4398e+07	3.1657e+07	2.93884e+07	25.77	27.34	11.44	2.75068e+07	4.60613e+07	48688437	3.9948e+07	2.42534e+07	4.25421e+07	2.75652e+07	3.33743e+07	1.75453e+07	24957409	2.12581e+07	3.47339e+07	2.26652e+07	2.84646e+07	1.95624e+07	2.61998e+07	High	High	High	High	High	High	High
High	P35221	Catenin alpha-1 OS=Homo sapiens OX=9606 GN=CTNNA1 PE=1 SV=1	0	FALSE	32.075	12	8	73	8	906	100	6.29	150.61	CTNNA1	0.891	1.086	0.968	0.561829	1	1	3.79068e+07	3.37772e+07	3.48955e+07	5.35	17.41	6.97	2.93988e+07	3.53122e+07	3.7731e+07	3.38693e+07	3.69728e+07	3.65589e+07	3.2478e+07	3.74072e+07	39921784	2.22276e+07	2.48482e+07	1.95259e+07	2.58085e+07	3.02501e+07	25915065	3.32517e+07	High	High	High	High	High	High	High
High	P04637	Cellular tumor antigen p53 OS=Homo sapiens OX=9606 GN=TP53 PE=1 SV=4	0	FALSE	47.466	30	9	116	9	393	43.6	6.79	284.37	TP53	1.157	0.859	0.993	0.561829	0.492299	1	1.3321e+08	1.54139e+08	1.55154e+08	6.93	12.92	16.79	1.10491e+08	1.12122e+08	1.27205e+08	1.17147e+08	1.35949e+08	145919337	1.51265e+08	1.6326e+08	177931727	1.00173e+08	1.01193e+08	115856570	1.10669e+08	1.19587e+08	1.50888e+08	1.47526e+08	High	High	High	High	High	High	High
High	Q9Y5L0-1	Isoform 1 of Transportin-3 OS=Homo sapiens OX=9606 GN=TNPO3	0	FALSE	13.233	7	4	34	4	957	107.9	5.71	27.55	TNPO3	0.865	1.137	0.984	0.565211	0.976262	1	1.28536e+07	1.11218e+07	1.13049e+07	29.92	31.88	30.63	1.8911e+07	1.10411e+07	1.90002e+07	1.20815e+07	1.10706e+07	1.17359e+07	4.14461e+06	1.46182e+07	1.17321e+07	7.9553e+06	9336393	8.12666e+06	7.77059e+06	5639796	1.07425e+07	1.13079e+07	High	High	High	High	High	High	High
High	O60610	Protein diaphanous homolog 1 OS=Homo sapiens OX=9606 GN=DIAPH1 PE=1 SV=2	0	FALSE	92.495	19	21	250	21	1272	141.3	5.41	608.02	DIAPH1	0.906	1.146	1.038	0.567523	0.617328	1	2.43445e+08	2.20495e+08	2.12376e+08	8.38	17.68	4.6	2.10783e+08	2.58452e+08	2.27928e+08	2.40512e+08	225089190	2.42086e+08	2.36987e+08	2.54875e+08	2.56812e+08	1.41236e+08	1.4719e+08	1.47108e+08	1.5773e+08	1.78477e+08	1.70353e+08	1.85207e+08	High	High	High	High	High	High	High
High	Q96F07-2	Isoform 2 of Cytoplasmic FMR1-interacting protein 2 OS=Homo sapiens OX=9606 GN=CYFIP2	0	FALSE	54.98	13	14	144	8	1253	145.6	7.05	282.44	CYFIP2	1.117	0.83	0.926	0.571284	0.559914	1	8.70993e+07	9.72614e+07	1.04992e+08	7.73	18.16	10.28	83586171	79162098	8.75576e+07	6.60385e+07	8.59422e+07	8.56439e+07	9.02579e+07	1.24492e+08	1.21082e+08	7.19479e+07	6.55721e+07	65768728	8.4193e+07	8.73519e+07	7.0599e+07	1.03275e+08	High	High	High	High	High	High	High
High	Q9UEW8	STE20/SPS1-related proline-alanine-rich protein kinase OS=Homo sapiens OX=9606 GN=STK39 PE=1 SV=3	0	FALSE	10.112	5	2	30	2	545	59.4	6.29	80.4	STK39	1.159	0.849	0.984	0.572135	0.812684	1	1.27431e+07	1.47711e+07	1.50136e+07	12.42	14.35	4.83	1.1269e+07	13173364	1.5439e+07	1.07532e+07	12375528	1.13247e+07	13476344	1.57208e+07	1.88068e+07	10076195	9.87864e+06	1.18348e+07	11297455	13443820	1.12251e+07	1.33226e+07	High	High	High	High	High	High	High
High	P50991	T-complex protein 1 subunit delta OS=Homo sapiens OX=9606 GN=CCT4 PE=1 SV=4	0	FALSE	95.596	33	17	279	15	539	57.9	7.83	737.98	CCT4	0.916	1.021	0.935	0.572135	1	1	3.59267e+08	3.29064e+08	3.51797e+08	7.56	9.2	1.84	3.30562e+08	3.5248e+08	3.68799e+08	2.97985e+08	3.25543e+08	3.22482e+08	3.39759e+08	3.45396e+08	3.47396e+08	2.3519e+08	2.34102e+08	2.40896e+08	279557172	2.88079e+08	2.72281e+08	3.04381e+08	High	High	High	High	High	High	High
High	Q6ZSZ5-1	Isoform 5 of Rho guanine nucleotide exchange factor 18 OS=Homo sapiens OX=9606 GN=ARHGEF18	0	FALSE	6.54	2	2	7	2	1173	130.7	7.08	0	ARHGEF18	1.46	0.785	1.146	0.574424	1	1	2.44411e+06	3.5673e+06	3.11309e+06	23.36	41.08	25.43		2981931	1.96698e+06	2136570						4.70648e+06	2.77356e+06	2371203	3.35997e+06	2.50527e+06	2490395	1.99123e+06	High	Peak Found	Peak Found	Peak Found	Not Found	Not Found	High
High	P43034	Platelet-activating factor acetylhydrolase IB subunit alpha OS=Homo sapiens OX=9606 GN=PAFAH1B1 PE=1 SV=2	0	FALSE	40.16	24	7	112	7	410	46.6	7.37	278.27	PAFAH1B1	0.821	1.071	0.879	0.574424	1	0.738393	6.95447e+07	5.71045e+07	6.49552e+07	18.73	12.78	11.97	4.35646e+07	52141836	6.85898e+07	6.18616e+07	8.43374e+07	6.74051e+07	5.97849e+07	61283407	6.03997e+07	3.58547e+07	3.86834e+07	4.33785e+07	6.37461e+07	53620500	48335239	5.76667e+07	High	High	High	High	High	High	High
High	O76003	Glutaredoxin-3 OS=Homo sapiens OX=9606 GN=GLRX3 PE=1 SV=2	0	FALSE	39.826	33	10	112	10	335	37.4	5.39	222.49	GLRX3	0.855	1.064	0.909	0.574424	1	1	1.52921e+08	1.30719e+08	1.43743e+08	6.18	19.3	3.05	1.35496e+08	1.42542e+08	1.45562e+08	1.27717e+08	1.31408e+08	1.5765e+08	1.49385e+08	1.4735e+08	1.54077e+08	8.66992e+07	8.14837e+07	8.88399e+07	1.14686e+08	115577146	1.08813e+08	127937768	High	High	High	High	High	High	High
High	Q9NVZ3	Adaptin ear-binding coat-associated protein 2 OS=Homo sapiens OX=9606 GN=NECAP2 PE=1 SV=1	0	FALSE	9.058	16	2	19	2	263	28.3	8.38	43.1	NECAP2	1.283	0.825	1.059	0.575438	1	1	4.30227e+06	5.52005e+06	5.21375e+06	22.47	26.51	9.69	3.30119e+06	6.16633e+06	4.09639e+06	3.57637e+06	4270163	5022224	5.72765e+06	5.2411e+06	8749461	3.28407e+06	4.47886e+06	3.89671e+06	4.07811e+06	4447075	4.75538e+06	4447570	Peak Found	High	High	High	High	High	High
High	Q0V8M9	TREMBL:Q0V8M9;Q9TRI0 (Bos taurus) similar to inter-alpha (globulin) inhibitor H3 isoform 2	0	TRUE	7.438	3	2	15	2	891	99.5	5.96	15.97		0.704	1.248	0.878	0.576955	1	1	5.24027e+06	3.68932e+06	4.20034e+06	34.36	37.74	26.05	6.63432e+06	7.22094e+06	5.27981e+06	2.56663e+06	4.91517e+06	4248260		3.45751e+06	1.5018e+06	3.88834e+06	3.53343e+06	2.96425e+06	4.67915e+06	3534513	3.2135e+06	2.75291e+06	High	High	High	High	High	High	Not Found
High	O95486	Protein transport protein Sec24A OS=Homo sapiens OX=9606 GN=SEC24A PE=1 SV=2	0	FALSE	25.007	8	7	59	7	1093	119.7	7.66	118.22	SEC24A	0.819	1.22	1	0.576955	1	1	2.58518e+07	2.11823e+07	2.11869e+07	14.64	36.24	5.25	29545952	2.11828e+07	2.49753e+07	2.30706e+07	25288278	2.34589e+07	26191912	27546684	27015664	1.25318e+07	1.21949e+07	8.73667e+06	1.65489e+07	1.80966e+07	1.66998e+07	1.68299e+07	High	High	High	High	High	High	High
High	Q92783	Signal transducing adapter molecule 1 OS=Homo sapiens OX=9606 GN=STAM PE=1 SV=3	0	FALSE	42.655	22	9	94	7	540	59.1	4.82	258.52	STAM	0.813	1.313	1.067	0.576955	0.511589	1	6.61907e+07	5.37899e+07	5.04267e+07	6.01	26.41	4.66	5.85969e+07	6.42824e+07	6.27048e+07	60536226	6.25663e+07	5.82969e+07	6.78322e+07	70788129	6.17598e+07	3.53492e+07	3.3164e+07	3.27982e+07	4.23996e+07	4.29998e+07	3.8071e+07	41666233	High	High	High	High	High	High	High
High	P43246	DNA mismatch repair protein Msh2 OS=Homo sapiens OX=9606 GN=MSH2 PE=1 SV=1	0	FALSE	57.312	21	17	133	17	934	104.7	5.77	184.16	MSH2	1.144	0.841	0.963	0.576955	0.496801	1	6.68375e+07	7.64735e+07	7.9445e+07	15.14	9.18	5.72	6.03775e+07	5.14446e+07	5.54066e+07	69051810	7.82603e+07	6.37046e+07	6.76272e+07	8.45851e+07	75821870	5.92842e+07	5.99687e+07	5.14105e+07	6.74425e+07	6.44519e+07	6.30432e+07	6.60523e+07	High	High	High	High	High	High	High
High	Q01082	Spectrin beta chain, non-erythrocytic 1 OS=Homo sapiens OX=9606 GN=SPTBN1 PE=1 SV=2	0	FALSE	238.732	28	49	521	48	2364	274.4	5.57	1195.57	SPTBN1	1.09	0.904	0.986	0.577819	0.492299	1	2.46364e+08	2.68604e+08	2.72443e+08	5.77	10.04	3.26	2.18672e+08	202284314	2.33573e+08	2.05975e+08	2.45574e+08	2.55299e+08	2.63734e+08	2.80721e+08	2.86096e+08	1.92149e+08	1.82541e+08	1.864e+08	2.18848e+08	2.26277e+08	2.00171e+08	245341239	High	High	High	High	High	High	High
High	Q6YN16	Hydroxysteroid dehydrogenase-like protein 2 OS=Homo sapiens OX=9606 GN=HSDL2 PE=1 SV=1	0	FALSE	7.132	8	3	11	3	418	45.4	7.99	18.99	HSDL2	1.522	0.627	0.955	0.577877	0.353311	1	8.98904e+06	1.3683e+07	1.43319e+07	18.37	33.23	13.03	7033512	5.60116e+06	1.04405e+07	7.7555e+06	9.35668e+06	8.98264e+06	14954979	1.39335e+07	1.06116e+07	1.0046e+07	4.05273e+06	12904710	1.02374e+07	1.2547e+07	1.05392e+07	1.51014e+07	Peak Found	Peak Found	Peak Found	High	Peak Found	High	High
High	Q13492	Phosphatidylinositol-binding clathrin assembly protein OS=Homo sapiens OX=9606 GN=PICALM PE=1 SV=2	0	FALSE	15.592	9	5	23	5	652	70.7	7.9	15.76	PICALM	1.234	0.729	0.9	0.577877	0.227248	0.991275	3.53103e+07	4.35864e+07	4.84082e+07	11.29	17.49	15.22	2.70507e+07	2.90899e+07	3.9612e+07	3.12832e+07	3.42745e+07	3.82235e+07	3.20937e+07	3.15457e+07	4.08788e+07	3.54505e+07	3.61328e+07	4.07348e+07	3.26508e+07	3.64277e+07	42455676	4.71449e+07	Peak Found	High	High	Peak Found	High	High	High
High	Q14694	Ubiquitin carboxyl-terminal hydrolase 10 OS=Homo sapiens OX=9606 GN=USP10 PE=1 SV=2	0	FALSE	80.561	27	15	213	15	798	87.1	5.31	522.7	USP10	0.889	1.148	1.02	0.577877	0.716931	1	1.46278e+08	1.3005e+08	1.27465e+08	6.17	16.03	3.35	1.38517e+08	1.37316e+08	1.38259e+08	1.31771e+08	1.30384e+08	1.38606e+08	1.34961e+08	1.53167e+08	1.47998e+08	8.62279e+07	8.81043e+07	8.77094e+07	1.0374e+08	1.10242e+08	9.48794e+07	1.06849e+08	High	High	High	High	High	High	High
High	P49588	Alanine--tRNA ligase, cytoplasmic OS=Homo sapiens OX=9606 GN=AARS PE=1 SV=2	0	FALSE	192.422	39	31	499	31	968	106.7	5.53	1424.28	AARS1	0.864	1.11	0.959	0.577877	1	1	6.52999e+08	5.63955e+08	5.88352e+08	9.6	18.52	4.27	6.12757e+08	654321402	6.82182e+08	5.22653e+08	5.97633e+08	5.69601e+08	6.10138e+08	6.62052e+08	6.66913e+08	358853528	3.7078e+08	3.80163e+08	4.46472e+08	4.79688e+08	4.66737e+08	5.28865e+08	High	High	High	High	High	High	High
High	Q676U5	Autophagy-related protein 16-1 OS=Homo sapiens OX=9606 GN=ATG16L1 PE=1 SV=2	0	FALSE	7.984	6	3	8	3	607	68.2	6.64	4.29	ATG16L1	0.785	0.838	0.657	0.581397	0.804723	0.17908	1.92748e+06	1.51223e+06	2.30048e+06	19.4	20.79	14.13	1.89243e+06	1.87617e+06	1.95015e+06	1.09825e+06	1.80037e+06	1.50282e+06	1.27913e+06	1.61163e+06	924502	1.33084e+06	1.29187e+06	1.09698e+06	1.74197e+06	2.02688e+06	1.99581e+06	1.61685e+06	Peak Found	High	Peak Found	Peak Found	Peak Found	Peak Found	High
High	Q92974	Rho guanine nucleotide exchange factor 2 OS=Homo sapiens OX=9606 GN=ARHGEF2 PE=1 SV=4	0	FALSE	63.567	24	17	119	17	986	111.5	7.27	242.63	ARHGEF2	1.309	1.035	1.354	0.581397	1	0.74172	2.24258e+08	2.93494e+08	2.16684e+08	17.16	33.32	2.67	2.39266e+08	2.45697e+08	2.46416e+08	1.71392e+08	1.91499e+08	1.89442e+08	1.95996e+08	2.18173e+08	2.05121e+08	2.9518e+08	3.18626e+08	3.19454e+08	1.71803e+08	1.88068e+08	1.6506e+08	1.8157e+08	High	High	High	High	High	High	High
High	Q96F86	Enhancer of mRNA-decapping protein 3 OS=Homo sapiens OX=9606 GN=EDC3 PE=1 SV=1	0	FALSE	26.739	16	5	57	5	508	56	7.11	77.78	EDC3	0.816	1.169	0.953	0.586303	0.610121	1	3.88884e+07	3.17144e+07	3.3278e+07	14.56	21.66	13.21	4.41827e+07	3.94075e+07	39925251	31382030	3.57966e+07	3.48131e+07	3.01401e+07	4.1568e+07	4.38783e+07	2.29081e+07	2.35659e+07	1.99565e+07	2.72595e+07	29490461	24536550	2.24295e+07	High	High	High	High	High	High	High
High	Q13148	TAR DNA-binding protein 43 OS=Homo sapiens OX=9606 GN=TARDBP PE=1 SV=1	0	FALSE	28.325	15	6	89	6	414	44.7	6.19	172.39	TARDBP	1.144	0.863	0.988	0.586303	0.736649	1	7.66648e+07	8.77246e+07	8.87863e+07	15.6	13.08	3.76	5.71155e+07	6.00521e+07	9.40248e+07	6.86936e+07	7.53356e+07	7.56946e+07	8.59624e+07	1.01822e+08	9.2741e+07	6.26116e+07	6.11769e+07	5.77481e+07	6.67499e+07	7.43856e+07	6.82249e+07	8.03301e+07	High	High	High	High	High	High	High
High	Q08209	Serine/threonine-protein phosphatase 2B catalytic subunit alpha isoform OS=Homo sapiens OX=9606 GN=PPP3CA PE=1 SV=1	0	FALSE	17.226	12	5	31	4	521	58.7	5.86	46.29	PPP3CA	0.862	0.968	0.835	0.588803	1	0.738393	2.79358e+07	2.40789e+07	2.88507e+07	6.16	23.88	4.71	2.64833e+07	26189319	2.81512e+07	24059413	26789829	25043980	25862285	3.21283e+07	24051676	1.81891e+07	1.23655e+07	1.65189e+07	2.29189e+07	2.31598e+07	2.19349e+07	26748907	High	High	High	Peak Found	Peak Found	High	High
High	Q9UNZ2	NSFL1 cofactor p47 OS=Homo sapiens OX=9606 GN=NSFL1C PE=1 SV=2	0	FALSE	50.53	41	11	127	11	370	40.5	5.1	277.77	NSFL1C	1.099	0.909	0.999	0.588803	1	1	7.2951e+07	8.01831e+07	8.02536e+07	7.55	14.38	10.54	6.19518e+07	6.94015e+07	7.20427e+07	5.59581e+07	64007936	7.51306e+07	7.98339e+07	9.46016e+07	89077971	5.25583e+07	5.69658e+07	5.48065e+07	5.21971e+07	6.78249e+07	6.47836e+07	6.95935e+07	High	High	High	High	High	High	High
High	P23921	Ribonucleoside-diphosphate reductase large subunit OS=Homo sapiens OX=9606 GN=RRM1 PE=1 SV=1	0	FALSE	53.971	19	12	162	12	792	90	7.15	361.62	RRM1	0.926	1.018	0.942	0.589447	1	1	1.98364e+08	1.83588e+08	1.94811e+08	6.28	10.46	3.5	1.87681e+08	2.03649e+08	1.92999e+08	1.70719e+08	1.84293e+08	1.93165e+08	1.87865e+08	1.90383e+08	2.13022e+08	1.24695e+08	1.33597e+08	1.4094e+08	1.56054e+08	1.64241e+08	1.4876e+08	1.58499e+08	High	High	High	High	High	High	High
High	P31944	Caspase-14 OS=Homo sapiens OX=9606 GN=CASP14 PE=1 SV=2	0	FALSE	8.096	10	2	9	2	242	27.7	5.58	18.19	CASP14	0.706	1.183	0.835	0.591826	1	1	1.54256e+06	1.08947e+06	1.30412e+06	24.68	31.59	30.44	1.29903e+06	1.15659e+06	979275	1.7485e+06	1.90849e+06	1.57714e+06	991186	1.63918e+06	1.283e+06		564469	730479	1.30189e+06	942590	610094	1.32234e+06	Peak Found	High	Peak Found	High	High	High	Peak Found
High	Q96PC5	Melanoma inhibitory activity protein 2 OS=Homo sapiens OX=9606 GN=MIA2 PE=1 SV=4	0	FALSE	48.601	11	11	82	11	1412	159.7	4.69	146.4	MIA2	1.132	0.863	0.977	0.592651	1	1	5.70377e+07	6.45667e+07	6.60768e+07	15.67	18.81	10.11	3.65225e+07	4.52412e+07	6.12444e+07	5.07401e+07	5.51381e+07	6.32076e+07	6.62729e+07	7.54599e+07	8.17939e+07	4.3182e+07	4.42757e+07	4.12911e+07	5.2614e+07	5.53642e+07	5.14164e+07	4.67347e+07	High	High	High	High	High	High	High
High	P04049	RAF proto-oncogene serine/threonine-protein kinase OS=Homo sapiens OX=9606 GN=RAF1 PE=1 SV=1	0	FALSE	11.444	8	4	21	2	648	73	9.2	29.8	RAF1	0.731	100	100	0.592651			8.21109e+06	6.00335e+06		13.94	19.46					7.92425e+06	7.31683e+06					3943932	5360907						Not Found	High	Not Found	Peak Found	High	Not Found	High
High	Q7L5Y9	E3 ubiquitin-protein transferase MAEA OS=Homo sapiens OX=9606 GN=MAEA PE=1 SV=1	0	FALSE	15.682	15	5	30	5	396	45.3	8.69	21.14	MAEA	1.749	0.55	0.961	0.592895	0.820194	1	4.39898e+06	7.6938e+06	8.00482e+06	25.71	49.55	34.72	2.34536e+06	3.78334e+06	5.13779e+06	5.30252e+06	4172196	4.5e+06	1.08418e+07	1.37704e+07	6.86525e+06	6.1663e+06	1.63703e+06	5.81981e+06	3.54714e+06	7.01656e+06	5.87921e+06	9.72433e+06	High	High	High	Peak Found	High	Peak Found	High
High	P43490	Nicotinamide phosphoribosyltransferase OS=Homo sapiens OX=9606 GN=NAMPT PE=1 SV=1	0	FALSE	99.155	42	16	305	16	491	55.5	7.15	742.27	NAMPT	0.92	1.07	0.984	0.594543	1	1	2.46383e+08	2.26652e+08	2.30305e+08	5.25	11.3	5.37	2.26167e+08	2.44855e+08	231902191	216775751	240817908	225447579	2.28278e+08	257027484	2.45019e+08	1.58199e+08	1.58275e+08	1.63376e+08	1.96143e+08	1.97461e+08	1.72929e+08	190090885	High	High	High	High	High	High	High
High	P26640	Valine--tRNA ligase OS=Homo sapiens OX=9606 GN=VARS PE=1 SV=4	0	FALSE	135.066	25	24	374	24	1264	140.4	7.59	979.39	VARS1	0.909	0.985	0.896	0.594606	1	0.956895	4.45052e+08	4.04655e+08	4.51715e+08	4.88	14.74	1.44	3.88836e+08	411039812	4.75173e+08	3.89065e+08	4.24693e+08	4.38276e+08	4.27671e+08	466206770	4.58836e+08	2.6866e+08	2.76165e+08	2.86736e+08	3.60381e+08	3.805e+08	3.36341e+08	3.93009e+08	High	High	High	High	High	High	High
High	Q9BXB4	Oxysterol-binding protein-related protein 11 OS=Homo sapiens OX=9606 GN=OSBPL11 PE=1 SV=2	0	FALSE	11.178	5	3	25	3	747	83.6	7.06	44.95	OSBPL11	1.12	0.779	0.872	0.596415	0.804723	1	8.86508e+07	9.92981e+07	1.1386e+08	77.62	11.27	3.1	6.58555e+07	2107197	1.10255e+08	9.35421e+07	1.02487e+08	1.85645e+06	1.02985e+08	1.06822e+08	1.08931e+08	6.90101e+07	6.86189e+07	7.20142e+07	9.30672e+07	9.7902e+07	8.52488e+07	9.57697e+07	High	High	High	High	High	High	High
High	P36507	Dual specificity mitogen-activated protein kinase kinase 2 OS=Homo sapiens OX=9606 GN=MAP2K2 PE=1 SV=1	0	FALSE	27.512	20	7	41	5	400	44.4	6.55	30.59	MAP2K2	0.9	0.95	0.855	0.596556	1	0.636227	6.88694e+07	6.19672e+07	7.24881e+07	12.08	10.42	6.09	49784371	6.0133e+07	78223265	6.57666e+07	6.83738e+07	6.73032e+07	6.48881e+07	5.43619e+07	67448330	4.78907e+07	4.33612e+07	4.861e+07	5.94527e+07	6.37443e+07	50753456	6.07668e+07	High	Peak Found	High	High	High	High	High
High	P12268	Inosine-5'-monophosphate dehydrogenase 2 OS=Homo sapiens OX=9606 GN=IMPDH2 PE=1 SV=2	0	FALSE	176.443	50	25	460	21	514	55.8	6.9	1369.77	IMPDH2	0.888	1.091	0.968	0.599203	1	1	3.88067e+08	3.44425e+08	3.55675e+08	5.32	17.78	4.78	360187516	3.80261e+08	3.84223e+08	3.24369e+08	3.61081e+08	3.71353e+08	3.78297e+08	3.87926e+08	4.07962e+08	2.14479e+08	2.27313e+08	2.43454e+08	2.7008e+08	2.95276e+08	2.90907e+08	3.13984e+08	High	High	High	High	High	High	High
High	P62330	ADP-ribosylation factor 6 OS=Homo sapiens OX=9606 GN=ARF6 PE=1 SV=2	0	FALSE	6.916	12	2	16	2	175	20.1	8.95	36.94	ARF6	0.935	0.91	0.85	0.600445	0.82706	0.197655	6.7399e+06	6.29918e+06	7.40904e+06	9.88	9.36	9.18	5.59305e+06	6882647	6467135	5898716	5884713	7721079	5.03339e+06	5.97993e+06	5591570	5.21467e+06	5.11182e+06	5.34402e+06	5.55993e+06	6.38716e+06	6570610	6.29861e+06	High	High	High	High	High	High	Peak Found
High	Q9BZQ8	Protein Niban OS=Homo sapiens OX=9606 GN=FAM129A PE=1 SV=1	0	FALSE	11.746	4	3	23	3	928	103.1	4.78	45.48	NIBAN1	1.188	1.016	1.206	0.603917	1	1	1.0472e+07	1.24381e+07	1.03098e+07	25.03	17.6	39.67	9.62438e+06	9.51782e+06	8.54581e+06	9.30263e+06	4.85442e+06	1.10011e+07	1.49538e+07	1.26986e+07	1.1315e+07	9.67326e+06	7.64331e+06	9.69899e+06	1.06474e+07	6.66031e+06	1.29428e+07	6.56938e+06	Peak Found	High	High	High	High	High	High
High	Q92599	Septin-8 OS=Homo sapiens OX=9606 GN=SEPT8 PE=1 SV=4	0	FALSE	14.986	12	4	20	2	483	55.7	6.28	36.21	SEPTIN8	0.684	1.214	0.831	0.604345	1	1	4.74594e+06	3.24712e+06	3.90893e+06	31.02	27.49	41.72	3.23355e+06	2.18803e+06	5.6365e+06	3.89521e+06	4972703	6.13231e+06	2.55513e+06	4270099	3810277	1.89503e+06	1586370	3.01642e+06			2201826	4.60412e+06	Peak Found	High	High	High	Peak Found	High	Peak Found
High	O75494	Serine/arginine-rich splicing factor 10 OS=Homo sapiens OX=9606 GN=SRSF10 PE=1 SV=1	0	FALSE	12.351	13	3	38	3	262	31.3	11.27	124.96	SRSF10	0.461	1.073	0.495	0.604345	1	1	5.28039e+07	2.43416e+07	4.92152e+07	34.39	59.31	43.55	5.24403e+07	51981631	1.52744e+07	4.77934e+07	50169969	43556618	4.76726e+07	1.47586e+07	1.62656e+07	2.7486e+07	2.86767e+07	8313735	3.99004e+07	45371329	1.12253e+07	41737545	High	High	High	High	High	High	High
High	Q14999	Cullin-7 OS=Homo sapiens OX=9606 GN=CUL7 PE=1 SV=2	0	FALSE	12.971	3	5	16	5	1698	191	5.87	24.42	CUL7	0.957	0.877	0.84	0.608239	1	0.653857	1.09777e+07	1.05086e+07	1.25119e+07	15.92	7.89	10.2	9685627	1.34469e+07	1.30631e+07	9382550	9593255	10712651	9812143	10330208	10592222	7386149	8837267	7.26005e+06	9.73768e+06	8800140	1.01661e+07	11053452	Peak Found	Peak Found	Peak Found	High	Peak Found	High	High
High	P26641	Elongation factor 1-gamma OS=Homo sapiens OX=9606 GN=EEF1G PE=1 SV=3	0	FALSE	94.656	29	15	277	15	437	50.1	6.67	820.11	EEF1G	0.917	1.072	0.983	0.608239	0.987631	1	3.77641e+08	3.46192e+08	3.52238e+08	8.4	13.12	4	3.86403e+08	373931694	3.68992e+08	324566126	3.63085e+08	3.4608e+08	3.60258e+08	397781750	3.82517e+08	2.36411e+08	2.41887e+08	2.45495e+08	281188892	3.1318e+08	2.66496e+08	2.93256e+08	High	High	High	High	High	High	High
High	Q7Z460	CLIP-associating protein 1 OS=Homo sapiens OX=9606 GN=CLASP1 PE=1 SV=1	0	FALSE	63.415	16	18	138	16	1538	169.3	9.03	184.79	CLASP1	0.878	1.191	1.046	0.609028	0.989805	1	4.34133e+07	3.81263e+07	3.64467e+07	7.96	30.58	3.98	3.81931e+07	4.43216e+07	4.81418e+07	3.76592e+07	41405618	4.05598e+07	3.92969e+07	5.11907e+07	4.74427e+07	2.5393e+07	2.00564e+07	1.93788e+07	3.10013e+07	3.03706e+07	28045295	3.14246e+07	High	High	High	High	High	High	High
High	Q9H3S7	Tyrosine-protein phosphatase non-receptor type 23 OS=Homo sapiens OX=9606 GN=PTPN23 PE=1 SV=1	0	FALSE	69.104	14	18	142	18	1636	178.9	6.92	275.8	PTPN23	0.922	1.114	1.027	0.609028	1	1	8.67744e+07	7.9996e+07	7.791e+07	9.54	18.73	7.83	8.49328e+07	8.82432e+07	7.39992e+07	7.19238e+07	9.00305e+07	80438911	77299017	8.96537e+07	9.01793e+07	4.64596e+07	5.85596e+07	4.63467e+07	6.41026e+07	6.31746e+07	54129428	7.34566e+07	High	High	High	High	High	High	High
High	Q9Y5A7	NEDD8 ultimate buster 1 OS=Homo sapiens OX=9606 GN=NUB1 PE=1 SV=2	0	FALSE	5.8	5	2	9	2	615	70.5	5.96	11.63	NUB1	1.29	0.855	1.103	0.609355	1	1	3.44861e+06	4.44861e+06	4.03191e+06	46.95	27.49	21.63	3.3167e+06	2.76762e+06	4.22455e+06	2.73649e+06	4.70128e+06	468394	4.99086e+06	3.81747e+06	7.3326e+06	3.31504e+06	3.50219e+06	3.03318e+06	3683723	2.69154e+06	2.66534e+06	4.36141e+06	Peak Found	Peak Found	High	Peak Found	High	High	High
High	ENSEMBL:ENSBTAP00000024146	(Bos taurus) similar to alpha-2-macroglobulin isoform 1	0	TRUE	44.899	11	12	63	12	1477	164.2	6.02	147.06		0.621	1.218	0.756	0.609355	1	1	2.92877e+07	1.81902e+07	2.40506e+07	11.81	76.36	14.22	3.0249e+07	3.04326e+07	2.72479e+07	2.37229e+07	2.975e+07	2.50719e+07	8.1909e+06	1.0414e+07	1.54873e+07	4.31473e+07	1.6611e+07	2.14325e+07	2.26193e+07	1.74487e+07	1.95453e+07	1.96347e+07	High	High	High	High	High	High	High
High	Q63HN8	E3 ubiquitin-protein ligase RNF213 OS=Homo sapiens OX=9606 GN=RNF213 PE=1 SV=3	0	FALSE	60.065	4	17	90	17	5207	591	6.48	113.4	RNF213	1.081	0.908	0.981	0.609355	0.797778	1	1.34428e+08	1.45303e+08	1.48086e+08	5.59	8.2	9.18	1.20148e+08	1.36973e+08	1.26138e+08	1.12746e+08	1.28727e+08	1.40543e+08	1.34572e+08	1.42417e+08	1.36636e+08	1.28747e+08	1.08422e+08	1.18021e+08	1.23646e+08	1.38936e+08	1.03342e+08	1.21941e+08	High	High	High	High	High	High	High
High	P49368	T-complex protein 1 subunit gamma OS=Homo sapiens OX=9606 GN=CCT3 PE=1 SV=4	0	FALSE	126.421	44	25	356	25	545	60.5	6.49	846.76	CCT3	0.907	1.102	1	0.609355	0.867715	1	3.26361e+08	2.96013e+08	2.96059e+08	8.03	14.07	1.54	3.1401e+08	3.30917e+08	3.2754e+08	2.73084e+08	2.97562e+08	3.00518e+08	2.99688e+08	3.29299e+08	3.49127e+08	1.95515e+08	2.06818e+08	2.07831e+08	2.33277e+08	2.43784e+08	2.2877e+08	2.58339e+08	High	High	High	High	High	High	High
High	P20073	Annexin A7 OS=Homo sapiens OX=9606 GN=ANXA7 PE=1 SV=3	0	FALSE	54.896	27	11	163	11	488	52.7	5.68	404.24	ANXA7	0.91	0.984	0.896	0.611664	1	0.892725	2.44197e+08	2.22245e+08	2.48094e+08	3.65	14.98	2.3	2.19783e+08	2.27454e+08	2.46381e+08	2.04327e+08	2.3821e+08	2.32521e+08	2.2745e+08	2.55982e+08	2.52619e+08	1.41874e+08	1.50442e+08	1.5874e+08	1.94926e+08	2.10724e+08	1.816e+08	2.17103e+08	High	High	High	High	High	High	High
High	Q9NZI8	Insulin-like growth factor 2 mRNA-binding protein 1 OS=Homo sapiens OX=9606 GN=IGF2BP1 PE=1 SV=2	0	FALSE	102.834	39	19	356	17	577	63.4	9.2	805.42	IGF2BP1	0.895	1.061	0.95	0.611664	1	1	3.57369e+08	3.19871e+08	3.36869e+08	3.85	11.27	5.78	3.10631e+08	3.07093e+08	3.44802e+08	322369048	3.48287e+08	3.65682e+08	3.07951e+08	3.53954e+08	3.89468e+08	2.25032e+08	2.3502e+08	2.41804e+08	2.49233e+08	274620002	2.72426e+08	3.02844e+08	High	High	High	High	High	High	High
High	Q96K76	Ubiquitin carboxyl-terminal hydrolase 47 OS=Homo sapiens OX=9606 GN=USP47 PE=1 SV=3	0	FALSE	80.262	17	16	170	16	1375	157.2	5.08	426.19	USP47	0.82	0.973	0.798	0.612206	1	0.95269	1.03828e+08	8.50893e+07	1.06666e+08	11.39	18.72	9.88	1.06387e+08	8.43981e+07	8.71869e+07	9.49709e+07	105333098	9.92978e+07	111706626	8.66374e+07	9.40519e+07	6.15667e+07	6.43796e+07	6.03425e+07	8.31395e+07	9.13008e+07	8.50584e+07	7.69145e+07	High	High	High	High	High	High	High
High	Q9HAD4	WD repeat-containing protein 41 OS=Homo sapiens OX=9606 GN=WDR41 PE=1 SV=3	0	FALSE	10.868	8	3	32	3	459	51.7	5.44	52.07	WDR41	0.917	1.03	0.944	0.614016	1	1	5.14368e+07	4.7152e+07	4.99375e+07	6.91	18.74	3.09	5.09421e+07	4.78201e+07	4.90901e+07	4.5737e+07	4.7133e+07	4.88184e+07	49209657	5.22486e+07	5.45767e+07	3.18138e+07	2.81038e+07	2.98586e+07	3.98208e+07	4.17807e+07	3.62961e+07	4.44175e+07	High	High	High	High	High	High	High
High	Q8IXM2	Chromatin complexes subunit BAP18 OS=Homo sapiens OX=9606 GN=BAP18 PE=1 SV=1	0	FALSE	12.821	23	3	29	3	172	17.9	7.33	55.22	BAP18	1.111	0.775	0.861	0.614131	0.13678	0.639528	9.6132e+06	1.06839e+07	1.24075e+07	15.85	12.59	4.77	9.5323e+06	9048345	9259530	6.58196e+06	7.07477e+06	9.45593e+06	1.1077e+07	8.81648e+06	1.09769e+07	6.62601e+06	8.32465e+06	8.5656e+06	1.0257e+07	9.89769e+06	9.76718e+06	1.04571e+07	High	High	High	High	High	High	High
High	Q9H974	Queuine tRNA-ribosyltransferase accessory subunit 2 OS=Homo sapiens OX=9606 GN=QTRT2 PE=1 SV=1	0	FALSE	8.827	8	2	14	2	415	46.7	6.81	22.53	QTRT2	0.52	1.143	0.594	0.614131	1	1	1.02363e+08	5.32161e+07	8.95884e+07	11.29	57.69	20.61	7.53914e+07	9.20474e+07	111650384		100699520	1.10469e+08	4.25962e+07	52729000	6.52707e+07		333949	5.03734e+07	50747000		6.83934e+07	84269816	High	High	High	High	High	High	High
High	O14976	Cyclin-G-associated kinase OS=Homo sapiens OX=9606 GN=GAK PE=1 SV=2	0	FALSE	43.733	14	13	96	13	1311	143.1	5.73	154.36	GAK	0.892	0.966	0.862	0.614131	1	0.524392	1.29758e+08	1.1575e+08	1.34293e+08	6.81	10.89	3.86	1.14742e+08	1.25878e+08	1.19963e+08	1.11984e+08	1.10468e+08	1.32639e+08	1.13654e+08	1.38432e+08	1.13346e+08	8.17906e+07	9.19034e+07	8.36171e+07	1.0426e+08	1.15404e+08	1.0518e+08	1.10046e+08	High	High	High	High	High	High	High
High	Streptavidin	(S.avidinii)	0	TRUE	595.07	75	84	5884	84	160	16.6	6.55	18708.1		1.038	0.971	1.008	0.614372	1	1	1.53499e+11	1.59352e+11	1.58063e+11	2.57	5.96	2.39	1.37161e+11	1.45074e+11	1.50503e+11	1.30191e+11	1.47949e+11	1.48028e+11	1.37775e+11	1.50149e+11	1.51898e+11	1.26607e+11	1.29976e+11	1.37815e+11	1.26095e+11	1.3219e+11	1.17368e+11	1.41333e+11	High	High	High	High	High	High	High
High	O75962	Triple functional domain protein OS=Homo sapiens OX=9606 GN=TRIO PE=1 SV=2	0	FALSE	60.074	7	16	85	16	3097	346.7	6.37	134.19	TRIO	1.117	0.875	0.977	0.61447	1	1	9.71927e+07	1.08544e+08	1.11059e+08	7.42	12.11	13.08	9.40205e+07	8.75901e+07	9.0769e+07	9.78449e+07	9.38774e+07	9.76291e+07	9.40893e+07	9.99202e+07	1.04419e+08	1.03824e+08	8.7727e+07	9.3641e+07	6.72703e+07	9.53982e+07	8.74201e+07	94753085	High	High	High	High	High	High	High
High	P14618	Pyruvate kinase PKM OS=Homo sapiens OX=9606 GN=PKM PE=1 SV=4	0	FALSE	279.979	64	41	811	41	531	57.9	7.84	2352.21	PKM	0.963	1.073	1.034	0.614706	0.339782	1	2.20436e+09	2.12382e+09	2.05368e+09	4.38	6.33	2.28	2.03522e+09	2.1827e+09	2.14978e+09	1.89817e+09	2.12354e+09	2.09495e+09	2.08641e+09	2.22121e+09	2.17965e+09	1.56146e+09	1.56337e+09	1.56962e+09	1.63609e+09	1.71985e+09	1.59057e+09	1.71889e+09	High	High	High	High	High	High	High
High	Q9Y508	E3 ubiquitin-protein ligase RNF114 OS=Homo sapiens OX=9606 GN=RNF114 PE=1 SV=1	0	FALSE	19.313	19	3	58	3	228	25.7	7.25	120.98	RNF114	0.813	1.079	0.877	0.615536	1	1	2.00883e+07	1.6323e+07	1.86178e+07	8.86	33.64	23.79	1.79096e+07	1.92595e+07	1.75139e+07	1.62527e+07	1.93508e+07	2.28321e+07	19773986	1.94405e+07	2.10249e+07	5.99045e+06	1.03952e+07	1.09111e+07	2.14192e+07	1.61915e+07	1.37819e+07	1.40805e+07	High	High	High	High	High	High	High
High	Q8IWX8	Calcium homeostasis endoplasmic reticulum protein OS=Homo sapiens OX=9606 GN=CHERP PE=1 SV=3	0	FALSE	22.71	6	5	66	5	916	103.6	9.04	170.06	CHERP	1.155	0.803	0.928	0.615536	0.510479	1	4.17012e+07	4.81533e+07	5.19027e+07	9.5	15.11	9.26	3.19537e+07	37842042	46634531	3.48815e+07	4.26667e+07	41860317	4.41988e+07	4.99835e+07	5.82157e+07	2.70219e+07	3.60838e+07	3.83487e+07	3.48867e+07	4.49443e+07	3.85874e+07	4.74956e+07	High	High	High	High	High	High	High
High	Q8N1F7	Nuclear pore complex protein Nup93 OS=Homo sapiens OX=9606 GN=NUP93 PE=1 SV=2	0	FALSE	48.267	21	15	87	15	819	93.4	5.72	162.07	NUP93	0.966	0.957	0.924	0.615536	1	0.577616	8.03806e+07	7.7638e+07	8.40274e+07	7.43	5.23	2.78	7.74526e+07	8.08388e+07	6.95062e+07	70249150	7.7402e+07	79295413	6.59029e+07	8.01479e+07	7.95413e+07	53789907	6.16492e+07	6.10784e+07	6.5623e+07	6.7714e+07	6.50516e+07	7.39759e+07	High	High	High	High	High	High	High
High	Q15046	Lysine--tRNA ligase OS=Homo sapiens OX=9606 GN=KARS PE=1 SV=3	0	FALSE	86.501	27	14	217	14	597	68	6.35	637.58	KARS1	0.854	1.077	0.919	0.61643	1	1	1.40776e+08	1.2023e+08	1.30766e+08	7.41	23.16	4.09	1.22944e+08	1.31845e+08	1.35185e+08	1.26726e+08	121959604	120479811	1.25352e+08	136612530	151827426	7.91626e+07	7.1806e+07	6.93015e+07	9.7394e+07	1.13273e+08	1.02084e+08	1.11134e+08	High	High	High	High	High	High	High
[truncated: 1,569 more rows]
[truncated: 11 more columns]

## Sheet: Selected by P value
Gene Symbol	Abundance Ratio: (B1B2C) / (B1B2)	Abundance Ratio: (B1B2) / (PQC)	Abundance Ratio: (B1B2C) / (PQC)	Abundance Ratio Adj. P-Value: (B1B2C) / (B1B2)	Abundance Ratio Adj. P-Value: (B1B2) / (PQC)	Abundance Ratio Adj. P-Value: (B1B2C) / (PQC)	Abundances (Grouped): B1B2	Abundances (Grouped): B1B2C
[truncated: 268 more rows]

[truncated: 1 more sheets: Selected by Relative abundance]
